# Supplementary material for: DNA Methylation Changes and Its Associated Genes in Mulberry (Morus alba L.) Yu-711 Response to Drought Stress Using MethylRAD Sequencing
Source: Plants (Basel). 2022 Jan 12;11(2):190. doi: 10.3390/plants11020190 (PMC8780187; doi:10.3390/plants11020190)
Supplement: Supplementary file 1 [file plants-11-00190-s001.zip]

Archive with 7 entries (7 files):
- Additional file.pdf
- Table S1 EG vs CK.xls.xlsx
- Table S2 EG vs CK.xlsx
- Table S3 EG vs CK.xlsx
- Table S4 EG vs CK.xlsx
- Table S5 EG-vs-CK.xlsx
- Table S6.xlsx
