# Supplementary material for: DNA Methylation Changes and Its Associated Genes in Mulberry (Morus alba L.) Yu-711 Response to Drought Stress Using MethylRAD Sequencing
Source: Plants (Basel). 2022 Jan 12;11(2):190. doi: 10.3390/plants11020190 (PMC8780187; doi:10.3390/plants11020190)
Supplement: Supplementary file 1 [file plants-11-00190-s001.zip › Table S1 EG vs CK.xls.xlsx]

## Sheet: Table S1 EG vs CK
Table S1; CG and CWG methylation sites
Chr	CCGG	CCAGG	CCTGG	SUM
NW_010356336.1	0	0	0	0
NW_010356337.1	0	0	0	0
NW_010356338.1	0	0	0	0
NW_010356339.1	1	1	0	2
NW_010356340.1	1	0	0	1
NW_010356341.1	3	0	0	3
NW_010356342.1	3	0	2	5
NW_010356343.1	0	1	0	1
NW_010356344.1	2	0	1	3
NW_010356345.1	0	0	0	0
NW_010356346.1	1	0	1	2
NW_010356347.1	1	0	0	1
NW_010356348.1	2	0	0	2
NW_010356349.1	2	0	0	2
NW_010356350.1	0	0	0	0
NW_010356351.1	0	0	1	1
NW_010356352.1	3	0	1	4
NW_010356353.1	18	8	14	40
NW_010356354.1	0	1	1	2
NW_010356355.1	3	0	0	3
NW_010356356.1	0	0	0	0
NW_010356357.1	11	6	1	18
NW_010356358.1	5	1	1	7
NW_010356359.1	1	0	0	1
NW_010356360.1	4	0	0	4
NW_010356361.1	2	0	0	2
NW_010356362.1	2	0	1	3
NW_010356363.1	2	0	0	2
NW_010356364.1	3	0	0	3
NW_010356365.1	1	0	0	1
NW_010356366.1	1	0	0	1
NW_010356367.1	5	1	0	6
NW_010356368.1	1	0	1	2
NW_010356369.1	1	0	0	1
NW_010356370.1	1	0	0	1
NW_010356371.1	0	0	0	0
NW_010356372.1	10	0	1	11
NW_010356373.1	3	1	0	4
NW_010356374.1	1	0	0	1
NW_010356375.1	2	0	0	2
NW_010356376.1	1	0	0	1
NW_010356377.1	2	0	0	2
NW_010356378.1	2	0	1	3
NW_010356379.1	0	0	0	0
NW_010356380.1	1	0	0	1
NW_010356381.1	0	0	0	0
NW_010356382.1	0	0	1	1
NW_010356383.1	1	0	0	1
NW_010356384.1	2	1	0	3
NW_010356385.1	2	0	2	4
NW_010356386.1	0	0	0	0
NW_010356387.1	1	1	0	2
NW_010356388.1	2	0	0	2
NW_010356389.1	0	0	0	0
NW_010356390.1	0	0	0	0
NW_010356391.1	0	0	0	0
NW_010356392.1	0	0	0	0
NW_010356393.1	0	2	1	3
NW_010356394.1	2	5	0	7
NW_010356395.1	0	0	0	0
NW_010356396.1	1	0	0	1
NW_010356397.1	0	0	0	0
NW_010356398.1	1	0	0	1
NW_010356399.1	5	0	0	5
NW_010356400.1	0	1	0	1
NW_010356401.1	3	0	0	3
NW_010356402.1	0	0	0	0
NW_010356403.1	3	0	0	3
NW_010356404.1	0	0	0	0
NW_010356405.1	0	0	1	1
NW_010356406.1	1	0	0	1
NW_010356407.1	0	0	0	0
NW_010356408.1	0	0	1	1
NW_010356409.1	4	0	0	4
NW_010356410.1	0	0	0	0
NW_010356411.1	0	0	0	0
NW_010356412.1	0	0	0	0
NW_010356413.1	0	0	0	0
NW_010356414.1	0	0	0	0
NW_010356415.1	3	1	0	4
NW_010356416.1	3	2	4	9
NW_010356417.1	2	0	2	4
NW_010356418.1	1	0	1	2
NW_010356419.1	4	0	1	5
NW_010356420.1	0	0	0	0
NW_010356421.1	1	0	0	1
NW_010356422.1	2	0	1	3
NW_010356423.1	0	0	0	0
NW_010356424.1	1	0	0	1
NW_010356425.1	0	0	0	0
NW_010356426.1	1	0	0	1
NW_010356427.1	0	0	0	0
NW_010356428.1	0	0	0	0
NW_010356429.1	0	0	0	0
NW_010356430.1	4	0	0	4
NW_010356431.1	0	2	2	4
NW_010356432.1	1	0	1	2
NW_010356433.1	0	0	0	0
NW_010356434.1	1	0	0	1
NW_010356435.1	3	0	0	3
NW_010356436.1	144	25	14	183
NW_010356437.1	2	1	1	4
NW_010356438.1	0	0	0	0
NW_010356439.1	4	2	2	8
NW_010356440.1	1	0	0	1
NW_010356441.1	0	0	0	0
NW_010356442.1	4	0	0	4
NW_010356443.1	1	0	0	1
NW_010356444.1	0	0	0	0
NW_010356445.1	0	0	0	0
NW_010356446.1	9	0	0	9
NW_010356447.1	0	0	0	0
NW_010356448.1	1	0	3	4
NW_010356449.1	1	0	0	1
NW_010356450.1	2	1	0	3
NW_010356451.1	2	1	0	3
NW_010356452.1	5	1	0	6
NW_010356453.1	9	2	1	12
NW_010356454.1	3	1	0	4
NW_010356455.1	3	1	1	5
NW_010356456.1	4	0	3	7
NW_010356457.1	3	0	0	3
NW_010356458.1	2	0	0	2
NW_010356459.1	0	0	0	0
NW_010356460.1	2	0	0	2
NW_010356461.1	1	0	0	1
NW_010356462.1	2	0	0	2
NW_010356463.1	0	1	0	1
NW_010356464.1	0	0	0	0
NW_010356465.1	0	0	0	0
NW_010356466.1	2	0	2	4
NW_010356467.1	1	1	2	4
NW_010356468.1	2	0	0	2
NW_010356469.1	7	0	11	18
NW_010356470.1	2	0	1	3
NW_010356471.1	0	0	0	0
NW_010356472.1	2	6	3	11
NW_010356473.1	58	23	17	98
NW_010356474.1	0	0	0	0
NW_010356475.1	10	2	0	12
NW_010356476.1	50	8	7	65
NW_010356477.1	0	0	0	0
NW_010356478.1	644	76	40	760
NW_010356479.1	5	0	1	6
NW_010356480.1	0	0	0	0
NW_010356481.1	1	0	1	2
NW_010356482.1	2	0	0	2
NW_010356483.1	3	0	0	3
NW_010356484.1	1	0	0	1
NW_010356485.1	12	1	1	14
NW_010356486.1	6	0	0	6
NW_010356487.1	2	1	0	3
NW_010356488.1	10	12	1	23
NW_010356489.1	71	17	28	116
NW_010356490.1	19	4	4	27
NW_010356491.1	4	1	5	10
NW_010356492.1	0	0	0	0
NW_010356493.1	0	0	0	0
NW_010356494.1	39	7	10	56
NW_010356495.1	3	0	0	3
NW_010356496.1	3	0	0	3
NW_010356497.1	10	0	2	12
NW_010356498.1	1	0	0	1
NW_010356499.1	1	0	1	2
NW_010356500.1	13	1	4	18
NW_010356501.1	0	1	0	1
NW_010356502.1	0	0	1	1
NW_010356503.1	2	2	1	5
NW_010356504.1	294	84	67	445
NW_010356505.1	0	0	0	0
NW_010356506.1	0	0	0	0
NW_010356507.1	0	0	0	0
NW_010356508.1	1	0	0	1
NW_010356509.1	2	0	0	2
NW_010356510.1	87	23	14	124
NW_010356511.1	81	10	23	114
NW_010356512.1	2	0	1	3
NW_010356513.1	0	0	1	1
NW_010356514.1	0	1	0	1
NW_010356515.1	4	0	0	4
NW_010356516.1	1	0	1	2
NW_010356517.1	35	8	6	49
NW_010356518.1	2	0	0	2
NW_010356519.1	0	0	0	0
NW_010356520.1	0	0	0	0
NW_010356521.1	2	0	0	2
NW_010356522.1	0	0	0	0
NW_010356523.1	0	0	0	0
NW_010356524.1	2	0	0	2
NW_010356525.1	1	0	0	1
NW_010356526.1	2	0	0	2
NW_010356527.1	104	29	24	157
NW_010356528.1	0	0	0	0
NW_010356529.1	0	1	0	1
NW_010356530.1	2	0	2	4
NW_010356531.1	0	1	0	1
NW_010356532.1	1	1	0	2
NW_010356533.1	0	0	0	0
NW_010356534.1	1	0	1	2
NW_010356535.1	0	0	0	0
NW_010356536.1	3	0	0	3
NW_010356537.1	0	2	0	2
NW_010356538.1	1	0	0	1
NW_010356539.1	0	0	0	0
NW_010356540.1	0	0	0	0
NW_010356541.1	0	0	0	0
NW_010356542.1	1	1	0	2
NW_010356543.1	0	1	1	2
NW_010356544.1	0	0	0	0
NW_010356545.1	0	0	0	0
NW_010356546.1	1	1	0	2
NW_010356547.1	6	0	0	6
NW_010356548.1	0	1	0	1
NW_010356549.1	0	0	1	1
NW_010356550.1	0	1	0	1
NW_010356551.1	0	0	0	0
NW_010356552.1	1	0	0	1
NW_010356553.1	0	0	1	1
NW_010356554.1	0	0	0	0
NW_010356555.1	0	0	0	0
NW_010356556.1	1	0	1	2
NW_010356557.1	2	0	0	2
NW_010356558.1	0	0	1	1
NW_010356559.1	4	1	0	5
NW_010356560.1	5	0	1	6
NW_010356561.1	7	0	1	8
NW_010356562.1	2	0	0	2
NW_010356563.1	8	3	1	12
NW_010356564.1	1	0	0	1
NW_010356565.1	6	3	2	11
NW_010356566.1	5	3	4	12
NW_010356567.1	6	0	0	6
NW_010356568.1	6	1	1	8
NW_010356569.1	1	1	0	2
NW_010356570.1	3	3	0	6
NW_010356571.1	1	0	1	2
NW_010356572.1	3	0	0	3
NW_010356573.1	3	0	0	3
NW_010356574.1	22	8	10	40
NW_010356575.1	0	0	0	0
NW_010356576.1	73	21	18	112
NW_010356577.1	3	0	0	3
NW_010356578.1	1	2	2	5
NW_010356579.1	14	3	5	22
NW_010356580.1	0	0	0	0
NW_010356581.1	1	0	0	1
NW_010356582.1	0	0	0	0
NW_010356583.1	1	0	0	1
NW_010356584.1	1	0	0	1
NW_010356585.1	1	0	0	1
NW_010356586.1	3	1	0	4
NW_010356587.1	25	2	2	29
NW_010356588.1	0	0	2	2
NW_010356589.1	1	1	0	2
NW_010356590.1	3	1	0	4
NW_010356591.1	0	0	0	0
NW_010356592.1	0	0	0	0
NW_010356593.1	0	0	1	1
NW_010356594.1	1	0	0	1
NW_010356595.1	0	0	0	0
NW_010356596.1	2	1	0	3
NW_010356597.1	4	1	1	6
NW_010356598.1	0	1	0	1
NW_010356599.1	1	0	0	1
NW_010356600.1	1	0	0	1
NW_010356601.1	0	0	0	0
NW_010356602.1	0	0	1	1
NW_010356603.1	1	0	1	2
NW_010356604.1	1	0	0	1
NW_010356605.1	1	0	0	1
NW_010356606.1	1	1	1	3
NW_010356607.1	0	0	0	0
NW_010356608.1	1	0	0	1
NW_010356609.1	1	0	1	2
NW_010356610.1	0	0	0	0
NW_010356611.1	0	0	0	0
NW_010356612.1	0	1	0	1
NW_010356613.1	1	0	0	1
NW_010356614.1	1	0	0	1
NW_010356615.1	2	0	0	2
NW_010356616.1	5	1	0	6
NW_010356617.1	1	1	0	2
NW_010356618.1	0	0	0	0
NW_010356619.1	1	1	0	2
NW_010356620.1	0	0	0	0
NW_010356621.1	0	0	0	0
NW_010356622.1	1	2	0	3
NW_010356623.1	0	0	1	1
NW_010356624.1	2	0	1	3
NW_010356625.1	43	7	9	59
NW_010356626.1	3	0	0	3
NW_010356627.1	3	0	4	7
NW_010356628.1	17	11	10	38
NW_010356629.1	1	0	0	1
NW_010356630.1	0	0	0	0
NW_010356631.1	0	0	0	0
NW_010356632.1	19	3	3	25
NW_010356633.1	32	7	1	40
NW_010356634.1	1	0	0	1
NW_010356635.1	208	43	52	303
NW_010356636.1	1	0	1	2
NW_010356637.1	0	0	0	0
NW_010356638.1	61	9	12	82
NW_010356639.1	1	0	0	1
NW_010356640.1	81	40	20	141
NW_010356641.1	117	30	41	188
NW_010356642.1	3	1	0	4
NW_010356643.1	1	0	0	1
NW_010356644.1	1	3	0	4
NW_010356645.1	0	2	0	2
NW_010356646.1	9	2	3	14
NW_010356647.1	1	0	3	4
NW_010356648.1	4	3	2	9
NW_010356649.1	2	0	6	8
NW_010356650.1	16	0	0	16
NW_010356651.1	26	9	3	38
NW_010356652.1	1	0	0	1
NW_010356653.1	3	0	1	4
NW_010356654.1	0	0	0	0
NW_010356655.1	6	0	0	6
NW_010356656.1	1	0	2	3
NW_010356657.1	0	1	2	3
NW_010356658.1	2	0	0	2
NW_010356659.1	1	0	0	1
NW_010356660.1	1	0	0	1
NW_010356661.1	8	2	8	18
NW_010356662.1	22	5	4	31
NW_010356663.1	2	0	0	2
NW_010356664.1	4	0	0	4
NW_010356665.1	15	5	5	25
NW_010356666.1	4	0	0	4
NW_010356667.1	0	0	0	0
NW_010356668.1	4	0	0	4
NW_010356669.1	0	0	0	0
NW_010356670.1	0	1	0	1
NW_010356671.1	0	0	0	0
NW_010356672.1	15	7	2	24
NW_010356673.1	1	1	0	2
NW_010356674.1	0	0	0	0
NW_010356675.1	2	0	2	4
NW_010356676.1	2	0	0	2
NW_010356677.1	2	0	0	2
NW_010356678.1	18	0	3	21
NW_010356679.1	463	127	148	738
NW_010356680.1	1	0	0	1
NW_010356681.1	3	0	0	3
NW_010356682.1	8	0	0	8
NW_010356683.1	0	0	0	0
NW_010356684.1	0	0	0	0
NW_010356685.1	1	0	0	1
NW_010356686.1	1	1	0	2
NW_010356687.1	0	1	1	2
NW_010356688.1	0	0	0	0
NW_010356689.1	0	0	0	0
NW_010356690.1	2	0	1	3
NW_010356691.1	1	0	0	1
NW_010356692.1	0	0	1	1
NW_010356693.1	2	1	0	3
NW_010356694.1	2	0	0	2
NW_010356695.1	96	36	24	156
NW_010356696.1	204	48	49	301
NW_010356697.1	2	0	0	2
NW_010356698.1	5	1	1	7
NW_010356699.1	0	0	0	0
NW_010356700.1	1	0	0	1
NW_010356701.1	1	0	0	1
NW_010356702.1	0	0	0	0
NW_010356703.1	2	1	1	4
NW_010356704.1	2	1	1	4
NW_010356705.1	1	0	0	1
NW_010356706.1	1	0	0	1
NW_010356707.1	6	0	0	6
NW_010356708.1	1	0	0	1
NW_010356709.1	5	0	0	5
NW_010356710.1	1	0	1	2
NW_010356711.1	0	0	0	0
NW_010356712.1	1	0	0	1
NW_010356713.1	1	0	0	1
NW_010356714.1	9	0	0	9
NW_010356715.1	0	1	0	1
NW_010356716.1	0	0	0	0
NW_010356717.1	0	1	0	1
NW_010356718.1	4	0	0	4
NW_010356719.1	51	10	9	70
NW_010356720.1	2	0	0	2
NW_010356721.1	4	0	0	4
NW_010356722.1	0	0	1	1
NW_010356723.1	190	72	60	322
NW_010356724.1	295	81	72	448
NW_010356725.1	3	0	0	3
NW_010356726.1	2	1	1	4
NW_010356727.1	2	0	0	2
NW_010356728.1	216	70	66	352
NW_010356729.1	0	0	0	0
NW_010356730.1	364	87	74	525
NW_010356731.1	1	0	0	1
NW_010356732.1	3	2	1	6
NW_010356733.1	3	2	0	5
NW_010356734.1	23	11	3	37
NW_010356735.1	6	0	0	6
NW_010356736.1	0	0	0	0
NW_010356737.1	0	0	0	0
NW_010356738.1	139	42	55	236
NW_010356739.1	1	0	0	1
NW_010356740.1	28	3	3	34
NW_010356741.1	49	10	16	75
NW_010356742.1	0	0	4	4
NW_010356743.1	2	0	0	2
NW_010356744.1	3	1	0	4
NW_010356745.1	0	0	1	1
NW_010356746.1	33	8	4	45
NW_010356747.1	2	0	0	2
NW_010356748.1	1	0	0	1
NW_010356749.1	1	0	0	1
NW_010356750.1	1	0	0	1
NW_010356751.1	0	0	4	4
NW_010356752.1	5	1	1	7
NW_010356753.1	0	0	0	0
NW_010356754.1	8	0	0	8
NW_010356755.1	2	0	0	2
NW_010356756.1	4	1	1	6
NW_010356757.1	1	0	0	1
NW_010356758.1	3	0	1	4
NW_010356759.1	0	0	0	0
NW_010356760.1	0	0	0	0
NW_010356761.1	4	0	1	5
NW_010356762.1	0	0	0	0
NW_010356763.1	1	1	1	3
NW_010356764.1	7	1	0	8
NW_010356765.1	0	0	0	0
NW_010356766.1	2	0	0	2
NW_010356767.1	2	1	0	3
NW_010356768.1	0	0	0	0
NW_010356769.1	1	0	3	4
NW_010356770.1	2	0	0	2
NW_010356771.1	11	4	0	15
NW_010356772.1	1	0	1	2
NW_010356773.1	9	0	2	11
NW_010356774.1	0	0	0	0
NW_010356775.1	0	0	0	0
NW_010356776.1	2	3	2	7
NW_010356777.1	20	12	2	34
NW_010356778.1	0	0	0	0
NW_010356779.1	6	0	1	7
NW_010356780.1	0	0	0	0
NW_010356781.1	0	0	0	0
NW_010356782.1	0	1	0	1
NW_010356783.1	167	56	41	264
NW_010356784.1	0	0	0	0
NW_010356785.1	0	0	0	0
NW_010356786.1	10	4	3	17
NW_010356787.1	176	43	48	267
NW_010356788.1	0	0	0	0
NW_010356789.1	1	0	0	1
NW_010356790.1	0	0	0	0
NW_010356791.1	1	0	0	1
NW_010356792.1	1	0	0	1
NW_010356793.1	0	0	0	0
NW_010356794.1	9	1	0	10
NW_010356795.1	4	0	1	5
NW_010356796.1	1	0	0	1
NW_010356797.1	0	0	0	0
NW_010356798.1	1	0	0	1
NW_010356799.1	0	0	0	0
NW_010356800.1	3	0	1	4
NW_010356801.1	3	0	2	5
NW_010356802.1	1	0	0	1
NW_010356803.1	0	0	0	0
NW_010356804.1	0	0	0	0
NW_010356805.1	2	0	0	2
NW_010356806.1	0	0	0	0
NW_010356807.1	3	0	1	4
NW_010356808.1	1	0	0	1
NW_010356809.1	1	1	0	2
NW_010356810.1	4	0	0	4
NW_010356811.1	1	1	2	4
NW_010356812.1	0	0	0	0
NW_010356813.1	0	0	0	0
NW_010356814.1	0	0	0	0
NW_010356815.1	0	0	0	0
NW_010356816.1	1	1	0	2
NW_010356817.1	0	0	0	0
NW_010356818.1	28	3	8	39
NW_010356819.1	0	0	0	0
NW_010356820.1	2	0	0	2
NW_010356821.1	116	35	35	186
NW_010356822.1	60	6	15	81
NW_010356823.1	7	0	0	7
NW_010356824.1	1	0	0	1
NW_010356825.1	1	1	0	2
NW_010356826.1	4	0	2	6
NW_010356827.1	279	84	70	433
NW_010356828.1	1	0	0	1
NW_010356829.1	2	0	0	2
NW_010356830.1	179	43	46	268
NW_010356831.1	310	59	68	437
NW_010356832.1	0	0	0	0
NW_010356833.1	0	0	0	0
NW_010356834.1	2	0	0	2
NW_010356835.1	21	3	6	30
NW_010356836.1	205	30	39	274
NW_010356837.1	0	0	0	0
NW_010356838.1	0	0	0	0
NW_010356839.1	1	1	0	2
NW_010356840.1	0	0	0	0
NW_010356841.1	0	0	0	0
NW_010356842.1	0	0	0	0
NW_010356843.1	250	55	40	345
NW_010356844.1	0	0	0	0
NW_010356845.1	1	0	0	1
NW_010356846.1	5	0	0	5
NW_010356847.1	0	0	0	0
NW_010356848.1	2	1	0	3
NW_010356849.1	1	0	0	1
NW_010356850.1	1	0	0	1
NW_010356851.1	19	0	2	21
NW_010356852.1	2	1	1	4
NW_010356853.1	1	0	0	1
NW_010356854.1	4	0	0	4
NW_010356855.1	0	0	0	0
NW_010356856.1	0	0	0	0
NW_010356857.1	11	2	2	15
NW_010356858.1	1	1	0	2
NW_010356859.1	0	1	1	2
NW_010356860.1	2	2	1	5
NW_010356861.1	0	0	0	0
NW_010356862.1	1	2	0	3
NW_010356863.1	1321	239	263	1823
NW_010356864.1	5	0	0	5
NW_010356865.1	336	90	111	537
NW_010356866.1	0	0	0	0
NW_010356867.1	0	0	0	0
NW_010356868.1	265	77	80	422
NW_010356869.1	404	99	128	631
NW_010356870.1	3	0	0	3
NW_010356871.1	27	2	10	39
NW_010356872.1	0	1	0	1
NW_010356873.1	2	0	0	2
NW_010356874.1	1	1	2	4
NW_010356875.1	0	0	0	0
NW_010356876.1	286	58	70	414
NW_010356877.1	2	0	2	4
NW_010356878.1	1	0	0	1
NW_010356879.1	1	0	0	1
NW_010356880.1	1	0	0	1
NW_010356881.1	33	20	3	56
NW_010356882.1	76	17	16	109
NW_010356883.1	2	0	0	2
NW_010356884.1	142	44	46	232
NW_010356885.1	8	3	0	11
NW_010356886.1	0	0	0	0
NW_010356887.1	2	0	1	3
NW_010356888.1	2	0	0	2
NW_010356889.1	2	1	0	3
NW_010356890.1	1	0	0	1
NW_010356891.1	13	6	5	24
NW_010356892.1	0	0	0	0
NW_010356893.1	1	0	1	2
NW_010356894.1	1	0	0	1
NW_010356895.1	2	0	0	2
NW_010356896.1	0	0	0	0
NW_010356897.1	0	0	0	0
NW_010356898.1	0	0	0	0
NW_010356899.1	55	12	10	77
NW_010356900.1	1	0	1	2
NW_010356901.1	0	0	0	0
NW_010356902.1	0	0	0	0
NW_010356903.1	1	0	0	1
NW_010356904.1	1	1	4	6
NW_010356905.1	0	0	0	0
NW_010356906.1	3	1	0	4
NW_010356907.1	7	1	0	8
NW_010356908.1	350	73	73	496
NW_010356909.1	0	0	0	0
NW_010356910.1	1	1	0	2
NW_010356911.1	7	3	1	11
NW_010356912.1	0	1	0	1
NW_010356913.1	0	1	0	1
NW_010356914.1	315	100	113	528
NW_010356915.1	1	3	2	6
NW_010356916.1	120	27	31	178
NW_010356917.1	0	0	2	2
NW_010356918.1	3	0	1	4
NW_010356919.1	55	7	9	71
NW_010356920.1	0	0	0	0
NW_010356921.1	2	1	1	4
NW_010356922.1	2	0	0	2
NW_010356923.1	6	0	0	6
NW_010356924.1	0	0	0	0
NW_010356925.1	0	1	1	2
NW_010356926.1	17	1	4	22
NW_010356927.1	0	0	0	0
NW_010356928.1	6	0	0	6
NW_010356929.1	0	0	0	0
NW_010356930.1	1	0	0	1
NW_010356931.1	8	4	1	13
NW_010356932.1	2	0	0	2
NW_010356933.1	1	1	2	4
NW_010356934.1	4	1	1	6
NW_010356935.1	1	0	0	1
NW_010356936.1	0	0	0	0
NW_010356937.1	0	0	0	0
NW_010356938.1	1	0	0	1
NW_010356939.1	1	0	0	1
NW_010356940.1	0	0	0	0
NW_010356941.1	4	0	0	4
NW_010356942.1	0	0	0	0
NW_010356943.1	2	2	0	4
NW_010356944.1	0	0	0	0
NW_010356945.1	1	0	0	1
NW_010356946.1	3	1	0	4
NW_010356947.1	0	1	0	1
NW_010356948.1	0	0	0	0
NW_010356949.1	0	0	0	0
NW_010356950.1	3	0	3	6
NW_010356951.1	0	0	0	0
NW_010356952.1	1	0	0	1
NW_010356953.1	6	4	0	10
NW_010356954.1	0	0	0	0
NW_010356955.1	0	0	0	0
NW_010356956.1	0	0	3	3
NW_010356957.1	0	0	0	0
NW_010356958.1	0	0	0	0
NW_010356959.1	1	0	0	1
NW_010356960.1	8	0	0	8
NW_010356961.1	0	0	0	0
NW_010356962.1	0	0	0	0
NW_010356963.1	0	1	0	1
NW_010356964.1	0	0	0	0
NW_010356965.1	0	0	1	1
NW_010356966.1	0	0	0	0
NW_010356967.1	0	0	1	1
NW_010356968.1	0	1	0	1
NW_010356969.1	1	0	0	1
NW_010356970.1	8	3	2	13
NW_010356971.1	2	0	0	2
NW_010356972.1	0	1	0	1
NW_010356973.1	3	1	1	5
NW_010356974.1	0	1	0	1
NW_010356975.1	2	2	0	4
NW_010356976.1	1	0	0	1
NW_010356977.1	1	0	0	1
NW_010356978.1	0	0	0	0
NW_010356979.1	1	1	0	2
NW_010356980.1	1	0	1	2
NW_010356981.1	1	0	0	1
NW_010356982.1	0	0	5	5
NW_010356983.1	0	0	0	0
NW_010356984.1	0	0	0	0
NW_010356985.1	11	3	5	19
NW_010356986.1	1	0	0	1
NW_010356987.1	8	1	0	9
NW_010356988.1	0	1	1	2
NW_010356989.1	1	0	1	2
NW_010356990.1	1	2	1	4
NW_010356991.1	0	0	0	0
NW_010356992.1	0	0	0	0
NW_010356993.1	0	1	0	1
NW_010356994.1	7	0	0	7
NW_010356995.1	0	0	0	0
NW_010356996.1	2	0	0	2
NW_010356997.1	1	0	1	2
NW_010356998.1	4	0	0	4
NW_010356999.1	3	0	0	3
NW_010357000.1	1	0	0	1
NW_010357001.1	0	0	0	0
NW_010357002.1	317	79	75	471
NW_010357003.1	2	0	0	2
NW_010357004.1	2	0	0	2
NW_010357005.1	0	1	0	1
NW_010357006.1	0	0	0	0
NW_010357007.1	9	0	3	12
NW_010357008.1	5	0	1	6
NW_010357009.1	13	3	4	20
NW_010357010.1	1	1	0	2
NW_010357011.1	4	0	0	4
NW_010357012.1	0	0	0	0
NW_010357013.1	3	1	2	6
NW_010357014.1	8	4	2	14
NW_010357015.1	1	0	0	1
NW_010357016.1	0	1	0	1
NW_010357017.1	5	0	0	5
NW_010357018.1	1	1	0	2
NW_010357019.1	0	0	1	1
NW_010357020.1	1	0	0	1
NW_010357021.1	2	0	1	3
NW_010357022.1	1	1	0	2
NW_010357023.1	0	0	0	0
NW_010357024.1	1	0	0	1
NW_010357025.1	0	0	0	0
NW_010357026.1	0	0	0	0
NW_010357027.1	2	0	1	3
NW_010357028.1	1	0	1	2
NW_010357029.1	101	23	32	156
NW_010357030.1	3	0	0	3
NW_010357031.1	2	0	0	2
NW_010357032.1	13	1	1	15
NW_010357033.1	3	0	0	3
NW_010357034.1	0	0	0	0
NW_010357035.1	12	1	1	14
NW_010357036.1	1	1	0	2
NW_010357037.1	1	0	0	1
NW_010357038.1	0	0	0	0
NW_010357039.1	1	1	0	2
NW_010357040.1	0	0	0	0
NW_010357041.1	8	1	2	11
NW_010357042.1	0	0	0	0
NW_010357043.1	1	0	0	1
NW_010357044.1	0	0	0	0
NW_010357045.1	2	0	2	4
NW_010357046.1	0	0	0	0
NW_010357047.1	0	0	1	1
NW_010357048.1	6	0	0	6
NW_010357049.1	0	0	0	0
NW_010357050.1	1	0	0	1
NW_010357051.1	0	0	0	0
NW_010357052.1	0	0	0	0
NW_010357053.1	0	0	0	0
NW_010357054.1	0	0	1	1
NW_010357055.1	0	0	1	1
NW_010357056.1	0	0	0	0
NW_010357057.1	2	1	1	4
NW_010357058.1	5	0	0	5
NW_010357059.1	0	1	0	1
NW_010357060.1	8	1	0	9
NW_010357061.1	1	0	1	2
NW_010357062.1	1	0	0	1
NW_010357063.1	0	0	1	1
NW_010357064.1	0	0	0	0
NW_010357065.1	0	1	0	1
NW_010357066.1	0	1	0	1
NW_010357067.1	7	2	2	11
NW_010357068.1	0	0	0	0
NW_010357069.1	1	0	3	4
NW_010357070.1	1	0	3	4
NW_010357071.1	1	0	0	1
NW_010357072.1	1	1	0	2
NW_010357073.1	1	0	1	2
NW_010357074.1	0	0	0	0
NW_010357075.1	36	14	4	54
NW_010357076.1	2	0	0	2
NW_010357077.1	0	0	2	2
NW_010357078.1	1	0	0	1
NW_010357079.1	0	0	0	0
NW_010357080.1	0	1	0	1
NW_010357081.1	0	1	0	1
NW_010357082.1	0	0	2	2
NW_010357083.1	0	0	1	1
NW_010357084.1	3	2	2	7
NW_010357085.1	2	0	0	2
NW_010357086.1	0	0	0	0
NW_010357087.1	0	0	1	1
NW_010357088.1	0	0	0	0
NW_010357089.1	0	0	1	1
NW_010357090.1	536	137	163	836
NW_010357091.1	2	0	0	2
NW_010357092.1	0	0	0	0
NW_010357093.1	0	0	0	0
NW_010357094.1	1	0	1	2
NW_010357095.1	462	123	115	700
NW_010357096.1	16	6	5	27
NW_010357097.1	3	0	0	3
NW_010357098.1	1	0	0	1
NW_010357099.1	2	0	0	2
NW_010357100.1	568	186	163	917
NW_010357101.1	688	180	213	1081
NW_010357102.1	2	0	0	2
NW_010357103.1	1	1	1	3
NW_010357104.1	3	0	0	3
NW_010357105.1	2	0	0	2
NW_010357106.1	177	66	61	304
NW_010357107.1	1	0	0	1
NW_010357108.1	1	0	0	1
NW_010357109.1	820	174	163	1157
NW_010357110.1	1	0	0	1
NW_010357111.1	5	3	0	8
NW_010357112.1	2	0	0	2
NW_010357113.1	3	0	0	3
NW_010357114.1	0	0	0	0
NW_010357115.1	17	8	5	30
NW_010357116.1	3	2	0	5
NW_010357117.1	0	0	0	0
NW_010357118.1	0	1	0	1
NW_010357119.1	0	0	0	0
NW_010357120.1	9	0	1	10
NW_010357121.1	700	176	173	1049
NW_010357122.1	19	3	3	25
NW_010357123.1	0	0	0	0
NW_010357124.1	4	0	0	4
NW_010357125.1	0	1	0	1
NW_010357126.1	1	0	2	3
NW_010357127.1	4	1	1	6
NW_010357128.1	11	2	2	15
NW_010357129.1	1	0	1	2
NW_010357130.1	5	2	1	8
NW_010357131.1	284	73	74	431
NW_010357132.1	0	0	1	1
NW_010357133.1	0	0	0	0
NW_010357134.1	3	0	0	3
NW_010357135.1	107	42	31	180
NW_010357136.1	2	0	0	2
NW_010357137.1	0	0	0	0
NW_010357138.1	4	0	0	4
NW_010357139.1	2	0	2	4
NW_010357140.1	0	0	0	0
NW_010357141.1	4	3	2	9
NW_010357142.1	1	0	2	3
NW_010357143.1	6	3	1	10
NW_010357144.1	441	133	126	700
NW_010357145.1	1	0	0	1
NW_010357146.1	0	0	0	0
NW_010357147.1	44	43	9	96
NW_010357148.1	11	0	1	12
NW_010357149.1	1	0	1	2
NW_010357150.1	0	0	0	0
NW_010357151.1	277	81	76	434
NW_010357152.1	1	0	1	2
NW_010357153.1	674	216	193	1083
NW_010357154.1	0	0	1	1
NW_010357155.1	2	0	0	2
NW_010357156.1	0	1	0	1
NW_010357157.1	2	1	0	3
NW_010357158.1	7	4	1	12
NW_010357159.1	9	6	13	28
NW_010357160.1	4	1	0	5
NW_010357161.1	2	0	1	3
NW_010357162.1	1	0	2	3
NW_010357163.1	1	1	0	2
NW_010357164.1	0	0	0	0
NW_010357165.1	1	0	0	1
NW_010357166.1	2	0	1	3
NW_010357167.1	0	0	0	0
NW_010357168.1	2	0	2	4
NW_010357169.1	3	1	0	4
NW_010357170.1	0	0	1	1
NW_010357171.1	1	0	0	1
NW_010357172.1	8	1	0	9
NW_010357173.1	1	0	0	1
NW_010357174.1	2	0	0	2
NW_010357175.1	0	0	0	0
NW_010357176.1	0	0	0	0
NW_010357177.1	3	1	0	4
NW_010357178.1	1	0	0	1
NW_010357179.1	1	1	0	2
NW_010357180.1	5	3	0	8
NW_010357181.1	2	1	0	3
NW_010357182.1	0	0	0	0
NW_010357183.1	2	0	0	2
NW_010357184.1	1	0	0	1
NW_010357185.1	100	28	23	151
NW_010357186.1	46	15	21	82
NW_010357187.1	9	1	1	11
NW_010357188.1	0	0	0	0
NW_010357189.1	2	0	0	2
NW_010357190.1	0	0	0	0
NW_010357191.1	1	0	0	1
NW_010357192.1	2	0	0	2
NW_010357193.1	7	4	0	11
NW_010357194.1	1	2	1	4
NW_010357195.1	1	0	1	2
NW_010357196.1	0	0	0	0
NW_010357197.1	1	0	0	1
NW_010357198.1	14	5	1	20
NW_010357199.1	3	0	0	3
NW_010357200.1	0	0	0	0
NW_010357201.1	0	0	0	0
NW_010357202.1	3	1	1	5
NW_010357203.1	2	2	0	4
NW_010357204.1	4	0	0	4
NW_010357205.1	1	0	1	2
NW_010357206.1	2	0	0	2
NW_010357207.1	1	0	0	1
NW_010357208.1	3	1	1	5
NW_010357209.1	1	0	0	1
NW_010357210.1	1	2	0	3
NW_010357211.1	0	0	0	0
NW_010357212.1	0	0	0	0
NW_010357213.1	0	0	0	0
NW_010357214.1	1	0	0	1
NW_010357215.1	0	0	0	0
NW_010357216.1	0	0	0	0
NW_010357217.1	1	0	0	1
NW_010357218.1	5	0	0	5
NW_010357219.1	2	0	1	3
NW_010357220.1	3	0	0	3
NW_010357221.1	0	0	0	0
NW_010357222.1	17	1	2	20
NW_010357223.1	2	0	0	2
NW_010357224.1	2	0	1	3
NW_010357225.1	0	0	0	0
NW_010357226.1	0	0	0	0
NW_010357227.1	1	0	1	2
NW_010357228.1	0	0	0	0
NW_010357229.1	2	0	0	2
NW_010357230.1	6	2	0	8
NW_010357231.1	4	0	0	4
NW_010357232.1	7	0	0	7
NW_010357233.1	0	0	0	0
NW_010357234.1	2	0	0	2
NW_010357235.1	2	1	0	3
NW_010357236.1	3	1	0	4
NW_010357237.1	4	3	2	9
NW_010357238.1	1	0	0	1
NW_010357239.1	10	0	0	10
NW_010357240.1	1	3	0	4
NW_010357241.1	0	0	0	0
NW_010357242.1	0	0	1	1
NW_010357243.1	0	0	0	0
NW_010357244.1	1	0	1	2
NW_010357245.1	0	0	1	1
NW_010357246.1	1	0	0	1
NW_010357247.1	4	2	1	7
NW_010357248.1	705	215	201	1121
NW_010357249.1	2	0	0	2
NW_010357250.1	4	0	0	4
NW_010357251.1	4	1	0	5
NW_010357252.1	0	0	0	0
NW_010357253.1	0	0	0	0
NW_010357254.1	17	8	6	31
NW_010357255.1	60	13	14	87
NW_010357256.1	2	0	0	2
NW_010357257.1	1	0	0	1
NW_010357258.1	2	1	0	3
NW_010357259.1	1	0	0	1
NW_010357260.1	0	0	0	0
NW_010357261.1	0	0	0	0
NW_010357262.1	5	0	1	6
NW_010357263.1	1	0	0	1
NW_010357264.1	2	0	0	2
NW_010357265.1	0	0	0	0
NW_010357266.1	2	0	4	6
NW_010357267.1	0	3	3	6
NW_010357268.1	0	0	0	0
NW_010357269.1	2	0	1	3
NW_010357270.1	1	0	0	1
NW_010357271.1	0	0	0	0
NW_010357272.1	1	1	0	2
NW_010357273.1	4	1	0	5
NW_010357274.1	2	0	1	3
NW_010357275.1	234	57	79	370
NW_010357276.1	1	2	1	4
NW_010357277.1	0	0	0	0
NW_010357278.1	1	1	3	5
NW_010357279.1	0	0	0	0
NW_010357280.1	6	0	0	6
NW_010357281.1	2	0	0	2
NW_010357282.1	3	2	0	5
NW_010357283.1	0	1	0	1
NW_010357284.1	0	0	2	2
NW_010357285.1	3	0	1	4
NW_010357286.1	9	3	3	15
NW_010357287.1	1	0	0	1
NW_010357288.1	3	0	1	4
NW_010357289.1	0	0	0	0
NW_010357290.1	0	0	0	0
NW_010357291.1	0	0	0	0
NW_010357292.1	0	0	0	0
NW_010357293.1	0	0	0	0
NW_010357294.1	2	0	0	2
NW_010357295.1	1	0	2	3
NW_010357296.1	10	9	0	19
NW_010357297.1	88	19	28	135
NW_010357298.1	0	0	0	0
NW_010357299.1	5	2	0	7
NW_010357300.1	0	0	1	1
NW_010357301.1	1	0	0	1
NW_010357302.1	0	0	0	0
NW_010357303.1	0	0	0	0
NW_010357304.1	1	0	0	1
NW_010357305.1	0	0	0	0
NW_010357306.1	5	0	0	5
NW_010357307.1	0	0	0	0
NW_010357308.1	1	0	0	1
NW_010357309.1	1	0	0	1
NW_010357310.1	1	0	0	1
NW_010357311.1	0	1	0	1
NW_010357312.1	0	0	1	1
NW_010357313.1	1	0	0	1
NW_010357314.1	0	0	1	1
NW_010357315.1	3	0	0	3
NW_010357316.1	3	0	0	3
NW_010357317.1	56	18	6	80
NW_010357318.1	5	1	0	6
NW_010357319.1	35	9	11	55
NW_010357320.1	24	11	2	37
NW_010357321.1	475	148	126	749
NW_010357322.1	3	0	0	3
NW_010357323.1	1	0	0	1
NW_010357324.1	494	106	112	712
NW_010357325.1	228	71	69	368
NW_010357326.1	2	0	0	2
NW_010357327.1	2	0	0	2
NW_010357328.1	0	0	0	0
NW_010357329.1	2	0	0	2
NW_010357330.1	7	3	1	11
NW_010357331.1	455	125	121	701
NW_010357332.1	0	0	0	0
NW_010357333.1	463	151	114	728
NW_010357334.1	1	0	0	1
NW_010357335.1	16	5	3	24
NW_010357336.1	1	0	1	2
NW_010357337.1	0	0	1	1
NW_010357338.1	0	0	0	0
NW_010357339.1	2	0	0	2
NW_010357340.1	0	0	0	0
NW_010357341.1	0	0	0	0
NW_010357342.1	0	0	0	0
NW_010357343.1	34	8	8	50
NW_010357344.1	0	0	0	0
NW_010357345.1	4	0	0	4
NW_010357346.1	2	0	0	2
NW_010357347.1	1	0	0	1
NW_010357348.1	2	0	0	2
NW_010357349.1	14	5	8	27
NW_010357350.1	62	29	27	118
NW_010357351.1	0	0	0	0
NW_010357352.1	3	0	4	7
NW_010357353.1	0	0	0	0
NW_010357354.1	9	0	0	9
NW_010357355.1	0	0	0	0
NW_010357356.1	2	1	0	3
NW_010357357.1	0	0	2	2
NW_010357358.1	6	1	2	9
NW_010357359.1	0	0	0	0
NW_010357360.1	1	0	0	1
NW_010357361.1	2	0	0	2
NW_010357362.1	5	6	0	11
NW_010357363.1	0	0	0	0
NW_010357364.1	2	1	0	3
NW_010357365.1	2	0	0	2
NW_010357366.1	0	0	0	0
NW_010357367.1	0	0	0	0
NW_010357368.1	1	1	0	2
NW_010357369.1	0	0	0	0
NW_010357370.1	1	1	1	3
NW_010357371.1	0	0	0	0
NW_010357372.1	4	1	0	5
NW_010357373.1	3	1	1	5
NW_010357374.1	1	0	0	1
NW_010357375.1	1	0	0	1
NW_010357376.1	0	0	1	1
NW_010357377.1	0	0	0	0
NW_010357378.1	3	0	0	3
NW_010357379.1	0	0	1	1
NW_010357380.1	1	0	0	1
NW_010357381.1	7	0	2	9
NW_010357382.1	9	0	1	10
NW_010357383.1	1	0	0	1
NW_010357384.1	0	0	0	0
NW_010357385.1	0	0	1	1
NW_010357386.1	365	99	109	573
NW_010357387.1	5	0	1	6
NW_010357388.1	480	66	122	668
NW_010357389.1	5	0	2	7
NW_010357390.1	26	2	2	30
NW_010357391.1	7	2	1	10
NW_010357392.1	158	34	46	238
NW_010357393.1	2	1	2	5
NW_010357394.1	1	0	0	1
NW_010357395.1	214	37	58	309
NW_010357396.1	324	91	81	496
NW_010357397.1	3	0	0	3
NW_010357398.1	0	0	0	0
NW_010357399.1	0	0	0	0
NW_010357400.1	1	0	0	1
NW_010357401.1	1	0	0	1
NW_010357402.1	0	0	0	0
NW_010357403.1	0	0	2	2
NW_010357404.1	0	0	0	0
NW_010357405.1	0	0	0	0
NW_010357406.1	0	0	0	0
NW_010357407.1	2	0	0	2
NW_010357408.1	3	0	0	3
NW_010357409.1	6	0	0	6
NW_010357410.1	0	0	0	0
NW_010357411.1	0	0	0	0
NW_010357412.1	2	0	1	3
NW_010357413.1	1	0	0	1
NW_010357414.1	0	1	0	1
NW_010357415.1	0	1	0	1
NW_010357416.1	1	0	0	1
NW_010357417.1	6	2	1	9
NW_010357418.1	0	0	0	0
NW_010357419.1	0	0	0	0
NW_010357420.1	0	0	0	0
NW_010357421.1	5	0	0	5
NW_010357422.1	0	0	1	1
NW_010357423.1	1	2	2	5
NW_010357424.1	0	1	1	2
NW_010357425.1	4	1	0	5
NW_010357426.1	88	21	21	130
NW_010357427.1	162	51	45	258
NW_010357428.1	442	116	100	658
NW_010357429.1	0	0	0	0
NW_010357430.1	3315	472	496	4283
NW_010357431.1	208	44	40	292
NW_010357432.1	31	7	2	40
NW_010357433.1	1	0	0	1
NW_010357434.1	1	0	0	1
NW_010357435.1	2	0	1	3
NW_010357436.1	1	0	0	1
NW_010357437.1	3	0	0	3
NW_010357438.1	54	0	22	76
NW_010357439.1	9	2	0	11
NW_010357440.1	5	9	1	15
NW_010357441.1	0	1	0	1
NW_010357442.1	7	0	1	8
NW_010357443.1	2	0	0	2
NW_010357444.1	4	1	0	5
NW_010357445.1	0	0	0	0
NW_010357446.1	161	44	77	282
NW_010357447.1	11	0	0	11
NW_010357448.1	0	1	1	2
NW_010357449.1	6	3	4	13
NW_010357450.1	4	1	0	5
NW_010357451.1	2	0	2	4
NW_010357452.1	0	0	0	0
NW_010357453.1	5	1	1	7
NW_010357454.1	2	0	0	2
NW_010357455.1	25	6	4	35
NW_010357456.1	0	0	0	0
NW_010357457.1	11	3	6	20
NW_010357458.1	0	0	0	0
NW_010357459.1	4	0	3	7
NW_010357460.1	0	0	0	0
NW_010357461.1	2	0	0	2
NW_010357462.1	1	0	0	1
NW_010357463.1	7	0	0	7
NW_010357464.1	1	0	0	1
NW_010357465.1	1	0	0	1
NW_010357466.1	2	0	0	2
NW_010357467.1	1	0	0	1
NW_010357468.1	2	0	0	2
NW_010357469.1	11	1	0	12
NW_010357470.1	220	69	68	357
NW_010357471.1	0	0	0	0
NW_010357472.1	1	0	0	1
NW_010357473.1	4	0	1	5
NW_010357474.1	3	0	0	3
NW_010357475.1	8	4	1	13
NW_010357476.1	4	1	0	5
NW_010357477.1	0	0	0	0
NW_010357478.1	0	1	1	2
NW_010357479.1	1	0	0	1
NW_010357480.1	2	0	0	2
NW_010357481.1	0	0	0	0
NW_010357482.1	23	8	2	33
NW_010357483.1	3	0	0	3
NW_010357484.1	32	15	10	57
NW_010357485.1	1	0	0	1
NW_010357486.1	3	0	0	3
NW_010357487.1	1	1	0	2
NW_010357488.1	60	13	26	99
NW_010357489.1	1	1	0	2
NW_010357490.1	3	0	0	3
NW_010357491.1	1	1	0	2
NW_010357492.1	4	0	0	4
NW_010357493.1	2	0	0	2
NW_010357494.1	1	2	0	3
NW_010357495.1	3	0	2	5
NW_010357496.1	0	0	0	0
NW_010357497.1	364	162	108	634
NW_010357498.1	2	0	0	2
NW_010357499.1	0	0	0	0
NW_010357500.1	3	1	1	5
NW_010357501.1	1	0	0	1
NW_010357502.1	0	1	0	1
NW_010357503.1	3	0	0	3
NW_010357504.1	1	1	0	2
NW_010357505.1	1	0	0	1
NW_010357506.1	0	0	0	0
NW_010357507.1	2	0	0	2
NW_010357508.1	0	0	0	0
NW_010357509.1	0	0	0	0
NW_010357510.1	32	12	12	56
NW_010357511.1	0	0	0	0
NW_010357512.1	7	1	2	10
NW_010357513.1	1	0	0	1
NW_010357514.1	0	0	1	1
NW_010357515.1	2	0	1	3
NW_010357516.1	1	0	0	1
NW_010357517.1	1	0	0	1
NW_010357518.1	0	1	0	1
NW_010357519.1	0	0	0	0
NW_010357520.1	2	1	1	4
NW_010357521.1	2	0	1	3
NW_010357522.1	0	0	0	0
NW_010357523.1	2	0	1	3
NW_010357524.1	0	0	0	0
NW_010357525.1	3	0	0	3
NW_010357526.1	1	0	0	1
NW_010357527.1	0	0	0	0
NW_010357528.1	0	1	1	2
NW_010357529.1	0	0	0	0
NW_010357530.1	0	0	0	0
NW_010357531.1	0	0	1	1
NW_010357532.1	2	2	1	5
NW_010357533.1	0	1	0	1
NW_010357534.1	0	0	0	0
NW_010357535.1	0	0	0	0
NW_010357536.1	2	0	1	3
NW_010357537.1	0	0	0	0
NW_010357538.1	0	0	0	0
NW_010357539.1	0	0	0	0
NW_010357540.1	1	0	0	1
NW_010357541.1	0	1	0	1
NW_010357542.1	0	0	0	0
NW_010357543.1	0	0	0	0
NW_010357544.1	0	0	0	0
NW_010357545.1	1	6	0	7
NW_010357546.1	1	0	0	1
NW_010357547.1	0	0	1	1
NW_010357548.1	0	1	0	1
NW_010357549.1	3	0	3	6
NW_010357550.1	0	0	0	0
NW_010357551.1	1	0	0	1
NW_010357552.1	1	0	0	1
NW_010357553.1	0	0	0	0
NW_010357554.1	0	0	0	0
NW_010357555.1	9	0	0	9
NW_010357556.1	0	1	0	1
NW_010357557.1	0	1	0	1
NW_010357558.1	2	0	0	2
NW_010357559.1	1	1	0	2
NW_010357560.1	43	8	9	60
NW_010357561.1	5	2	0	7
NW_010357562.1	0	0	1	1
NW_010357563.1	0	0	0	0
NW_010357564.1	499	125	133	757
NW_010357565.1	3	0	0	3
NW_010357566.1	368	91	91	550
NW_010357567.1	0	0	0	0
NW_010357568.1	0	0	0	0
NW_010357569.1	2	0	0	2
NW_010357570.1	3	0	0	3
NW_010357571.1	6	1	3	10
NW_010357572.1	0	0	0	0
NW_010357573.1	2	0	0	2
NW_010357574.1	1	1	0	2
NW_010357575.1	1	0	0	1
NW_010357576.1	0	0	0	0
NW_010357577.1	24	11	14	49
NW_010357578.1	0	0	0	0
NW_010357579.1	1	1	0	2
NW_010357580.1	0	1	0	1
NW_010357581.1	0	0	0	0
NW_010357582.1	3	0	0	3
NW_010357583.1	8	0	1	9
NW_010357584.1	3	1	1	5
NW_010357585.1	0	1	2	3
NW_010357586.1	2	0	0	2
NW_010357587.1	1	0	0	1
NW_010357588.1	0	0	1	1
NW_010357589.1	279	79	83	441
NW_010357590.1	5	0	1	6
NW_010357591.1	0	0	0	0
NW_010357592.1	0	0	0	0
NW_010357593.1	0	0	0	0
NW_010357594.1	46	27	16	89
NW_010357595.1	0	0	0	0
NW_010357596.1	2	1	0	3
NW_010357597.1	2	6	0	8
NW_010357598.1	0	0	0	0
NW_010357599.1	0	1	0	1
NW_010357600.1	0	0	0	0
NW_010357601.1	1	0	0	1
NW_010357602.1	0	0	0	0
NW_010357603.1	0	0	0	0
NW_010357604.1	0	0	0	0
NW_010357605.1	0	0	0	0
NW_010357606.1	2	0	1	3
NW_010357607.1	1	2	1	4
NW_010357608.1	0	0	0	0
NW_010357609.1	0	1	1	2
NW_010357610.1	0	0	0	0
NW_010357611.1	2	0	0	2
NW_010357612.1	1	0	0	1
NW_010357613.1	0	1	0	1
NW_010357614.1	0	1	0	1
NW_010357615.1	0	0	0	0
NW_010357616.1	7	1	0	8
NW_010357617.1	1	0	2	3
NW_010357618.1	0	0	0	0
NW_010357619.1	0	0	0	0
NW_010357620.1	1	1	0	2
NW_010357621.1	1	1	0	2
NW_010357622.1	2	1	1	4
NW_010357623.1	1	0	0	1
NW_010357624.1	0	0	0	0
NW_010357625.1	1	4	0	5
NW_010357626.1	1	0	0	1
NW_010357627.1	1	0	0	1
NW_010357628.1	0	0	0	0
NW_010357629.1	0	0	0	0
NW_010357630.1	3	0	1	4
NW_010357631.1	2	0	3	5
NW_010357632.1	0	2	1	3
NW_010357633.1	0	0	0	0
NW_010357634.1	1	0	0	1
NW_010357635.1	0	0	0	0
NW_010357636.1	0	1	0	1
NW_010357637.1	1	1	0	2
NW_010357638.1	0	1	0	1
NW_010357639.1	0	0	0	0
NW_010357640.1	0	0	0	0
NW_010357641.1	0	0	0	0
NW_010357642.1	0	0	1	1
NW_010357643.1	4	0	0	4
NW_010357644.1	0	0	0	0
NW_010357645.1	1	0	0	1
NW_010357646.1	0	0	0	0
NW_010357647.1	0	0	0	0
NW_010357648.1	0	0	0	0
NW_010357649.1	0	1	0	1
NW_010357650.1	0	1	0	1
NW_010357651.1	0	1	0	1
NW_010357652.1	0	0	0	0
NW_010357653.1	0	0	0	0
NW_010357654.1	527	136	95	758
NW_010357655.1	1	0	1	2
NW_010357656.1	2	0	0	2
NW_010357657.1	6	0	1	7
NW_010357658.1	6	0	0	6
NW_010357659.1	36	17	2	55
NW_010357660.1	7	1	0	8
NW_010357661.1	2	0	0	2
NW_010357662.1	1	1	0	2
NW_010357663.1	118	8	49	175
NW_010357664.1	188	3	71	262
NW_010357665.1	165	33	33	231
NW_010357666.1	0	0	1	1
NW_010357667.1	177	41	36	254
NW_010357668.1	1	0	1	2
NW_010357669.1	1	1	0	2
NW_010357670.1	2	0	0	2
NW_010357671.1	0	0	0	0
NW_010357672.1	44	11	10	65
NW_010357673.1	298	81	64	443
NW_010357674.1	110	40	21	171
NW_010357675.1	57	16	13	86
NW_010357676.1	0	2	1	3
NW_010357677.1	0	1	0	1
NW_010357678.1	1	0	0	1
NW_010357679.1	1	1	0	2
NW_010357680.1	41	10	9	60
NW_010357681.1	4	0	0	4
NW_010357682.1	443	127	128	698
NW_010357683.1	40	12	13	65
NW_010357684.1	0	0	0	0
NW_010357685.1	2	1	1	4
NW_010357686.1	565	143	152	860
NW_010357687.1	3	1	4	8
NW_010357688.1	591	159	198	948
NW_010357689.1	823	197	239	1259
NW_010357690.1	1	0	0	1
NW_010357691.1	0	0	0	0
NW_010357692.1	0	0	0	0
NW_010357693.1	396	121	113	630
NW_010357694.1	3	0	0	3
NW_010357695.1	1	0	0	1
NW_010357696.1	2	0	0	2
NW_010357697.1	2	0	2	4
NW_010357698.1	0	0	0	0
NW_010357699.1	799	226	241	1266
NW_010357700.1	31	4	5	40
NW_010357701.1	0	0	0	0
NW_010357702.1	1	0	0	1
NW_010357703.1	0	0	0	0
NW_010357704.1	15	6	15	36
NW_010357705.1	0	1	0	1
NW_010357706.1	1	1	1	3
NW_010357707.1	4	2	0	6
NW_010357708.1	1	0	2	3
NW_010357709.1	0	0	0	0
NW_010357710.1	1	0	0	1
NW_010357711.1	0	0	0	0
NW_010357712.1	1	2	1	4
NW_010357713.1	4	1	0	5
NW_010357714.1	0	0	0	0
NW_010357715.1	3	0	0	3
NW_010357716.1	2	1	0	3
NW_010357717.1	1	0	0	1
NW_010357718.1	0	0	1	1
NW_010357719.1	0	1	0	1
NW_010357720.1	2	0	0	2
NW_010357721.1	2	0	1	3
NW_010357722.1	1	0	0	1
NW_010357723.1	0	0	0	0
NW_010357724.1	0	0	0	0
NW_010357725.1	0	0	0	0
NW_010357726.1	895	271	242	1408
NW_010357727.1	2	0	0	2
NW_010357728.1	0	1	0	1
NW_010357729.1	7	0	0	7
NW_010357730.1	0	1	0	1
NW_010357731.1	0	0	0	0
NW_010357732.1	0	0	0	0
NW_010357733.1	6	1	1	8
NW_010357734.1	0	0	1	1
NW_010357735.1	6	1	3	10
NW_010357736.1	2	0	0	2
NW_010357737.1	3	0	3	6
NW_010357738.1	1	0	0	1
NW_010357739.1	1	1	0	2
NW_010357740.1	2	1	0	3
NW_010357741.1	0	0	0	0
NW_010357742.1	0	0	0	0
NW_010357743.1	0	0	0	0
NW_010357744.1	3	0	0	3
NW_010357745.1	1	0	1	2
NW_010357746.1	2	0	0	2
NW_010357747.1	1	1	0	2
NW_010357748.1	2	0	1	3
NW_010357749.1	1	0	0	1
NW_010357750.1	0	0	0	0
NW_010357751.1	1	0	3	4
NW_010357752.1	90	16	21	127
NW_010357753.1	0	0	0	0
NW_010357754.1	0	0	1	1
NW_010357755.1	2	2	1	5
NW_010357756.1	0	0	0	0
NW_010357757.1	0	0	0	0
NW_010357758.1	3	0	0	3
NW_010357759.1	0	0	0	0
NW_010357760.1	2	0	0	2
NW_010357761.1	2	0	0	2
NW_010357762.1	28	16	13	57
NW_010357763.1	0	0	0	0
NW_010357764.1	2	1	1	4
NW_010357765.1	3	0	0	3
NW_010357766.1	2	0	0	2
NW_010357767.1	2	3	1	6
NW_010357768.1	1	0	0	1
NW_010357769.1	1	0	0	1
NW_010357770.1	11	1	0	12
NW_010357771.1	7	1	0	8
NW_010357772.1	1	1	1	3
NW_010357773.1	1	1	0	2
NW_010357774.1	2	0	0	2
NW_010357775.1	69	29	26	124
NW_010357776.1	2	0	0	2
NW_010357777.1	2	0	0	2
NW_010357778.1	0	1	0	1
NW_010357779.1	1	0	0	1
NW_010357780.1	0	0	0	0
NW_010357781.1	0	2	0	2
NW_010357782.1	3	0	0	3
NW_010357783.1	1	0	0	1
NW_010357784.1	2	0	0	2
NW_010357785.1	2	0	0	2
NW_010357786.1	0	1	1	2
NW_010357787.1	73	13	25	111
NW_010357788.1	0	0	0	0
NW_010357789.1	1	0	0	1
NW_010357790.1	1	0	1	2
NW_010357791.1	27	2	3	32
NW_010357792.1	41	5	10	56
NW_010357793.1	0	0	0	0
NW_010357794.1	0	0	0	0
NW_010357795.1	5	0	0	5
NW_010357796.1	7	2	3	12
NW_010357797.1	5	1	1	7
NW_010357798.1	0	0	2	2
NW_010357799.1	9	0	4	13
NW_010357800.1	2	0	0	2
NW_010357801.1	0	0	1	1
NW_010357802.1	0	0	0	0
NW_010357803.1	6	0	0	6
NW_010357804.1	1	0	0	1
NW_010357805.1	1	0	0	1
NW_010357806.1	1	0	0	1
NW_010357807.1	2	0	1	3
NW_010357808.1	1	0	0	1
NW_010357809.1	0	1	1	2
NW_010357810.1	1	0	0	1
NW_010357811.1	1	0	0	1
NW_010357812.1	94	13	28	135
NW_010357813.1	1	0	1	2
NW_010357814.1	0	0	0	0
NW_010357815.1	4	6	1	11
NW_010357816.1	1	0	0	1
NW_010357817.1	0	1	0	1
NW_010357818.1	3	0	0	3
NW_010357819.1	2	0	0	2
NW_010357820.1	0	0	1	1
NW_010357821.1	2	1	0	3
NW_010357822.1	5	1	1	7
NW_010357823.1	0	1	0	1
NW_010357824.1	2	0	0	2
NW_010357825.1	0	0	1	1
NW_010357826.1	2	0	0	2
NW_010357827.1	4	0	0	4
NW_010357828.1	1	0	0	1
NW_010357829.1	0	0	0	0
NW_010357830.1	0	0	0	0
NW_010357831.1	0	0	0	0
NW_010357832.1	1	0	0	1
NW_010357833.1	6	0	0	6
NW_010357834.1	75	16	12	103
NW_010357835.1	0	0	0	0
NW_010357836.1	0	0	0	0
NW_010357837.1	0	0	0	0
NW_010357838.1	0	0	0	0
NW_010357839.1	0	0	0	0
NW_010357840.1	1	1	1	3
NW_010357841.1	1	0	0	1
NW_010357842.1	0	0	0	0
NW_010357843.1	1	1	0	2
NW_010357844.1	2	1	0	3
NW_010357845.1	1	0	0	1
NW_010357846.1	4	1	1	6
NW_010357847.1	1	0	3	4
NW_010357848.1	2	2	0	4
NW_010357849.1	0	0	2	2
NW_010357850.1	171	62	65	298
NW_010357851.1	5	0	0	5
NW_010357852.1	0	0	0	0
NW_010357853.1	1	0	1	2
NW_010357854.1	0	0	0	0
NW_010357855.1	43	8	13	64
NW_010357856.1	5	0	0	5
NW_010357857.1	1	0	1	2
NW_010357858.1	1	0	1	2
NW_010357859.1	79	28	16	123
NW_010357860.1	17	0	0	17
NW_010357861.1	0	0	0	0
NW_010357862.1	1	0	0	1
NW_010357863.1	98	32	20	150
NW_010357864.1	1	0	0	1
NW_010357865.1	27	4	6	37
NW_010357866.1	1	1	0	2
NW_010357867.1	1	0	0	1
NW_010357868.1	734	206	201	1141
NW_010357869.1	0	0	0	0
NW_010357870.1	0	0	0	0
NW_010357871.1	2	0	0	2
NW_010357872.1	4	0	0	4
NW_010357873.1	0	0	0	0
NW_010357874.1	5	1	1	7
NW_010357875.1	2	0	0	2
NW_010357876.1	1	1	0	2
NW_010357877.1	1	0	0	1
NW_010357878.1	1	0	0	1
NW_010357879.1	2	0	0	2
NW_010357880.1	1	0	0	1
NW_010357881.1	1	0	1	2
NW_010357882.1	9	0	0	9
NW_010357883.1	4	2	1	7
NW_010357884.1	7	2	0	9
NW_010357885.1	8	1	0	9
NW_010357886.1	0	1	1	2
NW_010357887.1	1	1	1	3
NW_010357888.1	5	2	0	7
NW_010357889.1	3	1	0	4
NW_010357890.1	1	0	0	1
NW_010357891.1	0	0	0	0
NW_010357892.1	5	0	1	6
NW_010357893.1	0	0	1	1
NW_010357894.1	0	0	0	0
NW_010357895.1	108	24	28	160
NW_010357896.1	1	0	0	1
NW_010357897.1	2	1	0	3
NW_010357898.1	0	0	0	0
NW_010357899.1	0	0	0	0
NW_010357900.1	0	1	0	1
NW_010357901.1	0	0	0	0
NW_010357902.1	2	0	0	2
NW_010357903.1	1	0	0	1
NW_010357904.1	1	0	0	1
NW_010357905.1	0	1	0	1
NW_010357906.1	0	0	0	0
NW_010357907.1	0	0	0	0
NW_010357908.1	0	1	0	1
NW_010357909.1	0	0	0	0
NW_010357910.1	2	0	0	2
NW_010357911.1	15	1	2	18
NW_010357912.1	0	1	0	1
NW_010357913.1	3	0	0	3
NW_010357914.1	2	1	0	3
NW_010357915.1	1	0	0	1
NW_010357916.1	0	0	0	0
NW_010357917.1	1	0	0	1
NW_010357918.1	0	1	0	1
NW_010357919.1	1	0	0	1
NW_010357920.1	1	0	0	1
NW_010357921.1	0	0	0	0
NW_010357922.1	1	1	0	2
NW_010357923.1	2	0	0	2
NW_010357924.1	2	1	1	4
NW_010357925.1	0	0	0	0
NW_010357926.1	0	0	0	0
NW_010357927.1	3	0	0	3
NW_010357928.1	3	0	0	3
NW_010357929.1	6	19	2	27
NW_010357930.1	45	7	13	65
NW_010357931.1	29	5	3	37
NW_010357932.1	7	1	1	9
NW_010357933.1	10	0	1	11
NW_010357934.1	1	3	0	4
NW_010357935.1	356	90	88	534
NW_010357936.1	0	1	1	2
NW_010357937.1	7	2	1	10
NW_010357938.1	421	103	139	663
NW_010357939.1	143	55	39	237
NW_010357940.1	1	0	0	1
NW_010357941.1	67	33	20	120
NW_010357942.1	2	0	0	2
NW_010357943.1	3	0	0	3
NW_010357944.1	136	47	44	227
NW_010357945.1	6	0	0	6
NW_010357946.1	3	3	1	7
NW_010357947.1	2	0	1	3
NW_010357948.1	3	0	0	3
NW_010357949.1	151	28	25	204
NW_010357950.1	0	0	0	0
NW_010357951.1	1	0	0	1
NW_010357952.1	1	0	0	1
NW_010357953.1	5	0	0	5
NW_010357954.1	0	0	1	1
NW_010357955.1	0	0	0	0
NW_010357956.1	396	97	99	592
NW_010357957.1	2	0	0	2
NW_010357958.1	0	0	0	0
NW_010357959.1	1	1	0	2
NW_010357960.1	237	120	43	400
NW_010357961.1	0	0	0	0
NW_010357962.1	0	0	0	0
NW_010357963.1	0	0	0	0
NW_010357964.1	0	1	0	1
NW_010357965.1	2	1	0	3
NW_010357966.1	1	0	0	1
NW_010357967.1	0	0	0	0
NW_010357968.1	3	0	0	3
NW_010357969.1	0	0	0	0
NW_010357970.1	0	0	0	0
NW_010357971.1	1	0	0	1
NW_010357972.1	1	0	0	1
NW_010357973.1	0	3	0	3
NW_010357974.1	7	1	0	8
NW_010357975.1	75	18	14	107
NW_010357976.1	1	0	0	1
NW_010357977.1	0	0	1	1
NW_010357978.1	1070	240	234	1544
NW_010357979.1	0	0	1	1
NW_010357980.1	1	0	0	1
NW_010357981.1	21	5	9	35
NW_010357982.1	1	0	0	1
NW_010357983.1	0	0	0	0
NW_010357984.1	9	2	1	12
NW_010357985.1	2	1	0	3
NW_010357986.1	0	0	0	0
NW_010357987.1	5	0	3	8
NW_010357988.1	2	2	2	6
NW_010357989.1	2	0	0	2
NW_010357990.1	0	0	0	0
NW_010357991.1	52	9	3	64
NW_010357992.1	3	1	0	4
NW_010357993.1	463	150	123	736
NW_010357994.1	4	0	2	6
NW_010357995.1	0	0	0	0
NW_010357996.1	1	0	0	1
NW_010357997.1	0	0	0	0
NW_010357998.1	0	0	0	0
NW_010357999.1	1	0	0	1
NW_010358000.1	1	0	0	1
NW_010358001.1	0	0	0	0
NW_010358002.1	0	0	0	0
NW_010358003.1	0	0	0	0
NW_010358004.1	2	0	0	2
NW_010358005.1	2	1	0	3
NW_010358006.1	0	0	1	1
NW_010358007.1	2	0	0	2
NW_010358008.1	7	0	0	7
NW_010358009.1	1	0	0	1
NW_010358010.1	0	0	0	0
NW_010358011.1	1	0	0	1
NW_010358012.1	0	0	0	0
NW_010358013.1	0	0	0	0
NW_010358014.1	2	0	0	2
NW_010358015.1	0	1	0	1
NW_010358016.1	0	0	0	0
NW_010358017.1	0	0	0	0
NW_010358018.1	4	0	0	4
NW_010358019.1	0	0	0	0
NW_010358020.1	0	0	0	0
NW_010358021.1	0	1	0	1
NW_010358022.1	1	0	0	1
NW_010358023.1	19	3	3	25
NW_010358024.1	0	0	1	1
NW_010358025.1	0	0	0	0
NW_010358026.1	0	0	2	2
NW_010358027.1	1	0	1	2
NW_010358028.1	2	0	0	2
NW_010358029.1	3	0	1	4
NW_010358030.1	0	0	0	0
NW_010358031.1	1	0	0	1
NW_010358032.1	0	0	0	0
NW_010358033.1	5	0	0	5
NW_010358034.1	150	58	66	274
NW_010358035.1	1	0	0	1
NW_010358036.1	2	0	0	2
NW_010358037.1	717	210	215	1142
NW_010358038.1	116	24	29	169
NW_010358039.1	40	7	8	55
NW_010358040.1	1	0	1	2
NW_010358041.1	7	6	5	18
NW_010358042.1	0	0	0	0
NW_010358043.1	1	0	0	1
NW_010358044.1	0	0	0	0
NW_010358045.1	0	0	0	0
NW_010358046.1	2	0	0	2
NW_010358047.1	1	0	0	1
NW_010358048.1	116	29	34	179
NW_010358049.1	53	14	13	80
NW_010358050.1	197	33	42	272
NW_010358051.1	76	28	14	118
NW_010358052.1	76	15	13	104
NW_010358053.1	1	1	0	2
NW_010358054.1	476	136	145	757
NW_010358055.1	5	0	0	5
NW_010358056.1	0	0	0	0
NW_010358057.1	0	0	0	0
NW_010358058.1	143	14	29	186
NW_010358059.1	260	72	73	405
NW_010358060.1	24	8	6	38
NW_010358061.1	1	1	2	4
NW_010358062.1	712	169	212	1093
NW_010358063.1	84	39	19	142
NW_010358064.1	192	68	48	308
NW_010358065.1	0	0	0	0
NW_010358066.1	0	0	0	0
NW_010358067.1	5	0	0	5
NW_010358068.1	4	0	0	4
NW_010358069.1	1	1	1	3
NW_010358070.1	275	69	81	425
NW_010358071.1	77	23	23	123
NW_010358072.1	505	149	153	807
NW_010358073.1	0	0	0	0
NW_010358074.1	2	0	0	2
NW_010358075.1	2	0	0	2
NW_010358076.1	0	0	0	0
NW_010358077.1	2	0	0	2
NW_010358078.1	223	81	64	368
NW_010358079.1	110	32	27	169
NW_010358080.1	1	0	0	1
NW_010358081.1	5	0	0	5
NW_010358082.1	2	0	1	3
NW_010358083.1	2	0	0	2
NW_010358084.1	1587	444	479	2510
NW_010358085.1	748	174	162	1084
NW_010358086.1	2	0	0	2
NW_010358087.1	3	0	0	3
NW_010358088.1	1	0	0	1
NW_010358089.1	3	0	0	3
NW_010358090.1	0	0	0	0
NW_010358091.1	0	0	0	0
NW_010358092.1	2	0	0	2
NW_010358093.1	2	1	1	4
NW_010358094.1	2	0	0	2
NW_010358095.1	3	0	0	3
NW_010358096.1	0	1	0	1
NW_010358097.1	0	0	1	1
NW_010358098.1	0	0	0	0
NW_010358099.1	0	0	0	0
NW_010358100.1	0	0	0	0
NW_010358101.1	0	0	0	0
NW_010358102.1	0	0	0	0
NW_010358103.1	2	1	0	3
NW_010358104.1	4	0	1	5
NW_010358105.1	0	1	0	1
NW_010358106.1	0	0	0	0
NW_010358107.1	2	0	0	2
NW_010358108.1	0	0	0	0
NW_010358109.1	0	2	0	2
NW_010358110.1	0	0	0	0
NW_010358111.1	1	1	0	2
NW_010358112.1	0	0	0	0
NW_010358113.1	0	0	0	0
NW_010358114.1	0	0	0	0
NW_010358115.1	0	0	0	0
NW_010358116.1	0	0	0	0
NW_010358117.1	2	0	0	2
NW_010358118.1	0	0	0	0
NW_010358119.1	2	0	0	2
NW_010358120.1	1	0	0	1
NW_010358121.1	0	0	0	0
NW_010358122.1	1	0	0	1
NW_010358123.1	1	0	0	1
NW_010358124.1	0	0	0	0
NW_010358125.1	1	0	0	1
NW_010358126.1	1	0	0	1
NW_010358127.1	1	0	0	1
NW_010358128.1	1	0	0	1
NW_010358129.1	1	0	0	1
NW_010358130.1	0	0	0	0
NW_010358131.1	2	0	0	2
NW_010358132.1	0	0	0	0
NW_010358133.1	0	0	0	0
NW_010358134.1	0	0	0	0
NW_010358135.1	2	2	0	4
NW_010358136.1	6	1	0	7
NW_010358137.1	1	0	0	1
NW_010358138.1	22	2	1	25
NW_010358139.1	1	3	3	7
NW_010358140.1	0	0	1	1
NW_010358141.1	0	0	0	0
NW_010358142.1	1	0	0	1
NW_010358143.1	0	0	0	0
NW_010358144.1	0	2	1	3
NW_010358145.1	0	0	0	0
NW_010358146.1	2	0	1	3
NW_010358147.1	0	0	0	0
NW_010358148.1	0	0	0	0
NW_010358149.1	0	0	3	3
NW_010358150.1	8	2	5	15
NW_010358151.1	474	147	127	748
NW_010358152.1	119	47	24	190
NW_010358153.1	1	0	0	1
NW_010358154.1	8	0	0	8
NW_010358155.1	2	0	0	2
NW_010358156.1	156	67	56	279
NW_010358157.1	0	2	1	3
NW_010358158.1	6	0	0	6
NW_010358159.1	3	0	1	4
NW_010358160.1	36	11	5	52
NW_010358161.1	0	0	0	0
NW_010358162.1	15	3	4	22
NW_010358163.1	7	0	1	8
NW_010358164.1	2	0	1	3
NW_010358165.1	1	0	0	1
NW_010358166.1	2	0	0	2
NW_010358167.1	0	1	0	1
NW_010358168.1	6	2	0	8
NW_010358169.1	2	0	3	5
NW_010358170.1	0	0	0	0
NW_010358171.1	28	1	7	36
NW_010358172.1	1165	352	304	1821
NW_010358173.1	182	72	69	323
NW_010358174.1	0	1	0	1
NW_010358175.1	0	0	2	2
NW_010358176.1	0	0	0	0
NW_010358177.1	381	118	105	604
NW_010358178.1	74	19	14	107
NW_010358179.1	344	106	92	542
NW_010358180.1	1	0	0	1
NW_010358181.1	0	0	0	0
NW_010358182.1	9	0	0	9
NW_010358183.1	4	2	7	13
NW_010358184.1	0	0	1	1
NW_010358185.1	7	0	2	9
NW_010358186.1	3	0	1	4
NW_010358187.1	523	136	146	805
NW_010358188.1	3	2	0	5
NW_010358189.1	11	1	5	17
NW_010358190.1	43	2	0	45
NW_010358191.1	0	0	0	0
NW_010358192.1	14	4	9	27
NW_010358193.1	3	0	0	3
NW_010358194.1	0	0	0	0
NW_010358195.1	0	1	2	3
NW_010358196.1	2	1	1	4
NW_010358197.1	0	0	0	0
NW_010358198.1	1	1	0	2
NW_010358199.1	2	0	0	2
NW_010358200.1	8	0	0	8
NW_010358201.1	525	121	144	790
NW_010358202.1	0	0	1	1
NW_010358203.1	0	0	0	0
NW_010358204.1	0	0	0	0
NW_010358205.1	3	0	0	3
NW_010358206.1	0	0	1	1
NW_010358207.1	1	1	1	3
NW_010358208.1	1	0	0	1
NW_010358209.1	2	0	2	4
NW_010358210.1	1	0	1	2
NW_010358211.1	3	0	0	3
NW_010358212.1	0	0	0	0
NW_010358213.1	0	0	0	0
NW_010358214.1	1	0	0	1
NW_010358215.1	74	12	19	105
NW_010358216.1	1	0	0	1
NW_010358217.1	65	19	17	101
NW_010358218.1	71	13	17	101
NW_010358219.1	0	0	0	0
NW_010358220.1	1	0	1	2
NW_010358221.1	3	1	0	4
NW_010358222.1	1	0	0	1
NW_010358223.1	0	0	0	0
NW_010358224.1	0	1	0	1
NW_010358225.1	11	1	3	15
NW_010358226.1	1	0	1	2
NW_010358227.1	0	1	1	2
NW_010358228.1	0	0	0	0
NW_010358229.1	1	3	0	4
NW_010358230.1	0	0	0	0
NW_010358231.1	1	1	1	3
NW_010358232.1	1	0	0	1
NW_010358233.1	0	0	0	0
NW_010358234.1	0	1	0	1
NW_010358235.1	4	0	1	5
NW_010358236.1	5	0	1	6
NW_010358237.1	44	9	5	58
NW_010358238.1	1	0	0	1
NW_010358239.1	0	0	0	0
NW_010358240.1	1	0	0	1
NW_010358241.1	0	0	0	0
NW_010358242.1	2	0	0	2
NW_010358243.1	2	0	2	4
NW_010358244.1	0	0	0	0
NW_010358245.1	2	1	1	4
NW_010358246.1	1	0	0	1
NW_010358247.1	0	0	0	0
NW_010358248.1	1	0	0	1
NW_010358249.1	0	0	0	0
NW_010358250.1	1	0	0	1
NW_010358251.1	1	0	0	1
NW_010358252.1	1	0	0	1
NW_010358253.1	1	0	0	1
NW_010358254.1	0	0	0	0
NW_010358255.1	0	1	0	1
NW_010358256.1	0	0	0	0
NW_010358257.1	0	1	0	1
NW_010358258.1	69	23	16	108
NW_010358259.1	2	0	0	2
NW_010358260.1	8	0	0	8
NW_010358261.1	0	1	1	2
NW_010358262.1	0	0	0	0
NW_010358263.1	2	0	0	2
NW_010358264.1	0	0	0	0
NW_010358265.1	2	0	0	2
NW_010358266.1	0	0	0	0
NW_010358267.1	1	0	0	1
NW_010358268.1	0	0	0	0
NW_010358269.1	3	0	0	3
NW_010358270.1	0	0	0	0
NW_010358271.1	0	0	0	0
NW_010358272.1	5	0	0	5
NW_010358273.1	3	0	1	4
NW_010358274.1	1	0	1	2
NW_010358275.1	0	0	0	0
NW_010358276.1	0	1	0	1
NW_010358277.1	2	3	1	6
NW_010358278.1	0	0	1	1
NW_010358279.1	0	0	1	1
NW_010358280.1	0	0	0	0
NW_010358281.1	0	0	0	0
NW_010358282.1	1	0	0	1
NW_010358283.1	32	5	6	43
NW_010358284.1	0	0	0	0
NW_010358285.1	0	0	0	0
NW_010358286.1	1	0	0	1
NW_010358287.1	3	0	1	4
NW_010358288.1	8	3	1	12
NW_010358289.1	1	0	0	1
NW_010358290.1	1	1	1	3
NW_010358291.1	0	2	1	3
NW_010358292.1	0	0	0	0
NW_010358293.1	1	0	1	2
NW_010358294.1	1	0	1	2
NW_010358295.1	3	0	0	3
NW_010358296.1	1	1	0	2
NW_010358297.1	4	0	1	5
NW_010358298.1	0	0	0	0
NW_010358299.1	0	0	0	0
NW_010358300.1	2	0	2	4
NW_010358301.1	2	0	0	2
NW_010358302.1	0	0	0	0
NW_010358303.1	4	0	0	4
NW_010358304.1	0	0	0	0
NW_010358305.1	5	0	1	6
NW_010358306.1	3	0	0	3
NW_010358307.1	40	15	11	66
NW_010358308.1	0	0	0	0
NW_010358309.1	0	0	0	0
NW_010358310.1	2	0	1	3
NW_010358311.1	2	0	1	3
NW_010358312.1	2	0	0	2
NW_010358313.1	1	2	0	3
NW_010358314.1	2	2	0	4
NW_010358315.1	14	12	4	30
NW_010358316.1	3	0	2	5
NW_010358317.1	10	2	7	19
NW_010358318.1	117	36	28	181
NW_010358319.1	0	0	0	0
NW_010358320.1	15	2	2	19
NW_010358321.1	1	0	0	1
NW_010358322.1	0	1	0	1
NW_010358323.1	0	1	0	1
NW_010358324.1	0	0	0	0
NW_010358325.1	0	0	0	0
NW_010358326.1	1	0	0	1
NW_010358327.1	3	0	0	3
NW_010358328.1	94	23	27	144
NW_010358329.1	4	0	0	4
NW_010358330.1	0	0	0	0
NW_010358331.1	3	0	0	3
NW_010358332.1	1	0	0	1
NW_010358333.1	6	0	1	7
[truncated: 29,304 more rows]
