# Supplementary material for: DNA Methylation Changes and Its Associated Genes in Mulberry (Morus alba L.) Yu-711 Response to Drought Stress Using MethylRAD Sequencing
Source: Plants (Basel). 2022 Jan 12;11(2):190. doi: 10.3390/plants11020190 (PMC8780187; doi:10.3390/plants11020190)
Supplement: Supplementary file 1 [file plants-11-00190-s001.zip › Table S2 EG vs CK.xlsx]

## Sheet: CG.element.counts
Table S2:Distribution of DNA Methylation Sites in the Different Functional Components of the Genome
Element	CK	EG
Downstream	6509	6638
Exon	13138	13366
Exon1st	4003	4292
Gene	2577	2603
Intergenic	10348	10432
Intron	8133	8219
SpliceSiteAcceptor	14	16
SpliceSiteDonor	4612	4738
SpliceSiteRegion	69	76
Upstream	4029	4165
Utr3prime	707	731
Utr5prime	264	283

## Sheet: CWG. elements counts
Element	CK	EG
Downstream	2304.5	2480.5
Exon	3974.5	4390.5
1st Exon	1348	1479
Gene	680	746.5
Intergenic	5359.5	5450
Intron	3619	3622
Splice Site Acceptor	155	173
Splice Site Donor	1364	1509.5
Splice Site Region	185	189.5
Upstream	1568	1738.5
Utr3prime	233	260
Utr5prime	137	156
