# Supplementary material for: DNA Methylation Changes and Its Associated Genes in Mulberry (Morus alba L.) Yu-711 Response to Drought Stress Using MethylRAD Sequencing
Source: Plants (Basel). 2022 Jan 12;11(2):190. doi: 10.3390/plants11020190 (PMC8780187; doi:10.3390/plants11020190)
Supplement: Supplementary file 1 [file plants-11-00190-s001.zip › Table S3 EG vs CK.xlsx]

## Sheet: CG.matrix
Ref_ID	Chr	Pos	Recognition_Site	CK1-ReadsCount	CK2-ReadsCount	EG1-ReadsCount	EG2-ReadsCount	CK1-RPM	CK2-RPM	EG1-RPM	EG2-RPM	Type	Description
NW_010356342.1-1956	NW_010356342.1	1956	CCGG	0	2	3	3	0	1.75	2.41	2.23	-	-
NW_010356344.1-395	NW_010356344.1	395	CCGG	1	0	3	3	0.89	0	2.41	2.23	-	-
NW_010356349.1-45	NW_010356349.1	45	CCGG	2	0	1	0	1.78	0	0.8	0	-	-
NW_010356358.1-526	NW_010356358.1	526	CCGG	0	0	1	0	0	0	0.8	0	-	-
NW_010356358.1-882	NW_010356358.1	882	CCGG	0	0	0	1	0	0	0	0.74	-	-
NW_010356372.1-578	NW_010356372.1	578	CCGG	1	0	0	0	0.89	0	0	0	Exon	Exon|exon_1_1_RETAINED|rna-XM_024174875.1||LOC112093774|mRNA
NW_010356394.1-214	NW_010356394.1	214	CCGG	0	1	0	0	0	0.88	0	0	-	-
NW_010356424.1-184	NW_010356424.1	184	CCGG	3	4	3	8	2.68	3.5	2.41	5.95	-	-
NW_010356473.1-6448	NW_010356473.1	6448	CCGG	24	9	13	16	21.42	7.88	10.46	11.9	Intergenic	Intergenic|gene-LOC21384651
NW_010356473.1-8618	NW_010356473.1	8618	CCGG	1	0	0	0	0.89	0	0	0	Intergenic	Intergenic|gene-LOC21384651
NW_010356473.1-11154	NW_010356473.1	11154	CCGG	1	0	1	1	0.89	0	0.8	0.74	Intergenic	Intergenic|gene-LOC21384651
NW_010356473.1-13051	NW_010356473.1	13051	CCGG	0	0	1	0	0	0	0.8	0	Intergenic	Intergenic|gene-LOC21384651
NW_010356473.1-13067	NW_010356473.1	13067	CCGG	1	0	1	0	0.89	0	0.8	0	Intergenic	Intergenic|gene-LOC21384651
NW_010356473.1-13080	NW_010356473.1	13080	CCGG	1	0	1	0	0.89	0	0.8	0	Intergenic	Intergenic|gene-LOC21384651
NW_010356476.1-19649	NW_010356476.1	19649	CCGG	1	0	0	0	0.89	0	0	0	Exon	Exon|exon_1_1_RETAINED|rna-XM_010088239.2||LOC21385357|mRNA
NW_010356476.1-38662	NW_010356476.1	38662	CCGG	0	1	0	0	0	0.88	0	0	Intergenic	Intergenic|Gene_rna-XR_002902326.1-gene-LOC21385359
NW_010356476.1-47633	NW_010356476.1	47633	CCGG	0	0	0	1	0	0	0	0.74	Gene	Gene|LOC21385359|mRNA
NW_010356476.1-47705	NW_010356476.1	47705	CCGG	2	0	0	0	1.78	0	0	0	Gene	Gene|LOC21385359|mRNA
NW_010356476.1-47759	NW_010356476.1	47759	CCGG	0	0	1	0	0	0	0.8	0	Gene	Gene|LOC21385359|mRNA
NW_010356476.1-58073	NW_010356476.1	58073	CCGG	1	0	0	0	0.89	0	0	0	Exon	Exon|exon_4_4_RETAINED|rna-XM_010088242.2||LOC21385360|mRNA
NW_010356478.1-17389	NW_010356478.1	17389	CCGG	1	8	7	2	0.89	7	5.63	1.49	-	-
NW_010356489.1-190	NW_010356489.1	190	CCGG	0	2	1	0	0	1.75	0.8	0	-	-
NW_010356489.1-1574	NW_010356489.1	1574	CCGG	0	0	0	1	0	0	0	0.74	-	-
NW_010356489.1-1976	NW_010356489.1	1976	CCGG	64	105	152	156	57.11	91.91	122.31	116.06	-	-
NW_010356489.1-2038	NW_010356489.1	2038	CCGG	3	7	3	4	2.68	6.13	2.41	2.98	-	-
NW_010356489.1-2570	NW_010356489.1	2570	CCGG	11	22	23	25	9.82	19.26	18.51	18.6	-	-
NW_010356489.1-2631	NW_010356489.1	2631	CCGG	1	3	1	3	0.89	2.63	0.8	2.23	-	-
NW_010356489.1-2987	NW_010356489.1	2987	CCGG	11	14	28	28	9.82	12.26	22.53	20.83	-	-
NW_010356489.1-3148	NW_010356489.1	3148	CCGG	4	10	5	4	3.57	8.75	4.02	2.98	-	-
NW_010356489.1-3230	NW_010356489.1	3230	CCGG	11	4	5	6	9.82	3.5	4.02	4.46	-	-
NW_010356489.1-3259	NW_010356489.1	3259	CCGG	6	3	2	1	5.35	2.63	1.61	0.74	-	-
NW_010356489.1-3271	NW_010356489.1	3271	CCGG	6	3	2	1	5.35	2.63	1.61	0.74	-	-
NW_010356489.1-3418	NW_010356489.1	3418	CCGG	4	5	10	6	3.57	4.38	8.05	4.46	-	-
NW_010356489.1-3435	NW_010356489.1	3435	CCGG	1	2	0	2	0.89	1.75	0	1.49	-	-
NW_010356489.1-3760	NW_010356489.1	3760	CCGG	13	20	14	25	11.6	17.51	11.27	18.6	-	-
NW_010356489.1-3858	NW_010356489.1	3858	CCGG	135	99	109	98	120.47	86.66	87.71	72.91	-	-
NW_010356489.1-4081	NW_010356489.1	4081	CCGG	0	5	3	3	0	4.38	2.41	2.23	-	-
NW_010356489.1-4778	NW_010356489.1	4778	CCGG	57	39	44	45	50.86	34.14	35.4	33.48	-	-
NW_010356491.1-1803	NW_010356491.1	1803	CCGG	0	0	0	2	0	0	0	1.49	Upstream	Upstream|953|rna-XR_002903150.1||LOC112093582|snoRNA
NW_010356491.1-4081	NW_010356491.1	4081	CCGG	45	49	46	54	40.16	42.89	37.01	40.17	-	-
NW_010356494.1-10198	NW_010356494.1	10198	CCGG	2	0	1	0	1.78	0	0.8	0	Gene	Gene|LOC21385046|mRNA
NW_010356494.1-10217	NW_010356494.1	10217	CCGG	0	1	3	0	0	0.88	2.41	0	Gene	Gene|LOC21385046|mRNA
NW_010356494.1-10346	NW_010356494.1	10346	CCGG	1	1	0	2	0.89	0.88	0	1.49	Exon,Utr3prime	Exon|exon_1_1_RETAINED|rna-XM_010088250.2||LOC21385046|mRNA;Utr3prime|exon_1_1_RETAINED|rna-XM_010088250.2||LOC21385046|mRNA
NW_010356494.1-12334	NW_010356494.1	12334	CCGG	0	1	0	0	0	0.88	0	0	Downstream,Intergenic	Downstream|1333|rna-XM_010088250.2||LOC21385046|mRNA;Intergenic|gene-LOC21385046-gene-LOC21385047;Downstream|1458|rna-XM_010088251.2||LOC21385047|mRNA
NW_010356494.1-15232	NW_010356494.1	15232	CCGG	70	74	77	84	62.46	64.78	61.96	62.49	Exon	Exon|exon_2_4_RETAINED|rna-XM_010088251.2||LOC21385047|mRNA
NW_010356494.1-15805	NW_010356494.1	15805	CCGG	8	11	17	12	7.14	9.63	13.68	8.93	Exon	Exon|exon_2_4_RETAINED|rna-XM_010088251.2||LOC21385047|mRNA
NW_010356494.1-17295	NW_010356494.1	17295	CCGG	1	0	0	0	0.89	0	0	0	Exon	Exon|exon_1_4_RETAINED|rna-XM_010088251.2||LOC21385047|mRNA
NW_010356494.1-17821	NW_010356494.1	17821	CCGG	0	0	1	0	0	0	0.8	0	Intergenic,Upstream	Intergenic|gene-LOC21385047-gene-LOC21385048;Upstream|241|rna-XM_010088251.2||LOC21385047|mRNA
NW_010356500.1-4508	NW_010356500.1	4508	CCGG	25	18	30	27	22.31	15.76	24.14	20.09	-	-
NW_010356500.1-7690	NW_010356500.1	7690	CCGG	0	0	4	0	0	0	3.22	0	-	-
NW_010356500.1-10782	NW_010356500.1	10782	CCGG	0	1	0	0	0	0.88	0	0	-	-
NW_010356504.1-4450	NW_010356504.1	4450	CCGG	18	18	35	45	16.06	15.76	28.16	33.48	Upstream,Intergenic	Upstream|607|rna-XR_002903681.1||exon-XR_002903681.1-1|;Intergenic|Gene_rna-XR_002903681.1
NW_010356504.1-44242	NW_010356504.1	44242	CCGG	16	0	0	2	14.28	0	0	1.49	Exon	Exon|exon_7_16_RETAINED|rna-XM_024161264.1||LOC21391017|mRNA
NW_010356504.1-45813	NW_010356504.1	45813	CCGG	11	13	8	30	9.82	11.38	6.44	22.32	SpliceSiteDonor	SpliceSiteDonor|intron_13_RETAINED-RETAINED|rna-XM_024161264.1||LOC21391017|mRNA
NW_010356504.1-45887	NW_010356504.1	45887	CCGG	12	11	34	25	10.71	9.63	27.36	18.6	Exon	Exon|exon_13_16_RETAINED|rna-XM_024161264.1||LOC21391017|mRNA
NW_010356504.1-50372	NW_010356504.1	50372	CCGG	134	127	119	155	119.58	111.17	95.75	115.31	Exon	Exon|exon_7_8_RETAINED|rna-XM_024176990.1||LOC21391018|mRNA;Exon|exon_6_7_RETAINED|rna-XM_024177199.1||LOC21391018|mRNA;Exon|exon_7_8_RETAINED|rna-XM_024177236.1||LOC21391018|mRNA;Exon|exon_6_7_RETAINED|rna-XM_024177284.1||LOC21391018|mRNA
NW_010356504.1-50478	NW_010356504.1	50478	CCGG	222	162	243	243	198.1	141.81	195.53	180.78	Exon	Exon|exon_7_8_RETAINED|rna-XM_024176990.1||LOC21391018|mRNA;Exon|exon_6_7_RETAINED|rna-XM_024177199.1||LOC21391018|mRNA;Exon|exon_7_8_RETAINED|rna-XM_024177236.1||LOC21391018|mRNA;Exon|exon_6_7_RETAINED|rna-XM_024177284.1||LOC21391018|mRNA
NW_010356504.1-61485	NW_010356504.1	61485	CCGG	42	34	47	39	37.48	29.76	37.82	29.01	Intergenic	Intergenic|gene-LOC21391018-gene-LOC21391019
NW_010356504.1-66871	NW_010356504.1	66871	CCGG	18	26	17	15	16.06	22.76	13.68	11.16	Exon	Exon|exon_3_6_RETAINED|rna-XM_010088260.2||LOC21391019|mRNA;Exon|exon_3_7_RETAINED|rna-XR_002901683.1||LOC21391019|mRNA
NW_010356504.1-67016	NW_010356504.1	67016	CCGG	167	153	169	170	149.02	133.93	135.99	126.47	Exon	Exon|exon_3_6_RETAINED|rna-XM_010088260.2||LOC21391019|mRNA;Exon|exon_3_7_RETAINED|rna-XR_002901683.1||LOC21391019|mRNA
NW_010356504.1-72628	NW_010356504.1	72628	CCGG	69	58	78	72	61.57	50.77	62.76	53.56	Exon	Exon|exon_2_6_RETAINED|rna-XM_010088262.2||LOC21391021|mRNA
NW_010356504.1-74611	NW_010356504.1	74611	CCGG	1	0	0	0	0.89	0	0	0	Intergenic,Upstream	Intergenic|gene-LOC21391021-gene-LOC21391022;Upstream|891|rna-XM_010088262.2||LOC21391021|mRNA
NW_010356504.1-88502	NW_010356504.1	88502	CCGG	0	1	1	2	0	0.88	0.8	1.49	Intergenic	Intergenic|gene-LOC21391021-gene-LOC21391022
NW_010356504.1-92060	NW_010356504.1	92060	CCGG	0	1	0	0	0	0.88	0	0	Exon	Exon|exon_5_5_RETAINED|rna-XM_010088263.2||LOC21391022|mRNA
NW_010356504.1-93367	NW_010356504.1	93367	CCGG	3	0	0	0	2.68	0	0	0	Exon	Exon|exon_3_5_RETAINED|rna-XM_010088263.2||LOC21391022|mRNA
NW_010356504.1-93422	NW_010356504.1	93422	CCGG	2	0	2	3	1.78	0	1.61	2.23	Exon	Exon|exon_3_5_RETAINED|rna-XM_010088263.2||LOC21391022|mRNA
NW_010356504.1-101898	NW_010356504.1	101898	CCGG	12	31	28	21	10.71	27.14	22.53	15.62	Intergenic	Intergenic|gene-LOC21391022-gene-LOC21391024
NW_010356504.1-124511	NW_010356504.1	124511	CCGG	6	6	5	4	5.35	5.25	4.02	2.98	Intergenic	Intergenic|gene-LOC21391022-gene-LOC21391024
NW_010356504.1-124525	NW_010356504.1	124525	CCGG	6	6	5	4	5.35	5.25	4.02	2.98	Intergenic	Intergenic|gene-LOC21391022-gene-LOC21391024
NW_010356504.1-125981	NW_010356504.1	125981	CCGG	0	0	1	0	0	0	0.8	0	Upstream,Intergenic	Upstream|1420|rna-XM_010088265.2||LOC21391024|mRNA;Intergenic|gene-LOC21391022-gene-LOC21391024
NW_010356504.1-128333	NW_010356504.1	128333	CCGG	0	0	3	1	0	0	2.41	0.74	SpliceSiteDonor	SpliceSiteDonor|intron_2_RETAINED-RETAINED|rna-XM_010088265.2||LOC21391024|mRNA
NW_010356504.1-128679	NW_010356504.1	128679	CCGG	2	0	0	2	1.78	0	0	1.49	Exon	Exon|exon_2_3_RETAINED|rna-XM_010088265.2||LOC21391024|mRNA
NW_010356504.1-130521	NW_010356504.1	130521	CCGG	9	5	3	8	8.03	4.38	2.41	5.95	Gene	Gene|LOC21391024|mRNA
NW_010356504.1-130633	NW_010356504.1	130633	CCGG	3	3	4	1	2.68	2.63	3.22	0.74	Gene	Gene|LOC21391024|mRNA
NW_010356504.1-131137	NW_010356504.1	131137	CCGG	3	6	6	10	2.68	5.25	4.83	7.44	Exon,Utr3prime	Exon|exon_3_3_RETAINED|rna-XM_010088265.2||LOC21391024|mRNA;Utr3prime|exon_3_3_RETAINED|rna-XM_010088265.2||LOC21391024|mRNA
NW_010356504.1-131223	NW_010356504.1	131223	CCGG	11	13	4	14	9.82	11.38	3.22	10.42	Exon,Utr3prime	Exon|exon_3_3_RETAINED|rna-XM_010088265.2||LOC21391024|mRNA;Utr3prime|exon_3_3_RETAINED|rna-XM_010088265.2||LOC21391024|mRNA
NW_010356504.1-134922	NW_010356504.1	134922	CCGG	1	0	2	0	0.89	0	1.61	0	Intergenic	Intergenic|gene-LOC21391024-gene-LOC21391025
NW_010356504.1-146410	NW_010356504.1	146410	CCGG	0	0	0	1	0	0	0	0.74	SpliceSiteDonor,Downstream	SpliceSiteDonor|intron_13_RETAINED-RETAINED|rna-XM_024161498.1||LOC21391025|mRNA;Downstream|1759|rna-XM_010088267.2||LOC21391026|mRNA
NW_010356504.1-147220	NW_010356504.1	147220	CCGG	25	25	39	38	22.31	21.88	31.38	28.27	Gene,Downstream	Gene|LOC21391025|mRNA;Downstream|949|rna-XM_010088267.2||LOC21391026|mRNA
NW_010356504.1-147224	NW_010356504.1	147224	CCGG	25	25	39	38	22.31	21.88	31.38	28.27	Gene,Downstream	Gene|LOC21391025|mRNA;Downstream|945|rna-XM_010088267.2||LOC21391026|mRNA
NW_010356504.1-151918	NW_010356504.1	151918	CCGG	4	2	1	5	3.57	1.75	0.8	3.72	Upstream,Intergenic	Upstream|836|rna-XM_010088268.2||LOC21391027|mRNA;Upstream|836|rna-XM_024162199.1||LOC21391027|mRNA;Upstream|514|rna-XM_010088267.2||LOC21391026|mRNA;Upstream|836|rna-XM_024162242.1||LOC21391027|mRNA;Intergenic|gene-LOC21391026-gene-LOC21391027
NW_010356504.1-153989	NW_010356504.1	153989	CCGG	0	0	1	0	0	0	0.8	0	Exon	Exon|exon_2_13_ALTTENATIVE_3SS|rna-XM_024162199.1||LOC21391027|mRNA;Exon|exon_2_13_ALTTENATIVE_3SS|rna-XM_010088268.2||LOC21391027|mRNA;Exon|exon_2_12_ALTTENATIVE_3SS|rna-XM_024162242.1||LOC21391027|mRNA
NW_010356504.1-154712	NW_010356504.1	154712	CCGG	11	8	16	18	9.82	7	12.87	13.39	Exon	Exon|exon_4_12_RETAINED|rna-XM_024162242.1||LOC21391027|mRNA;Exon|exon_4_13_RETAINED|rna-XM_010088268.2||LOC21391027|mRNA;Exon|exon_4_13_RETAINED|rna-XM_024162199.1||LOC21391027|mRNA
NW_010356504.1-168808	NW_010356504.1	168808	CCGG	39	38	55	55	34.8	33.26	44.26	40.92	Intron	Intron|intron_15_RETAINED-RETAINED|rna-XM_010088269.2||LOC21391028|mRNA
NW_010356504.1-170273	NW_010356504.1	170273	CCGG	1	2	0	3	0.89	1.75	0	2.23	Gene	Gene|LOC21391028|mRNA
NW_010356504.1-173060	NW_010356504.1	173060	CCGG	8	34	24	32	7.14	29.76	19.31	23.81	Gene	Gene|LOC21391030|mRNA
NW_010356504.1-180639	NW_010356504.1	180639	CCGG	10	6	11	6	8.92	5.25	8.85	4.46	Intergenic	Intergenic|gene-LOC21391030-gene-LOC112090321
NW_010356504.1-180821	NW_010356504.1	180821	CCGG	3	3	2	2	2.68	2.63	1.61	1.49	Intergenic	Intergenic|gene-LOC21391030-gene-LOC112090321
NW_010356504.1-181954	NW_010356504.1	181954	CCGG	0	1	0	3	0	0.88	0	2.23	Intergenic	Intergenic|gene-LOC21391030-gene-LOC112090321
NW_010356504.1-191303	NW_010356504.1	191303	CCGG	1	1	0	0	0.89	0.88	0	0	Downstream,Intergenic	Downstream|392|rna-XM_024161368.1||LOC112090321|mRNA;Intergenic|gene-LOC112090321-gene-LOC21391032
NW_010356504.1-192238	NW_010356504.1	192238	CCGG	3	4	1	1	2.68	3.5	0.8	0.74	Upstream,Downstream,Intergenic	Upstream|1133|rna-XM_010088273.2||LOC21391032|mRNA;Downstream|1327|rna-XM_024161368.1||LOC112090321|mRNA;Intergenic|gene-LOC112090321-gene-LOC21391032
NW_010356504.1-194023	NW_010356504.1	194023	CCGG	1	1	0	2	0.89	0.88	0	1.49	Gene	Gene|LOC21391032|mRNA
NW_010356504.1-206183	NW_010356504.1	206183	CCGG	24	26	20	25	21.42	22.76	16.09	18.6	Exon	Exon|exon_1_1_RETAINED|rna-XM_024161444.1||LOC112090330|mRNA
NW_010356504.1-211257	NW_010356504.1	211257	CCGG	0	0	0	2	0	0	0	1.49	Intergenic	Intergenic|gene-LOC112090330-gene-LOC21391035
NW_010356504.1-218751	NW_010356504.1	218751	CCGG	0	2	2	1	0	1.75	1.61	0.74	Gene	Gene|LOC21391035|mRNA
NW_010356504.1-218766	NW_010356504.1	218766	CCGG	0	2	2	1	0	1.75	1.61	0.74	Gene	Gene|LOC21391035|mRNA
NW_010356504.1-218949	NW_010356504.1	218949	CCGG	1	0	0	0	0.89	0	0	0	Gene	Gene|LOC21391035|mRNA
NW_010356504.1-218955	NW_010356504.1	218955	CCGG	1	0	0	0	0.89	0	0	0	Gene	Gene|LOC21391035|mRNA
NW_010356504.1-219829	NW_010356504.1	219829	CCGG	1	0	0	0	0.89	0	0	0	Gene	Gene|LOC21391035|mRNA
NW_010356504.1-220853	NW_010356504.1	220853	CCGG	0	4	0	1	0	3.5	0	0.74	Exon	Exon|exon_1_1_RETAINED|rna-XM_010088276.2||LOC21391035|mRNA
NW_010356504.1-221108	NW_010356504.1	221108	CCGG	0	2	4	1	0	1.75	3.22	0.74	Exon	Exon|exon_1_1_RETAINED|rna-XM_010088276.2||LOC21391035|mRNA
NW_010356504.1-221117	NW_010356504.1	221117	CCGG	0	2	4	1	0	1.75	3.22	0.74	Exon	Exon|exon_1_1_RETAINED|rna-XM_010088276.2||LOC21391035|mRNA
NW_010356504.1-231107	NW_010356504.1	231107	CCGG	0	1	0	0	0	0.88	0	0	Upstream,Intron	Upstream|461|rna-XM_024161643.1||LOC21391037|mRNA;Intron|intron_1_ALTTENATIVE_PROMOMOTER-RETAINED|rna-XM_010088278.2||LOC21391037|mRNA
NW_010356504.1-242884	NW_010356504.1	242884	CCGG	1	0	2	0	0.89	0	1.61	0	-	-
NW_010356510.1-35622	NW_010356510.1	35622	CCGG	1	0	1	2	0.89	0	0.8	1.49	Intron	Intron|intron_12_RETAINED-RETAINED|rna-XM_024162670.1||LOC21385825|mRNA
NW_010356510.1-40127	NW_010356510.1	40127	CCGG	0	0	0	2	0	0	0	1.49	Intergenic	Intergenic|gene-LOC21385825-gene-LOC21385827
NW_010356510.1-44422	NW_010356510.1	44422	CCGG	1	0	0	0	0.89	0	0	0	Intergenic	Intergenic|gene-LOC21385825-gene-LOC21385827
NW_010356510.1-44432	NW_010356510.1	44432	CCGG	1	0	0	0	0.89	0	0	0	Intergenic	Intergenic|gene-LOC21385825-gene-LOC21385827
NW_010356510.1-48510	NW_010356510.1	48510	CCGG	0	0	1	3	0	0	0.8	2.23	Intergenic	Intergenic|gene-LOC21385825-gene-LOC21385827
NW_010356510.1-59670	NW_010356510.1	59670	CCGG	36	38	58	72	32.12	33.26	46.67	53.56	Exon,Utr3prime	Exon|exon_2_2_RETAINED|rna-XM_010088283.2||LOC21385827|mRNA;Utr3prime|exon_2_2_RETAINED|rna-XM_010088283.2||LOC21385827|mRNA
NW_010356510.1-60289	NW_010356510.1	60289	CCGG	61	48	69	65	54.43	42.02	55.52	48.36	Exon	Exon|exon_2_2_RETAINED|rna-XM_010088283.2||LOC21385827|mRNA
NW_010356510.1-60702	NW_010356510.1	60702	CCGG	149	112	137	137	132.96	98.04	110.24	101.92	Exon	Exon|exon_2_2_RETAINED|rna-XM_010088283.2||LOC21385827|mRNA
NW_010356517.1-6182	NW_010356517.1	6182	CCGG	5	7	2	0	4.46	6.13	1.61	0	Intergenic	Intergenic|gene-LOC21385019
NW_010356517.1-6195	NW_010356517.1	6195	CCGG	5	7	2	0	4.46	6.13	1.61	0	Intergenic	Intergenic|gene-LOC21385019
NW_010356517.1-6210	NW_010356517.1	6210	CCGG	0	2	1	0	0	1.75	0.8	0	Intergenic	Intergenic|gene-LOC21385019
NW_010356517.1-25715	NW_010356517.1	25715	CCGG	1	5	0	0	0.89	4.38	0	0	Gene,Intron	Gene|LOC21385020|;Intron|intron_7_RETAINED-RETAINED|rna-XR_002901891.1||exon-XR_002901891.1-1|;Intron|intron_7_RETAINED-RETAINED|rna-XR_002901899.1||exon-XR_002901899.1-1|;Intron|intron_7_RETAINED-RETAINED|rna-XR_002901876.1||exon-XR_002901876.1-1|;Intron|intron_7_RETAINED-RETAINED|rna-XR_002901867.1||exon-XR_002901867.1-1|;Intron|intron_7_RETAINED-RETAINED|rna-XR_002901887.1||exon-XR_002901887.1…
NW_010356517.1-31363	NW_010356517.1	31363	CCGG	17	11	15	12	15.17	9.63	12.07	8.93	Gene	Gene|LOC21385021|mRNA
NW_010356517.1-41678	NW_010356517.1	41678	CCGG	0	1	0	0	0	0.88	0	0	-	-
NW_010356527.1-4884	NW_010356527.1	4884	CCGG	1	0	0	0	0.89	0	0	0	Intergenic,Downstream	Intergenic|gene-LOC112090925;Downstream|786|rna-XM_024163359.1||LOC112090925|mRNA
NW_010356527.1-22767	NW_010356527.1	22767	CCGG	0	0	0	3	0	0	0	2.23	Intergenic	Intergenic|gene-LOC112090925-gene-LOC21386390
NW_010356527.1-22836	NW_010356527.1	22836	CCGG	0	2	0	0	0	1.75	0	0	Intergenic	Intergenic|gene-LOC112090925-gene-LOC21386390
NW_010356527.1-22844	NW_010356527.1	22844	CCGG	0	2	0	0	0	1.75	0	0	Intergenic	Intergenic|gene-LOC112090925-gene-LOC21386390
NW_010356527.1-28773	NW_010356527.1	28773	CCGG	72	114	134	142	64.25	99.79	107.82	105.64	SpliceSiteDonor	SpliceSiteDonor|intron_4_RETAINED-RETAINED|rna-XM_024163669.1||LOC21386390|mRNA
NW_010356527.1-28943	NW_010356527.1	28943	CCGG	49	78	84	81	43.73	68.28	67.59	60.26	SpliceSiteDonor	SpliceSiteDonor|intron_4_RETAINED-RETAINED|rna-XM_024163669.1||LOC21386390|mRNA
NW_010356527.1-29006	NW_010356527.1	29006	CCGG	90	70	80	72	80.31	61.28	64.37	53.56	SpliceSiteDonor	SpliceSiteDonor|intron_4_RETAINED-RETAINED|rna-XM_024163669.1||LOC21386390|mRNA
NW_010356527.1-32409	NW_010356527.1	32409	CCGG	0	0	1	0	0	0	0.8	0	Downstream,SpliceSiteDonor	Downstream|1174|rna-XM_024163669.1||LOC21386390|mRNA;SpliceSiteDonor|intron_1_RETAINED-RETAINED|rna-XM_010088291.2||LOC21386391|mRNA
NW_010356527.1-34080	NW_010356527.1	34080	CCGG	0	1	1	2	0	0.88	0.8	1.49	Upstream,Gene	Upstream|1340|rna-XM_010088292.2||LOC21386392|mRNA;Gene|LOC21386391|mRNA
NW_010356527.1-34186	NW_010356527.1	34186	CCGG	16	14	11	13	14.28	12.26	8.85	9.67	Gene,Upstream	Gene|LOC21386391|mRNA;Upstream|1234|rna-XM_010088292.2||LOC21386392|mRNA
NW_010356527.1-47908	NW_010356527.1	47908	CCGG	0	1	1	0	0	0.88	0.8	0	Intergenic	Intergenic|gene-LOC112090966-gene-LOC21386397
NW_010356527.1-52783	NW_010356527.1	52783	CCGG	6	2	1	0	5.35	1.75	0.8	0	Intergenic	Intergenic|gene-LOC112090966-gene-LOC21386397
NW_010356527.1-53314	NW_010356527.1	53314	CCGG	1	1	2	5	0.89	0.88	1.61	3.72	Intergenic	Intergenic|gene-LOC112090966-gene-LOC21386397
NW_010356527.1-55883	NW_010356527.1	55883	CCGG	12	8	7	10	10.71	7	5.63	7.44	Intergenic	Intergenic|gene-LOC112090966-gene-LOC21386397
NW_010356527.1-81573	NW_010356527.1	81573	CCGG	1091	1064	986	1095	973.56	931.4	793.39	814.62	Intergenic	Intergenic|gene-LOC112090966-gene-LOC21386397
NW_010356527.1-81584	NW_010356527.1	81584	CCGG	1091	1063	986	1093	973.56	930.52	793.39	813.13	Intergenic	Intergenic|gene-LOC112090966-gene-LOC21386397
NW_010356527.1-85850	NW_010356527.1	85850	CCGG	0	0	1	0	0	0	0.8	0	Intron	Intron|intron_1_RETAINED-RETAINED|rna-XM_024163296.1||LOC21386397|mRNA
NW_010356527.1-86631	NW_010356527.1	86631	CCGG	173	153	195	212	154.38	133.93	156.91	157.72	Gene	Gene|LOC21386397|mRNA
NW_010356527.1-86690	NW_010356527.1	86690	CCGG	46	53	78	67	41.05	46.39	62.76	49.84	Gene	Gene|LOC21386397|mRNA
NW_010356527.1-90620	NW_010356527.1	90620	CCGG	3	3	5	3	2.68	2.63	4.02	2.23	-	-
NW_010356560.1-849	NW_010356560.1	849	CCGG	1	0	0	0	0.89	0	0	0	-	-
NW_010356560.1-865	NW_010356560.1	865	CCGG	1	0	1	0	0.89	0	0.8	0	-	-
NW_010356563.1-1156	NW_010356563.1	1156	CCGG	21	25	50	30	18.74	21.88	40.23	22.32	-	-
NW_010356563.1-2486	NW_010356563.1	2486	CCGG	91	101	116	113	81.2	88.41	93.34	84.07	-	-
NW_010356576.1-4682	NW_010356576.1	4682	CCGG	2	0	1	0	1.78	0	0.8	0	Intergenic,Upstream	Intergenic|gene-LOC21385997;Upstream|553|rna-XM_024164217.1||LOC21385997|mRNA
NW_010356576.1-6757	NW_010356576.1	6757	CCGG	0	2	1	0	0	1.75	0.8	0	SpliceSiteDonor	SpliceSiteDonor|intron_6_RETAINED-RETAINED|rna-XM_024164217.1||LOC21385997|mRNA
NW_010356576.1-7120	NW_010356576.1	7120	CCGG	16	14	8	20	14.28	12.26	6.44	14.88	Exon,Upstream	Exon|exon_6_11_RETAINED|rna-XM_024164217.1||LOC21385997|mRNA;Upstream|1685|rna-XR_002902039.1||exon-XR_002902039.1-1|
NW_010356576.1-7131	NW_010356576.1	7131	CCGG	16	14	8	20	14.28	12.26	6.44	14.88	Exon,Upstream	Exon|exon_6_11_RETAINED|rna-XM_024164217.1||LOC21385997|mRNA;Upstream|1674|rna-XR_002902039.1||exon-XR_002902039.1-1|
NW_010356576.1-24700	NW_010356576.1	24700	CCGG	1	0	2	0	0.89	0	1.61	0	Exon	Exon|exon_1_2_RETAINED|rna-XM_010088301.2||LOC21385999|mRNA
NW_010356576.1-26143	NW_010356576.1	26143	CCGG	93	99	116	152	82.99	86.66	93.34	113.08	Upstream,Downstream,Intergenic	Upstream|1269|rna-XM_010088301.2||LOC21385999|mRNA;Downstream|1613|rna-XM_010088302.2||LOC21386000|mRNA;Downstream|1613|rna-XM_024164305.1||LOC21386000|mRNA;Intergenic|gene-LOC21385999-gene-LOC21386000
NW_010356576.1-28454	NW_010356576.1	28454	CCGG	6	3	7	11	5.35	2.63	5.63	8.18	Exon	Exon|exon_2_2_ALTTENATIVE_3SS|rna-XM_024164305.1||LOC21386000|mRNA;Exon|exon_2_2_ALTTENATIVE_3SS|rna-XM_010088302.2||LOC21386000|mRNA
NW_010356576.1-28574	NW_010356576.1	28574	CCGG	100	89	124	122	89.24	77.91	99.78	90.76	Exon	Exon|exon_2_2_ALTTENATIVE_3SS|rna-XM_024164305.1||LOC21386000|mRNA;Exon|exon_2_2_ALTTENATIVE_3SS|rna-XM_010088302.2||LOC21386000|mRNA
NW_010356576.1-29456	NW_010356576.1	29456	CCGG	1	0	0	0	0.89	0	0	0	Exon	Exon|exon_2_2_ALTTENATIVE_3SS|rna-XM_024164305.1||LOC21386000|mRNA;Exon|exon_2_2_ALTTENATIVE_3SS|rna-XM_010088302.2||LOC21386000|mRNA
NW_010356576.1-29970	NW_010356576.1	29970	CCGG	10	9	15	16	8.92	7.88	12.07	11.9	Exon,Utr5prime	Exon|exon_2_2_ALTTENATIVE_3SS|rna-XM_024164305.1||LOC21386000|mRNA;Utr5prime|exon_2_2_ALTTENATIVE_3SS|rna-XM_010088302.2||LOC21386000|mRNA;Exon|exon_2_2_ALTTENATIVE_3SS|rna-XM_010088302.2||LOC21386000|mRNA
NW_010356576.1-37372	NW_010356576.1	37372	CCGG	0	2	0	0	0	1.75	0	0	Upstream,Downstream,Intergenic	Upstream|376|gene-LOC21386002||Gene_gene-LOC21386002|pseudogene;Downstream|1312|rna-XM_010088305.1||LOC21386003|mRNA;Intergenic|Gene_gene-LOC21386002-gene-LOC21386003
NW_010356576.1-37878	NW_010356576.1	37878	CCGG	1	3	0	0	0.89	2.63	0	0	Upstream,Downstream,Intergenic	Upstream|882|gene-LOC21386002||Gene_gene-LOC21386002|pseudogene;Downstream|806|rna-XM_010088305.1||LOC21386003|mRNA;Intergenic|Gene_gene-LOC21386002-gene-LOC21386003
NW_010356576.1-37924	NW_010356576.1	37924	CCGG	1	0	0	0	0.89	0	0	0	Downstream,Upstream,Intergenic	Downstream|760|rna-XM_010088305.1||LOC21386003|mRNA;Upstream|928|gene-LOC21386002||Gene_gene-LOC21386002|pseudogene;Intergenic|Gene_gene-LOC21386002-gene-LOC21386003
NW_010356576.1-40827	NW_010356576.1	40827	CCGG	4	0	7	8	3.57	0	5.63	5.95	Exon,Downstream	Exon|exon_1_6_RETAINED|rna-XM_010088305.1||LOC21386003|mRNA;Downstream|1374|rna-XM_024164514.1||LOC21386004|mRNA;Downstream|1374|rna-XM_010088306.2||LOC21386004|mRNA
NW_010356576.1-40844	NW_010356576.1	40844	CCGG	0	0	0	1	0	0	0	0.74	Downstream,Exon	Downstream|1357|rna-XM_010088306.2||LOC21386004|mRNA;Downstream|1357|rna-XM_024164514.1||LOC21386004|mRNA;Exon|exon_1_6_RETAINED|rna-XM_010088305.1||LOC21386003|mRNA
NW_010356576.1-42672	NW_010356576.1	42672	CCGG	8	16	23	18	7.14	14.01	18.51	13.39	Intron,Upstream	Intron|intron_5_RETAINED-RETAINED|rna-XM_010088306.2||LOC21386004|mRNA;Intron|intron_5_RETAINED-RETAINED|rna-XM_024164514.1||LOC21386004|mRNA;Upstream|1745|rna-XM_010088305.1||LOC21386003|mRNA
NW_010356576.1-43115	NW_010356576.1	43115	CCGG	2	3	0	1	1.78	2.63	0	0.74	Exon	Exon|exon_5_6_RETAINED|rna-XM_010088306.2||LOC21386004|mRNA;Exon|exon_5_6_RETAINED|rna-XM_024164514.1||LOC21386004|mRNA
NW_010356576.1-55546	NW_010356576.1	55546	CCGG	21	31	57	41	18.74	27.14	45.87	30.5	Exon	Exon|exon_1_2_RETAINED|rna-XM_010088310.2||LOC21386008|mRNA
NW_010356576.1-61419	NW_010356576.1	61419	CCGG	49	52	50	78	43.73	45.52	40.23	58.03	Gene,Upstream	Gene|LOC21386009|mRNA;Upstream|1983|rna-XM_024164399.1||LOC21386010|mRNA
NW_010356576.1-61579	NW_010356576.1	61579	CCGG	59	61	77	90	52.65	53.4	61.96	66.95	Upstream,Gene	Upstream|1823|rna-XM_024164399.1||LOC21386010|mRNA;Gene|LOC21386009|mRNA
NW_010356576.1-62030	NW_010356576.1	62030	CCGG	108	120	133	162	96.37	105.05	107.02	120.52	Upstream,Exon	Upstream|1372|rna-XM_024164399.1||LOC21386010|mRNA;Exon|exon_2_2_RETAINED|rna-XM_010088311.2||LOC21386009|mRNA
NW_010356576.1-62059	NW_010356576.1	62059	CCGG	146	132	154	148	130.28	115.55	123.92	110.1	Upstream,Exon	Upstream|1343|rna-XM_024164399.1||LOC21386010|mRNA;Exon|exon_2_2_RETAINED|rna-XM_010088311.2||LOC21386009|mRNA
NW_010356576.1-63557	NW_010356576.1	63557	CCGG	0	3	0	1	0	2.63	0	0.74	Exon,Downstream	Exon|exon_1_10_RETAINED|rna-XM_024164399.1||LOC21386010|mRNA;Downstream|1222|rna-XM_010088311.2||LOC21386009|mRNA
NW_010356576.1-81794	NW_010356576.1	81794	CCGG	3	5	6	3	2.68	4.38	4.83	2.23	Exon	Exon|exon_2_3_RETAINED|rna-XM_024164005.1||LOC21386012|mRNA;Exon|exon_2_3_RETAINED|rna-XM_024163967.1||LOC21386012|mRNA
NW_010356576.1-81843	NW_010356576.1	81843	CCGG	37	24	36	35	33.02	21.01	28.97	26.04	Exon	Exon|exon_2_3_RETAINED|rna-XM_024164005.1||LOC21386012|mRNA;Exon|exon_2_3_RETAINED|rna-XM_024163967.1||LOC21386012|mRNA
NW_010356579.1-5189	NW_010356579.1	5189	CCGG	103	79	91	114	91.91	69.15	73.22	84.81	SpliceSiteDonor	SpliceSiteDonor|intron_4_RETAINED-RETAINED|rna-XM_010088315.2||LOC21384301|mRNA;SpliceSiteDonor|intron_3_RETAINED-RETAINED|rna-XM_024165056.1||LOC21384301|mRNA
NW_010356579.1-7216	NW_010356579.1	7216	CCGG	0	0	1	0	0	0	0.8	0	Intron	Intron|intron_7_RETAINED-ALTTENATIVE_5SS|rna-XM_010088315.2||LOC21384301|mRNA;Intron|intron_6_RETAINED-ALTTENATIVE_5SS|rna-XM_024165056.1||LOC21384301|mRNA
NW_010356579.1-7513	NW_010356579.1	7513	CCGG	4	11	9	2	3.57	9.63	7.24	1.49	Gene	Gene|LOC21384301|mRNA
NW_010356625.1-3170	NW_010356625.1	3170	CCGG	29	26	45	27	25.88	22.76	36.21	20.09	Exon	Exon|exon_2_6_RETAINED|rna-XM_010088320.2||LOC21385277|mRNA
NW_010356625.1-5037	NW_010356625.1	5037	CCGG	13	25	41	35	11.6	21.88	32.99	26.04	SpliceSiteDonor	SpliceSiteDonor|intron_4_RETAINED-RETAINED|rna-XM_010088320.2||LOC21385277|mRNA
NW_010356625.1-49165	NW_010356625.1	49165	CCGG	0	0	0	1	0	0	0	0.74	Exon	Exon|exon_1_9_RETAINED|rna-XM_024165391.1||LOC21385280|mRNA;Exon|exon_1_9_RETAINED|rna-XM_024165342.1||LOC21385280|mRNA
NW_010356625.1-49848	NW_010356625.1	49848	CCGG	46	35	33	49	41.05	30.64	26.55	36.45	SpliceSiteDonor	SpliceSiteDonor|intron_3_RETAINED-RETAINED|rna-XM_024165391.1||LOC21385280|mRNA;SpliceSiteDonor|intron_3_RETAINED-RETAINED|rna-XM_024165342.1||LOC21385280|mRNA
NW_010356625.1-50494	NW_010356625.1	50494	CCGG	0	0	0	2	0	0	0	1.49	SpliceSiteDonor	SpliceSiteDonor|intron_5_RETAINED-RETAINED|rna-XM_024165391.1||LOC21385280|mRNA;SpliceSiteDonor|intron_5_RETAINED-RETAINED|rna-XM_024165342.1||LOC21385280|mRNA
NW_010356625.1-50510	NW_010356625.1	50510	CCGG	2	0	0	3	1.78	0	0	2.23	SpliceSiteDonor	SpliceSiteDonor|intron_5_RETAINED-RETAINED|rna-XM_024165391.1||LOC21385280|mRNA;SpliceSiteDonor|intron_5_RETAINED-RETAINED|rna-XM_024165342.1||LOC21385280|mRNA
NW_010356625.1-53800	NW_010356625.1	53800	CCGG	134	124	172	212	119.58	108.55	138.4	157.72	Gene	Gene|LOC21385280|mRNA
NW_010356628.1-11199	NW_010356628.1	11199	CCGG	0	0	1	0	0	0	0.8	0	Exon	Exon|exon_1_17_RETAINED|rna-XM_024165507.1||LOC21384449|mRNA
NW_010356628.1-12711	NW_010356628.1	12711	CCGG	11	18	18	22	9.82	15.76	14.48	16.37	SpliceSiteDonor	SpliceSiteDonor|intron_5_RETAINED-RETAINED|rna-XM_024165507.1||LOC21384449|mRNA
NW_010356628.1-15746	NW_010356628.1	15746	CCGG	23	39	25	29	20.52	34.14	20.12	21.57	SpliceSiteDonor	SpliceSiteDonor|intron_13_RETAINED-RETAINED|rna-XM_024165507.1||LOC21384449|mRNA
NW_010356628.1-16314	NW_010356628.1	16314	CCGG	2	7	8	6	1.78	6.13	6.44	4.46	SpliceSiteDonor	SpliceSiteDonor|intron_14_RETAINED-RETAINED|rna-XM_024165507.1||LOC21384449|mRNA
NW_010356628.1-16629	NW_010356628.1	16629	CCGG	131	103	101	136	116.9	90.16	81.27	101.18	Exon	Exon|exon_14_17_RETAINED|rna-XM_024165507.1||LOC21384449|mRNA
NW_010356628.1-18161	NW_010356628.1	18161	CCGG	7	6	6	5	6.25	5.25	4.83	3.72	Exon	Exon|exon_16_17_RETAINED|rna-XM_024165507.1||LOC21384449|mRNA
NW_010356628.1-18173	NW_010356628.1	18173	CCGG	7	6	6	5	6.25	5.25	4.83	3.72	Exon	Exon|exon_16_17_RETAINED|rna-XM_024165507.1||LOC21384449|mRNA
NW_010356632.1-3013	NW_010356632.1	3013	CCGG	0	1	2	2	0	0.88	1.61	1.49	Downstream,Intergenic	Downstream|564|rna-XM_024165574.1||LOC112091557|mRNA;Intergenic|gene-LOC112091557
NW_010356635.1-4721	NW_010356635.1	4721	CCGG	2	3	5	4	1.78	2.63	4.02	2.98	Intergenic	Intergenic|gene-LOC21387842
NW_010356635.1-5547	NW_010356635.1	5547	CCGG	47	46	77	62	41.94	40.27	61.96	46.12	Upstream,Intergenic	Upstream|1339|rna-XM_010088326.1||LOC21387842|mRNA;Intergenic|gene-LOC21387842
NW_010356635.1-44556	NW_010356635.1	44556	CCGG	3	5	3	2	2.68	4.38	2.41	1.49	Intron	Intron|intron_10_RETAINED-RETAINED|rna-XM_024166098.1||LOC21387846|mRNA;Intron|intron_10_RETAINED-RETAINED|rna-XM_024166059.1||LOC21387846|mRNA
NW_010356635.1-44685	NW_010356635.1	44685	CCGG	76	92	96	103	67.82	80.53	77.25	76.63	Intron	Intron|intron_10_RETAINED-RETAINED|rna-XM_024166098.1||LOC21387846|mRNA;Intron|intron_10_RETAINED-RETAINED|rna-XM_024166059.1||LOC21387846|mRNA
NW_010356635.1-51389	NW_010356635.1	51389	CCGG	0	1	0	0	0	0.88	0	0	Intron	Intron|intron_10_RETAINED-RETAINED|rna-XM_024166098.1||LOC21387846|mRNA;Intron|intron_10_RETAINED-RETAINED|rna-XM_024166059.1||LOC21387846|mRNA
NW_010356635.1-51426	NW_010356635.1	51426	CCGG	2	0	0	1	1.78	0	0	0.74	Intron	Intron|intron_10_RETAINED-RETAINED|rna-XM_024166098.1||LOC21387846|mRNA;Intron|intron_10_RETAINED-RETAINED|rna-XM_024166059.1||LOC21387846|mRNA
NW_010356635.1-51474	NW_010356635.1	51474	CCGG	1	5	3	5	0.89	4.38	2.41	3.72	Intron	Intron|intron_10_RETAINED-RETAINED|rna-XM_024166098.1||LOC21387846|mRNA;Intron|intron_10_RETAINED-RETAINED|rna-XM_024166059.1||LOC21387846|mRNA
NW_010356635.1-51636	NW_010356635.1	51636	CCGG	9	7	5	11	8.03	6.13	4.02	8.18	Intron	Intron|intron_10_RETAINED-RETAINED|rna-XM_024166098.1||LOC21387846|mRNA;Intron|intron_10_RETAINED-RETAINED|rna-XM_024166059.1||LOC21387846|mRNA
NW_010356635.1-52251	NW_010356635.1	52251	CCGG	29	39	75	70	25.88	34.14	60.35	52.08	Intron	Intron|intron_10_RETAINED-RETAINED|rna-XM_024166098.1||LOC21387846|mRNA;Intron|intron_10_RETAINED-RETAINED|rna-XM_024166059.1||LOC21387846|mRNA
NW_010356635.1-52655	NW_010356635.1	52655	CCGG	0	1	0	0	0	0.88	0	0	Intron	Intron|intron_10_RETAINED-RETAINED|rna-XM_024166098.1||LOC21387846|mRNA;Intron|intron_10_RETAINED-RETAINED|rna-XM_024166059.1||LOC21387846|mRNA
NW_010356635.1-53479	NW_010356635.1	53479	CCGG	0	0	0	1	0	0	0	0.74	Intron	Intron|intron_10_RETAINED-RETAINED|rna-XM_024166098.1||LOC21387846|mRNA;Intron|intron_10_RETAINED-RETAINED|rna-XM_024166059.1||LOC21387846|mRNA
NW_010356635.1-63103	NW_010356635.1	63103	CCGG	9	6	6	12	8.03	5.25	4.83	8.93	SpliceSiteDonor	SpliceSiteDonor|intron_1_RETAINED-RETAINED|rna-XM_024165620.1||LOC21387847|mRNA
NW_010356635.1-65898	NW_010356635.1	65898	CCGG	4	5	11	8	3.57	4.38	8.85	5.95	Intron	Intron|intron_2_RETAINED-RETAINED|rna-XM_024165620.1||LOC21387847|mRNA
NW_010356635.1-68278	NW_010356635.1	68278	CCGG	98	104	100	99	87.45	91.04	80.47	73.65	Intron	Intron|intron_2_RETAINED-RETAINED|rna-XM_024165620.1||LOC21387847|mRNA
NW_010356635.1-71408	NW_010356635.1	71408	CCGG	1	1	2	2	0.89	0.88	1.61	1.49	Intron	Intron|intron_2_RETAINED-RETAINED|rna-XM_024165620.1||LOC21387847|mRNA
NW_010356635.1-71430	NW_010356635.1	71430	CCGG	26	10	35	19	23.2	8.75	28.16	14.13	Intron	Intron|intron_2_RETAINED-RETAINED|rna-XM_024165620.1||LOC21387847|mRNA
NW_010356635.1-72804	NW_010356635.1	72804	CCGG	3	0	1	1	2.68	0	0.8	0.74	Intron	Intron|intron_2_RETAINED-RETAINED|rna-XM_024165620.1||LOC21387847|mRNA
NW_010356635.1-72904	NW_010356635.1	72904	CCGG	10	8	13	9	8.92	7	10.46	6.7	Intron	Intron|intron_2_RETAINED-RETAINED|rna-XM_024165620.1||LOC21387847|mRNA
NW_010356635.1-73089	NW_010356635.1	73089	CCGG	1	1	0	0	0.89	0.88	0	0	Intron	Intron|intron_2_RETAINED-RETAINED|rna-XM_024165620.1||LOC21387847|mRNA
NW_010356635.1-73104	NW_010356635.1	73104	CCGG	1	1	0	0	0.89	0.88	0	0	Intron	Intron|intron_2_RETAINED-RETAINED|rna-XM_024165620.1||LOC21387847|mRNA
NW_010356635.1-73848	NW_010356635.1	73848	CCGG	1	1	1	2	0.89	0.88	0.8	1.49	Intron	Intron|intron_2_RETAINED-RETAINED|rna-XM_024165620.1||LOC21387847|mRNA
NW_010356635.1-83115	NW_010356635.1	83115	CCGG	0	1	0	0	0	0.88	0	0	Gene	Gene|LOC21387849|mRNA
NW_010356635.1-83124	NW_010356635.1	83124	CCGG	0	1	0	0	0	0.88	0	0	Gene	Gene|LOC21387849|mRNA
NW_010356635.1-83759	NW_010356635.1	83759	CCGG	1	0	0	1	0.89	0	0	0.74	Gene	Gene|LOC21387849|mRNA
NW_010356635.1-84020	NW_010356635.1	84020	CCGG	1	0	0	0	0.89	0	0	0	Gene	Gene|LOC21387849|mRNA
NW_010356635.1-95469	NW_010356635.1	95469	CCGG	0	1	0	1	0	0.88	0	0.74	Exon	Exon|exon_1_2_RETAINED|rna-XM_010088335.2||LOC21387851|mRNA
NW_010356635.1-95485	NW_010356635.1	95485	CCGG	0	1	0	1	0	0.88	0	0.74	Exon	Exon|exon_1_2_RETAINED|rna-XM_010088335.2||LOC21387851|mRNA
NW_010356635.1-111026	NW_010356635.1	111026	CCGG	0	0	0	1	0	0	0	0.74	Exon,Utr5prime	Exon|exon_1_9_RETAINED|rna-XM_024165892.1||LOC21387854|mRNA;Utr5prime|exon_1_9_RETAINED|rna-XM_024165892.1||LOC21387854|mRNA;Utr5prime|exon_1_10_RETAINED|rna-XM_024165936.1||LOC21387854|mRNA;Exon|exon_1_10_RETAINED|rna-XM_024165936.1||LOC21387854|mRNA
NW_010356635.1-115891	NW_010356635.1	115891	CCGG	0	1	0	0	0	0.88	0	0	Intron	Intron|intron_7_RETAINED-RETAINED|rna-XM_024165892.1||LOC21387854|mRNA;Intron|intron_8_RETAINED-RETAINED|rna-XM_024165936.1||LOC21387854|mRNA
NW_010356635.1-116192	NW_010356635.1	116192	CCGG	0	1	0	1	0	0.88	0	0.74	Intron	Intron|intron_7_RETAINED-RETAINED|rna-XM_024165892.1||LOC21387854|mRNA;Intron|intron_8_RETAINED-RETAINED|rna-XM_024165936.1||LOC21387854|mRNA
NW_010356635.1-128829	NW_010356635.1	128829	CCGG	27	16	16	28	24.09	14.01	12.87	20.83	Intron	Intron|intron_7_RETAINED-RETAINED|rna-XM_024165892.1||LOC21387854|mRNA;Intron|intron_8_RETAINED-RETAINED|rna-XM_024165936.1||LOC21387854|mRNA
NW_010356635.1-129289	NW_010356635.1	129289	CCGG	6	5	5	5	5.35	4.38	4.02	3.72	Intron	Intron|intron_7_RETAINED-RETAINED|rna-XM_024165892.1||LOC21387854|mRNA;Intron|intron_8_RETAINED-RETAINED|rna-XM_024165936.1||LOC21387854|mRNA
NW_010356635.1-129377	NW_010356635.1	129377	CCGG	71	37	45	52	63.36	32.39	36.21	38.69	Intron	Intron|intron_7_RETAINED-RETAINED|rna-XM_024165892.1||LOC21387854|mRNA;Intron|intron_8_RETAINED-RETAINED|rna-XM_024165936.1||LOC21387854|mRNA
NW_010356635.1-132744	NW_010356635.1	132744	CCGG	127	141	149	141	113.33	123.43	119.89	104.9	Intron	Intron|intron_7_RETAINED-RETAINED|rna-XM_024165892.1||LOC21387854|mRNA;Intron|intron_8_RETAINED-RETAINED|rna-XM_024165936.1||LOC21387854|mRNA
NW_010356635.1-135194	NW_010356635.1	135194	CCGG	49	47	67	56	43.73	41.14	53.91	41.66	Intergenic,Downstream	Intergenic|gene-LOC21387854-gene-LOC112091595;Downstream|1329|rna-XM_024165936.1||LOC21387854|mRNA;Downstream|1330|rna-XM_024165892.1||LOC21387854|mRNA
NW_010356638.1-8200	NW_010356638.1	8200	CCGG	0	2	3	0	0	1.75	2.41	0	SpliceSiteDonor	SpliceSiteDonor|intron_2_RETAINED-RETAINED|rna-XM_024166259.1||LOC21385747|mRNA;SpliceSiteDonor|intron_2_RETAINED-RETAINED|rna-XM_024166212.1||LOC21385747|mRNA
NW_010356638.1-8212	NW_010356638.1	8212	CCGG	0	2	3	0	0	1.75	2.41	0	SpliceSiteDonor	SpliceSiteDonor|intron_2_RETAINED-RETAINED|rna-XM_024166259.1||LOC21385747|mRNA;SpliceSiteDonor|intron_2_RETAINED-RETAINED|rna-XM_024166212.1||LOC21385747|mRNA
NW_010356638.1-8696	NW_010356638.1	8696	CCGG	3	2	0	3	2.68	1.75	0	2.23	Exon	Exon|exon_3_6_RETAINED|rna-XM_024166259.1||LOC21385747|mRNA;Exon|exon_3_5_RETAINED|rna-XM_024166212.1||LOC21385747|mRNA
NW_010356638.1-24016	NW_010356638.1	24016	CCGG	0	1	3	5	0	0.88	2.41	3.72	Intergenic	Intergenic|gene-LOC21385747-gene-LOC21385748
NW_010356638.1-29749	NW_010356638.1	29749	CCGG	23	17	27	24	20.52	14.88	21.73	17.85	Downstream,Intergenic	Downstream|631|rna-XM_010088343.2||LOC21385748|mRNA;Intergenic|gene-LOC21385748-gene-LOC21385750
NW_010356638.1-42762	NW_010356638.1	42762	CCGG	24	18	26	40	21.42	15.76	20.92	29.76	Gene	Gene|LOC21385750|mRNA
NW_010356638.1-42818	NW_010356638.1	42818	CCGG	3	4	0	3	2.68	3.5	0	2.23	Gene	Gene|LOC21385750|mRNA
NW_010356638.1-42966	NW_010356638.1	42966	CCGG	20	23	24	37	17.85	20.13	19.31	27.53	Exon	Exon|exon_1_1_RETAINED|rna-XM_010088345.2||LOC21385750|mRNA
NW_010356638.1-49031	NW_010356638.1	49031	CCGG	0	1	1	1	0	0.88	0.8	0.74	Gene	Gene|LOC21385751|mRNA
NW_010356638.1-49974	NW_010356638.1	49974	CCGG	4	3	5	1	3.57	2.63	4.02	0.74	Downstream,Intergenic	Downstream|717|rna-XM_010088346.1||LOC21385751|mRNA;Intergenic|gene-LOC21385751-gene-LOC21385754
NW_010356640.1-12783	NW_010356640.1	12783	CCGG	0	1	0	0	0	0.88	0	0	SpliceSiteDonor	SpliceSiteDonor|intron_10_RETAINED-RETAINED|rna-XM_024167345.1||LOC112092094|mRNA
NW_010356640.1-17911	NW_010356640.1	17911	CCGG	7	15	10	19	6.25	13.13	8.05	14.13	Exon	Exon|exon_27_28_RETAINED|rna-XM_024167345.1||LOC112092094|mRNA
NW_010356640.1-18222	NW_010356640.1	18222	CCGG	19	20	31	47	16.95	17.51	24.94	34.97	Gene	Gene|LOC112092094|mRNA
NW_010356640.1-22466	NW_010356640.1	22466	CCGG	0	0	1	0	0	0	0.8	0	SpliceSiteDonor	SpliceSiteDonor|intron_4_RETAINED-RETAINED|rna-XM_010088353.2||LOC21386450|mRNA
NW_010356640.1-27226	NW_010356640.1	27226	CCGG	3	3	2	3	2.68	2.63	1.61	2.23	Intron	Intron|intron_3_RETAINED-RETAINED|rna-XM_024166960.1||LOC21386451|mRNA
NW_010356640.1-34777	NW_010356640.1	34777	CCGG	10	13	3	13	8.92	11.38	2.41	9.67	Intergenic	Intergenic|gene-LOC21386451-gene-LOC112091966
NW_010356640.1-37113	NW_010356640.1	37113	CCGG	19	17	41	33	16.95	14.88	32.99	24.55	Intergenic,Downstream	Intergenic|gene-LOC21386451-gene-LOC112091966;Downstream|936|rna-XM_024166900.1||LOC112091966|mRNA
NW_010356640.1-37371	NW_010356640.1	37371	CCGG	10	9	16	17	8.92	7.88	12.87	12.65	Intergenic,Downstream	Intergenic|gene-LOC21386451-gene-LOC112091966;Downstream|678|rna-XM_024166900.1||LOC112091966|mRNA
NW_010356640.1-38400	NW_010356640.1	38400	CCGG	0	2	1	3	0	1.75	0.8	2.23	Exon,Upstream	Exon|exon_1_1_RETAINED|rna-XM_024166900.1||LOC112091966|mRNA;Upstream|1144|rna-XR_002902426.1||LOC112092111|snoRNA
NW_010356640.1-39132	NW_010356640.1	39132	CCGG	0	0	1	0	0	0	0.8	0	Upstream,Exon	Upstream|412|rna-XR_002902426.1||LOC112092111|snoRNA;Exon|exon_1_1_RETAINED|rna-XM_024166900.1||LOC112091966|mRNA
NW_010356640.1-50026	NW_010356640.1	50026	CCGG	0	0	0	4	0	0	0	2.98	SpliceSiteDonor	SpliceSiteDonor|intron_3_RETAINED-RETAINED|rna-XM_024167069.1||LOC21386452|mRNA;SpliceSiteDonor|intron_2_RETAINED-RETAINED|rna-XM_010088355.2||LOC21386452|mRNA
NW_010356640.1-50126	NW_010356640.1	50126	CCGG	0	1	0	0	0	0.88	0	0	SpliceSiteDonor	SpliceSiteDonor|intron_3_RETAINED-RETAINED|rna-XM_024167069.1||LOC21386452|mRNA;SpliceSiteDonor|intron_2_RETAINED-RETAINED|rna-XM_010088355.2||LOC21386452|mRNA
NW_010356640.1-50147	NW_010356640.1	50147	CCGG	2	23	25	23	1.78	20.13	20.12	17.11	SpliceSiteDonor	SpliceSiteDonor|intron_3_RETAINED-RETAINED|rna-XM_024167069.1||LOC21386452|mRNA;SpliceSiteDonor|intron_2_RETAINED-RETAINED|rna-XM_010088355.2||LOC21386452|mRNA
NW_010356640.1-58971	NW_010356640.1	58971	CCGG	124	141	187	170	110.65	123.43	150.47	126.47	Exon	Exon|exon_6_6_RETAINED|rna-XM_010088357.2||LOC21386454|mRNA;Exon|exon_6_6_RETAINED|rna-XM_024166736.1||LOC21386454|mRNA
NW_010356640.1-60407	NW_010356640.1	60407	CCGG	34	43	66	63	30.34	37.64	53.11	46.87	Intron	Intron|intron_4_RETAINED-RETAINED|rna-XM_010088357.2||LOC21386454|mRNA;Intron|intron_4_RETAINED-RETAINED|rna-XM_024166736.1||LOC21386454|mRNA
NW_010356640.1-60548	NW_010356640.1	60548	CCGG	2	0	2	2	1.78	0	1.61	1.49	Intron	Intron|intron_4_RETAINED-RETAINED|rna-XM_010088357.2||LOC21386454|mRNA;Intron|intron_4_RETAINED-RETAINED|rna-XM_024166736.1||LOC21386454|mRNA
NW_010356640.1-60561	NW_010356640.1	60561	CCGG	2	0	2	2	1.78	0	1.61	1.49	Intron	Intron|intron_4_RETAINED-RETAINED|rna-XM_010088357.2||LOC21386454|mRNA;Intron|intron_4_RETAINED-RETAINED|rna-XM_024166736.1||LOC21386454|mRNA
NW_010356640.1-65397	NW_010356640.1	65397	CCGG	24	25	27	25	21.42	21.88	21.73	18.6	Exon,Utr3prime	Exon|exon_18_18_RETAINED|rna-XM_010088358.2||LOC21386455|mRNA;Utr3prime|exon_18_18_RETAINED|rna-XM_010088358.2||LOC21386455|mRNA
NW_010356640.1-65786	NW_010356640.1	65786	CCGG	7	7	5	1	6.25	6.13	4.02	0.74	Intron	Intron|intron_17_RETAINED-RETAINED|rna-XM_010088358.2||LOC21386455|mRNA
NW_010356640.1-66329	NW_010356640.1	66329	CCGG	7	9	12	14	6.25	7.88	9.66	10.42	Exon	Exon|exon_16_18_RETAINED|rna-XM_010088358.2||LOC21386455|mRNA
NW_010356640.1-70862	NW_010356640.1	70862	CCGG	0	0	1	0	0	0	0.8	0	Intron	Intron|intron_1_RETAINED-RETAINED|rna-XM_010088358.2||LOC21386455|mRNA
NW_010356640.1-71416	NW_010356640.1	71416	CCGG	0	3	0	0	0	2.63	0	0	Exon	Exon|exon_1_18_RETAINED|rna-XM_010088358.2||LOC21386455|mRNA
NW_010356640.1-80016	NW_010356640.1	80016	CCGG	4	2	2	3	3.57	1.75	1.61	2.23	Intergenic	Intergenic|gene-LOC21386455-gene-LOC21386457
NW_010356640.1-82777	NW_010356640.1	82777	CCGG	0	1	0	0	0	0.88	0	0	Exon	Exon|exon_2_2_RETAINED|rna-XM_010088360.2||LOC21386457|mRNA
NW_010356640.1-85129	NW_010356640.1	85129	CCGG	0	0	1	0	0	0	0.8	0	Exon	Exon|exon_1_2_RETAINED|rna-XM_010088360.2||LOC21386457|mRNA
NW_010356640.1-85382	NW_010356640.1	85382	CCGG	4	0	0	0	3.57	0	0	0	Exon	Exon|exon_1_2_RETAINED|rna-XM_010088360.2||LOC21386457|mRNA
NW_010356640.1-85408	NW_010356640.1	85408	CCGG	5	5	4	5	4.46	4.38	3.22	3.72	Exon	Exon|exon_1_2_RETAINED|rna-XM_010088360.2||LOC21386457|mRNA
NW_010356640.1-86142	NW_010356640.1	86142	CCGG	1	0	0	0	0.89	0	0	0	Upstream	Upstream|595|rna-XM_010088360.2||LOC21386457|mRNA
NW_010356641.1-61	NW_010356641.1	61	CCGG	53	45	38	57	47.29	39.39	30.58	42.4	Intergenic	Intergenic|gene-LOC21386303
NW_010356641.1-111	NW_010356641.1	111	CCGG	1	1	1	3	0.89	0.88	0.8	2.23	Intergenic	Intergenic|gene-LOC21386303
NW_010356641.1-121	NW_010356641.1	121	CCGG	1	1	1	3	0.89	0.88	0.8	2.23	Intergenic	Intergenic|gene-LOC21386303
NW_010356641.1-317	NW_010356641.1	317	CCGG	65	65	95	103	58	56.9	76.44	76.63	Intergenic	Intergenic|gene-LOC21386303
NW_010356641.1-4359	NW_010356641.1	4359	CCGG	2	0	0	0	1.78	0	0	0	Exon	Exon|exon_1_1_RETAINED|rna-XM_010088363.2||LOC21386303|mRNA
NW_010356641.1-23087	NW_010356641.1	23087	CCGG	0	1	0	0	0	0.88	0	0	Exon	Exon|exon_1_1_RETAINED|rna-XM_010088366.1||LOC21386306|mRNA
NW_010356641.1-23212	NW_010356641.1	23212	CCGG	3	2	1	0	2.68	1.75	0.8	0	Exon	Exon|exon_1_1_RETAINED|rna-XM_010088366.1||LOC21386306|mRNA
NW_010356641.1-48021	NW_010356641.1	48021	CCGG	13	19	17	22	11.6	16.63	13.68	16.37	Upstream,Intergenic	Upstream|1140|rna-XM_010088369.2||LOC21386309|mRNA;Intergenic|gene-LOC21386309-gene-LOC21386311;Upstream|1137|rna-XM_024167812.1||LOC21386309|mRNA
NW_010356641.1-53135	NW_010356641.1	53135	CCGG	0	0	0	1	0	0	0	0.74	Intergenic,Downstream	Intergenic|gene-LOC21386311-gene-LOC21386312;Downstream|415|rna-XM_010088371.2||LOC21386311|mRNA
NW_010356641.1-54245	NW_010356641.1	54245	CCGG	0	0	1	0	0	0	0.8	0	Intergenic,Downstream	Intergenic|gene-LOC21386311-gene-LOC21386312;Downstream|1525|rna-XM_010088371.2||LOC21386311|mRNA
NW_010356641.1-66052	NW_010356641.1	66052	CCGG	11	28	24	35	9.82	24.51	19.31	26.04	SpliceSiteDonor	SpliceSiteDonor|intron_7_RETAINED-RETAINED|rna-XM_024167700.1||LOC21386312|mRNA
NW_010356641.1-66088	NW_010356641.1	66088	CCGG	24	21	31	45	21.42	18.38	24.94	33.48	Exon	Exon|exon_7_23_RETAINED|rna-XM_024167700.1||LOC21386312|mRNA
NW_010356641.1-69772	NW_010356641.1	69772	CCGG	71	89	81	93	63.36	77.91	65.18	69.19	SpliceSiteDonor	SpliceSiteDonor|intron_18_RETAINED-RETAINED|rna-XM_024167700.1||LOC21386312|mRNA
NW_010356641.1-75419	NW_010356641.1	75419	CCGG	15	9	27	26	13.39	7.88	21.73	19.34	Intron	Intron|intron_1_RETAINED-RETAINED|rna-XM_010088373.2||LOC21386313|mRNA
NW_010356641.1-76030	NW_010356641.1	76030	CCGG	0	0	0	1	0	0	0	0.74	Exon	Exon|exon_1_5_RETAINED|rna-XM_010088373.2||LOC21386313|mRNA
NW_010356641.1-76198	NW_010356641.1	76198	CCGG	0	0	0	1	0	0	0	0.74	Exon	Exon|exon_1_5_RETAINED|rna-XM_010088373.2||LOC21386313|mRNA
NW_010356646.1-4498	NW_010356646.1	4498	CCGG	1	1	2	0	0.89	0.88	1.61	0	Intron	Intron|intron_3_RETAINED-RETAINED|rna-XM_010088376.2||LOC21384402|mRNA
NW_010356651.1-4638	NW_010356651.1	4638	CCGG	2	0	0	1	1.78	0	0	0.74	Intergenic	Intergenic|gene-LOC21384510
NW_010356651.1-4653	NW_010356651.1	4653	CCGG	2	0	0	1	1.78	0	0	0.74	Intergenic	Intergenic|gene-LOC21384510
NW_010356651.1-12772	NW_010356651.1	12772	CCGG	0	1	0	1	0	0.88	0	0.74	Exon	Exon|exon_1_1_RETAINED|rna-XM_010088380.1||LOC21384511|mRNA
NW_010356651.1-15386	NW_010356651.1	15386	CCGG	0	0	0	2	0	0	0	1.49	Intergenic	Intergenic|gene-LOC21384511-gene-LOC21384512
NW_010356651.1-18765	NW_010356651.1	18765	CCGG	118	129	147	139	105.3	112.92	118.28	103.41	Exon	Exon|exon_3_5_RETAINED|rna-XM_024168386.1||LOC21384512|mRNA
NW_010356662.1-6729	NW_010356662.1	6729	CCGG	0	0	0	1	0	0	0	0.74	Intergenic	Intergenic|gene-LOC21384805
NW_010356662.1-15434	NW_010356662.1	15434	CCGG	1	3	3	9	0.89	2.63	2.41	6.7	Exon	Exon|exon_2_2_RETAINED|rna-XM_024168622.1||LOC21384805|mRNA
NW_010356662.1-18136	NW_010356662.1	18136	CCGG	24	13	14	10	21.42	11.38	11.27	7.44	Intergenic	Intergenic|gene-LOC21384805-gene-LOC21384806
NW_010356662.1-19885	NW_010356662.1	19885	CCGG	4	1	0	3	3.57	0.88	0	2.23	Intergenic,Upstream	Intergenic|gene-LOC21384805-gene-LOC21384806;Upstream|325|rna-XM_024168558.1||LOC21384806|mRNA
NW_010356662.1-21276	NW_010356662.1	21276	CCGG	4	13	5	5	3.57	11.38	4.02	3.72	Exon	Exon|exon_2_2_RETAINED|rna-XM_024168558.1||LOC21384806|mRNA
NW_010356662.1-26594	NW_010356662.1	26594	CCGG	3	6	4	11	2.68	5.25	3.22	8.18	Intergenic	Intergenic|gene-LOC21384806-gene-LOC112092395
NW_010356665.1-6403	NW_010356665.1	6403	CCGG	1	0	0	0	0.89	0	0	0	Downstream,Intergenic	Downstream|772|rna-XM_024168689.1||LOC21384287|mRNA;Intergenic|gene-LOC21384287
NW_010356665.1-7488	NW_010356665.1	7488	CCGG	0	0	0	1	0	0	0	0.74	Exon,Utr3prime	Exon|exon_2_2_RETAINED|rna-XM_024168689.1||LOC21384287|mRNA;Utr3prime|exon_2_2_RETAINED|rna-XM_024168689.1||LOC21384287|mRNA
NW_010356665.1-8470	NW_010356665.1	8470	CCGG	3	3	2	0	2.68	2.63	1.61	0	Exon	Exon|exon_2_2_RETAINED|rna-XM_024168689.1||LOC21384287|mRNA
NW_010356665.1-9751	NW_010356665.1	9751	CCGG	0	0	2	0	0	0	1.61	0	Exon	Exon|exon_1_2_RETAINED|rna-XM_024168689.1||LOC21384287|mRNA
NW_010356665.1-9758	NW_010356665.1	9758	CCGG	0	0	2	0	0	0	1.61	0	Exon	Exon|exon_1_2_RETAINED|rna-XM_024168689.1||LOC21384287|mRNA
NW_010356676.1-616	NW_010356676.1	616	CCGG	12	11	13	12	10.71	9.63	10.46	8.93	-	-
NW_010356679.1-8579	NW_010356679.1	8579	CCGG	0	1	0	0	0	0.88	0	0	Upstream,Intergenic	Upstream|952|rna-XM_010088393.1||LOC21399190|mRNA;Intergenic|gene-LOC21399189-gene-LOC21399190
NW_010356679.1-9664	NW_010356679.1	9664	CCGG	1	2	1	4	0.89	1.75	0.8	2.98	SpliceSiteDonor	SpliceSiteDonor|intron_1_RETAINED-RETAINED|rna-XM_010088393.1||LOC21399190|mRNA
NW_010356679.1-13824	NW_010356679.1	13824	CCGG	5	7	13	8	4.46	6.13	10.46	5.95	Upstream,Gene	Upstream|1890|rna-XM_024170080.1||LOC21399191|mRNA;Gene|LOC21399190|mRNA
NW_010356679.1-13831	NW_010356679.1	13831	CCGG	5	7	13	8	4.46	6.13	10.46	5.95	Gene,Upstream	Gene|LOC21399190|mRNA;Upstream|1883|rna-XM_024170080.1||LOC21399191|mRNA
NW_010356679.1-13888	NW_010356679.1	13888	CCGG	1	5	0	4	0.89	4.38	0	2.98	Upstream,Gene	Upstream|1826|rna-XM_024170080.1||LOC21399191|mRNA;Gene|LOC21399190|mRNA
NW_010356679.1-22700	NW_010356679.1	22700	CCGG	0	5	3	1	0	4.38	2.41	0.74	Intron	Intron|intron_9_RETAINED-RETAINED|rna-XM_024170080.1||LOC21399191|mRNA
NW_010356679.1-31550	NW_010356679.1	31550	CCGG	0	0	0	1	0	0	0	0.74	Gene	Gene|LOC21399191|mRNA
NW_010356679.1-62389	NW_010356679.1	62389	CCGG	0	0	1	0	0	0	0.8	0	Intergenic	Intergenic|gene-LOC21399193-gene-LOC21399194
NW_010356679.1-74253	NW_010356679.1	74253	CCGG	4	2	6	3	3.57	1.75	4.83	2.23	Intron	Intron|intron_5_RETAINED-RETAINED|rna-XM_010088397.2||LOC21399194|mRNA;Intron|intron_5_RETAINED-RETAINED|rna-XM_024169698.1||LOC21399194|mRNA
NW_010356679.1-74834	NW_010356679.1	74834	CCGG	0	2	4	4	0	1.75	3.22	2.98	Intron	Intron|intron_5_RETAINED-RETAINED|rna-XM_010088397.2||LOC21399194|mRNA;Intron|intron_5_RETAINED-RETAINED|rna-XM_024169698.1||LOC21399194|mRNA
NW_010356679.1-78691	NW_010356679.1	78691	CCGG	9	18	13	9	8.03	15.76	10.46	6.7	Exon	Exon|exon_5_6_RETAINED|rna-XM_010088397.2||LOC21399194|mRNA;Exon|exon_5_6_RETAINED|rna-XM_024169698.1||LOC21399194|mRNA
NW_010356679.1-105821	NW_010356679.1	105821	CCGG	0	0	0	3	0	0	0	2.23	Intron	Intron|intron_7_RETAINED-RETAINED|rna-XM_024169024.1||LOC21399197|mRNA
NW_010356679.1-106357	NW_010356679.1	106357	CCGG	27	41	35	43	24.09	35.89	28.16	31.99	Intron	Intron|intron_8_RETAINED-RETAINED|rna-XM_024169024.1||LOC21399197|mRNA
NW_010356679.1-114181	NW_010356679.1	114181	CCGG	2	1	1	0	1.78	0.88	0.8	0	Intergenic,Downstream	Intergenic|gene-LOC21399197-Gene_gene-LOC21399200;Downstream|1109|gene-LOC21399200||Gene_gene-LOC21399200|pseudogene
NW_010356679.1-135908	NW_010356679.1	135908	CCGG	35	38	35	42	31.23	33.26	28.16	31.25	Intron	Intron|intron_8_RETAINED-RETAINED|rna-XM_010088405.2||LOC21399202|mRNA
NW_010356679.1-154973	NW_010356679.1	154973	CCGG	24	27	47	55	21.42	23.64	37.82	40.92	Intergenic	Intergenic|gene-LOC21399202-gene-LOC21399203
NW_010356679.1-158134	NW_010356679.1	158134	CCGG	2	5	1	2	1.78	4.38	0.8	1.49	Intergenic	Intergenic|gene-LOC21399202-gene-LOC21399203
NW_010356679.1-161877	NW_010356679.1	161877	CCGG	0	1	0	0	0	0.88	0	0	Intergenic	Intergenic|gene-LOC21399202-gene-LOC21399203
NW_010356679.1-162450	NW_010356679.1	162450	CCGG	7	5	1	3	6.25	4.38	0.8	2.23	Intergenic	Intergenic|gene-LOC21399202-gene-LOC21399203
NW_010356679.1-163024	NW_010356679.1	163024	CCGG	36	40	73	49	32.12	35.02	58.74	36.45	Upstream,Intergenic	Upstream|1829|rna-XM_024170042.1||LOC21399203|mRNA;Intergenic|gene-LOC21399202-gene-LOC21399203
NW_010356679.1-170549	NW_010356679.1	170549	CCGG	6	2	4	14	5.35	1.75	3.22	10.42	Intron	Intron|intron_6_RETAINED-RETAINED|rna-XM_024170042.1||LOC21399203|mRNA
NW_010356679.1-172692	NW_010356679.1	172692	CCGG	2	0	0	1	1.78	0	0	0.74	Intron	Intron|intron_7_RETAINED-RETAINED|rna-XM_024170042.1||LOC21399203|mRNA
NW_010356679.1-193613	NW_010356679.1	193613	CCGG	25	40	23	47	22.31	35.02	18.51	34.97	Intergenic	Intergenic|gene-LOC21399203-gene-LOC21399208
NW_010356679.1-193846	NW_010356679.1	193846	CCGG	60	47	79	60	53.54	41.14	63.57	44.64	Intergenic	Intergenic|gene-LOC21399203-gene-LOC21399208
NW_010356679.1-200679	NW_010356679.1	200679	CCGG	35	31	30	32	31.23	27.14	24.14	23.81	Exon	Exon|exon_3_3_RETAINED|rna-XM_010088411.2||LOC21399208|mRNA
NW_010356679.1-200703	NW_010356679.1	200703	CCGG	7	6	1	5	6.25	5.25	0.8	3.72	Exon	Exon|exon_3_3_RETAINED|rna-XM_010088411.2||LOC21399208|mRNA
NW_010356679.1-200805	NW_010356679.1	200805	CCGG	2	3	0	1	1.78	2.63	0	0.74	Exon	Exon|exon_3_3_RETAINED|rna-XM_010088411.2||LOC21399208|mRNA
NW_010356679.1-202779	NW_010356679.1	202779	CCGG	1	0	0	2	0.89	0	0	1.49	Intron	Intron|intron_1_RETAINED-RETAINED|rna-XM_010088411.2||LOC21399208|mRNA
NW_010356679.1-204384	NW_010356679.1	204384	CCGG	1	0	0	3	0.89	0	0	2.23	Exon,Downstream	Exon|exon_1_3_RETAINED|rna-XM_010088411.2||LOC21399208|mRNA;Downstream|1860|rna-XM_010088412.2||LOC21399209|mRNA
NW_010356679.1-206375	NW_010356679.1	206375	CCGG	0	0	1	0	0	0	0.8	0	Upstream,Exon	Upstream|1788|rna-XM_010088411.2||LOC21399208|mRNA;Exon|exon_9_9_RETAINED|rna-XM_010088412.2||LOC21399209|mRNA
NW_010356679.1-206420	NW_010356679.1	206420	CCGG	2	3	1	0	1.78	2.63	0.8	0	Upstream,Exon	Upstream|1833|rna-XM_010088411.2||LOC21399208|mRNA;Exon|exon_9_9_RETAINED|rna-XM_010088412.2||LOC21399209|mRNA
NW_010356679.1-206433	NW_010356679.1	206433	CCGG	2	3	2	0	1.78	2.63	1.61	0	Upstream,Exon	Upstream|1846|rna-XM_010088411.2||LOC21399208|mRNA;Exon|exon_9_9_RETAINED|rna-XM_010088412.2||LOC21399209|mRNA
NW_010356679.1-206558	NW_010356679.1	206558	CCGG	0	1	1	0	0	0.88	0.8	0	Upstream,Exon	Upstream|1971|rna-XM_010088411.2||LOC21399208|mRNA;Exon|exon_9_9_RETAINED|rna-XM_010088412.2||LOC21399209|mRNA
NW_010356679.1-211158	NW_010356679.1	211158	CCGG	9	11	18	11	8.03	9.63	14.48	8.18	Exon	Exon|exon_2_9_RETAINED|rna-XM_010088412.2||LOC21399209|mRNA
NW_010356679.1-215674	NW_010356679.1	215674	CCGG	42	49	68	55	37.48	42.89	54.72	40.92	Intergenic	Intergenic|gene-LOC21399209-gene-LOC21399211
NW_010356679.1-216858	NW_010356679.1	216858	CCGG	1	1	2	1	0.89	0.88	1.61	0.74	Intergenic	Intergenic|gene-LOC21399209-gene-LOC21399211
NW_010356679.1-222897	NW_010356679.1	222897	CCGG	1	4	0	3	0.89	3.5	0	2.23	Intron	Intron|intron_14_RETAINED-RETAINED|rna-XM_024170918.1||LOC21399211|mRNA
NW_010356679.1-226361	NW_010356679.1	226361	CCGG	7	3	6	2	6.25	2.63	4.83	1.49	Intron	Intron|intron_13_RETAINED-RETAINED|rna-XM_024170918.1||LOC21399211|mRNA
NW_010356679.1-242120	NW_010356679.1	242120	CCGG	0	0	1	1	0	0	0.8	0.74	Exon	Exon|exon_2_15_RETAINED|rna-XM_024170918.1||LOC21399211|mRNA
NW_010356679.1-248671	NW_010356679.1	248671	CCGG	111	127	137	160	99.05	111.17	110.24	119.03	Intergenic	Intergenic|gene-LOC21399211-gene-LOC21399213
NW_010356679.1-255033	NW_010356679.1	255033	CCGG	91	61	71	84	81.2	53.4	57.13	62.49	Exon	Exon|exon_4_8_RETAINED|rna-XM_010088416.2||LOC21399213|mRNA;Exon|exon_5_9_RETAINED|rna-XM_024169800.1||LOC21399213|mRNA
NW_010356679.1-257068	NW_010356679.1	257068	CCGG	1	4	1	1	0.89	3.5	0.8	0.74	Exon	Exon|exon_3_9_RETAINED|rna-XM_024169800.1||LOC21399213|mRNA;Exon|exon_2_8_RETAINED|rna-XM_010088416.2||LOC21399213|mRNA
NW_010356679.1-268340	NW_010356679.1	268340	CCGG	15	14	9	12	13.39	12.26	7.24	8.93	Intron	Intron|intron_1_RETAINED-RETAINED|rna-XM_024169959.1||LOC21399214|mRNA
NW_010356679.1-303176	NW_010356679.1	303176	CCGG	1	0	0	0	0.89	0	0	0	Downstream,Intergenic	Downstream|151|rna-XM_024169854.1||LOC21399217|mRNA;Intergenic|gene-LOC21399216-gene-LOC21399217
NW_010356679.1-308562	NW_010356679.1	308562	CCGG	0	0	1	0	0	0	0.8	0	Exon	Exon|exon_1_4_RETAINED|rna-XM_024169854.1||LOC21399217|mRNA
NW_010356679.1-308767	NW_010356679.1	308767	CCGG	0	0	1	0	0	0	0.8	0	Exon	Exon|exon_1_4_RETAINED|rna-XM_024169854.1||LOC21399217|mRNA
NW_010356679.1-308811	NW_010356679.1	308811	CCGG	1	0	0	0	0.89	0	0	0	Exon	Exon|exon_1_4_RETAINED|rna-XM_024169854.1||LOC21399217|mRNA
NW_010356679.1-323792	NW_010356679.1	323792	CCGG	1	1	2	3	0.89	0.88	1.61	2.23	Intergenic	Intergenic|gene-LOC21399217-gene-LOC21399221
NW_010356679.1-326011	NW_010356679.1	326011	CCGG	14	15	17	35	12.49	13.13	13.68	26.04	Intergenic	Intergenic|gene-LOC21399217-gene-LOC21399221
NW_010356679.1-330318	NW_010356679.1	330318	CCGG	1	0	2	0	0.89	0	1.61	0	Intron	Intron|intron_4_RETAINED-RETAINED|rna-XM_024170182.1||LOC21399221|mRNA;Intron|intron_3_RETAINED-RETAINED|rna-XM_024170136.1||LOC21399221|mRNA;Intron|intron_4_RETAINED-RETAINED|rna-XM_024170226.1||LOC21399221|mRNA
NW_010356679.1-340668	NW_010356679.1	340668	CCGG	0	0	0	1	0	0	0	0.74	Intergenic	Intergenic|gene-LOC21399221-gene-LOC21399222
NW_010356679.1-340854	NW_010356679.1	340854	CCGG	22	21	27	24	19.63	18.38	21.73	17.85	Intergenic	Intergenic|gene-LOC21399221-gene-LOC21399222
NW_010356679.1-342404	NW_010356679.1	342404	CCGG	87	83	98	101	77.63	72.66	78.86	75.14	Intergenic	Intergenic|gene-LOC21399221-gene-LOC21399222
NW_010356679.1-342877	NW_010356679.1	342877	CCGG	75	83	87	80	66.93	72.66	70	59.52	Intergenic	Intergenic|gene-LOC21399221-gene-LOC21399222
NW_010356679.1-346680	NW_010356679.1	346680	CCGG	187	163	169	198	166.87	142.69	135.99	147.3	Exon	Exon|exon_2_2_RETAINED|rna-XM_024170644.1||LOC21399222|mRNA
NW_010356679.1-359579	NW_010356679.1	359579	CCGG	1	3	1	1	0.89	2.63	0.8	0.74	Intergenic	Intergenic|gene-LOC21399222-gene-LOC21399223
NW_010356679.1-375154	NW_010356679.1	375154	CCGG	0	0	4	0	0	0	3.22	0	Exon	Exon|exon_1_16_RETAINED|rna-XM_024170334.1||LOC21399223|mRNA
NW_010356679.1-377176	NW_010356679.1	377176	CCGG	106	92	124	147	94.59	80.53	99.78	109.36	SpliceSiteDonor	SpliceSiteDonor|intron_5_RETAINED-RETAINED|rna-XM_024170334.1||LOC21399223|mRNA
NW_010356679.1-377871	NW_010356679.1	377871	CCGG	7	25	37	29	6.25	21.88	29.77	21.57	Intron	Intron|intron_5_RETAINED-RETAINED|rna-XM_024170334.1||LOC21399223|mRNA
NW_010356679.1-378893	NW_010356679.1	378893	CCGG	40	41	56	53	35.69	35.89	45.06	39.43	Intron	Intron|intron_8_RETAINED-RETAINED|rna-XM_024170334.1||LOC21399223|mRNA
NW_010356679.1-380428	NW_010356679.1	380428	CCGG	148	165	168	210	132.07	144.44	135.18	156.23	SpliceSiteDonor	SpliceSiteDonor|intron_10_RETAINED-RETAINED|rna-XM_024170334.1||LOC21399223|mRNA
NW_010356679.1-388170	NW_010356679.1	388170	CCGG	0	2	1	1	0	1.75	0.8	0.74	Utr5prime,Exon	Utr5prime|exon_1_1_RETAINED|rna-XM_024170394.1||LOC112092972|mRNA;Exon|exon_1_1_RETAINED|rna-XM_024170394.1||LOC112092972|mRNA
NW_010356679.1-416006	NW_010356679.1	416006	CCGG	7	9	9	6	6.25	7.88	7.24	4.46	Exon	Exon|exon_1_2_RETAINED|rna-XM_024170852.1||LOC21399225|mRNA
NW_010356679.1-416013	NW_010356679.1	416013	CCGG	7	9	9	6	6.25	7.88	7.24	4.46	Exon	Exon|exon_1_2_RETAINED|rna-XM_024170852.1||LOC21399225|mRNA
NW_010356679.1-448775	NW_010356679.1	448775	CCGG	3	1	1	2	2.68	0.88	0.8	1.49	Exon	Exon|exon_6_11_RETAINED|rna-XM_024170789.1||LOC21399226|mRNA;Exon|exon_6_11_RETAINED|rna-XM_024170706.1||LOC21399226|mRNA;Exon|exon_6_11_RETAINED|rna-XM_010088429.2||LOC21399226|mRNA
NW_010356679.1-454434	NW_010356679.1	454434	CCGG	7	2	8	1	6.25	1.75	6.44	0.74	Intergenic	Intergenic|gene-LOC21399226-gene-LOC112093174
NW_010356695.1-4905	NW_010356695.1	4905	CCGG	1	0	1	1	0.89	0	0.8	0.74	Downstream,Intergenic	Downstream|1134|rna-XM_010088436.1||LOC21385551|mRNA;Intergenic|gene-LOC21385551-Gene_rna-XR_002902993.1;Downstream|1393|rna-XR_002902993.1||exon-XR_002902993.1-1|
NW_010356695.1-9771	NW_010356695.1	9771	CCGG	50	58	76	88	44.62	50.77	61.15	65.47	Upstream,Utr3prime,Exon	Upstream|1798|rna-XR_002902993.1||exon-XR_002902993.1-1|;Utr3prime|exon_4_4_RETAINED|rna-XM_024171908.1||LOC21385552|mRNA;Exon|exon_4_4_RETAINED|rna-XM_024171863.1||LOC21385552|mRNA;Utr3prime|exon_4_4_RETAINED|rna-XM_024171863.1||LOC21385552|mRNA;Exon|exon_4_4_RETAINED|rna-XM_024171908.1||LOC21385552|mRNA
NW_010356695.1-12185	NW_010356695.1	12185	CCGG	0	0	0	1	0	0	0	0.74	Upstream,Intergenic	Upstream|1735|rna-XM_024171577.1||LOC21385553|mRNA;Upstream|202|rna-XM_010088438.2||LOC21385553|mRNA;Upstream|20|rna-XM_024171863.1||LOC21385552|mRNA;Upstream|20|rna-XM_024171908.1||LOC21385552|mRNA;Intergenic|gene-LOC21385552-gene-LOC21385553
NW_010356695.1-14987	NW_010356695.1	14987	CCGG	73	62	84	67	65.14	54.27	67.59	49.84	Intron	Intron|intron_1_ALTTENATIVE_PROMOMOTER-RETAINED|rna-XM_010088438.2||LOC21385553|mRNA;Intron|intron_1_ALTTENATIVE_PROMOMOTER-RETAINED|rna-XM_024171577.1||LOC21385553|mRNA
NW_010356695.1-17414	NW_010356695.1	17414	CCGG	1	0	0	1	0.89	0	0	0.74	Intron	Intron|intron_1_ALTTENATIVE_PROMOMOTER-RETAINED|rna-XM_010088438.2||LOC21385553|mRNA;Intron|intron_1_ALTTENATIVE_PROMOMOTER-RETAINED|rna-XM_024171577.1||LOC21385553|mRNA
NW_010356695.1-21635	NW_010356695.1	21635	CCGG	3	4	4	11	2.68	3.5	3.22	8.18	Gene,Downstream	Gene|LOC21385553|mRNA;Downstream|737|gene-LOC112093282||Gene_gene-LOC112093282|pseudogene
NW_010356695.1-21669	NW_010356695.1	21669	CCGG	9	10	19	13	8.03	8.75	15.29	9.67	Gene,Downstream	Gene|LOC21385553|mRNA;Downstream|703|gene-LOC112093282||Gene_gene-LOC112093282|pseudogene
NW_010356695.1-39093	NW_010356695.1	39093	CCGG	37	26	22	28	33.02	22.76	17.7	20.83	Exon	Exon|exon_2_2_RETAINED|rna-XM_024171190.1||LOC21385554|mRNA
NW_010356695.1-46427	NW_010356695.1	46427	CCGG	0	0	0	1	0	0	0	0.74	Intergenic	Intergenic|gene-LOC21385554-gene-LOC112093378
NW_010356695.1-61215	NW_010356695.1	61215	CCGG	1	2	1	5	0.89	1.75	0.8	3.72	Exon,Downstream	Exon|exon_1_6_RETAINED|rna-XM_024171966.1||LOC21385555|mRNA;Downstream|1810|gene-LOC112093479||Gene_gene-LOC112093479|pseudogene
NW_010356695.1-65083	NW_010356695.1	65083	CCGG	1	0	3	0	0.89	0	2.41	0	Upstream,Intergenic	Upstream|1018|rna-XM_010088441.2||LOC21385556|mRNA;Upstream|1956|gene-LOC112093479||Gene_gene-LOC112093479|pseudogene;Intergenic|Gene_gene-LOC112093479-gene-LOC21385556
NW_010356696.1-6658	NW_010356696.1	6658	CCGG	9	16	16	22	8.03	14.01	12.87	16.37	Exon	Exon|exon_6_10_RETAINED|rna-XM_024173058.1||LOC21389170|mRNA
NW_010356696.1-6947	NW_010356696.1	6947	CCGG	0	1	1	0	0	0.88	0.8	0	Intron	Intron|intron_5_RETAINED-RETAINED|rna-XM_024173058.1||LOC21389170|mRNA
NW_010356696.1-11052	NW_010356696.1	11052	CCGG	13	13	12	10	11.6	11.38	9.66	7.44	Intergenic,Downstream	Intergenic|gene-LOC21389170-gene-LOC112093824;Downstream|761|rna-XM_024173152.1||LOC112093824|mRNA;Downstream|761|rna-XM_024173117.1||LOC112093824|mRNA
NW_010356696.1-16830	NW_010356696.1	16830	CCGG	0	0	0	1	0	0	0	0.74	Upstream,Exon	Upstream|1280|rna-XM_024173117.1||LOC112093824|mRNA;Exon|exon_14_15_ALTTENATIVE_5SS|rna-XM_024173003.1||LOC21389172|mRNA;Exon|exon_14_15_ALTTENATIVE_5SS|rna-XM_024172930.1||LOC21389172|mRNA;Exon|exon_14_14_ALTTENATIVE_5SS|rna-XM_024172894.1||LOC21389172|mRNA;Exon|exon_14_15_ALTTENATIVE_5SS|rna-XM_024172975.1||LOC21389172|mRNA;Upstream|582|rna-XM_024173152.1||LOC112093824|mRNA
NW_010356696.1-17141	NW_010356696.1	17141	CCGG	26	37	41	49	23.2	32.39	32.99	36.45	Intron,Upstream	Intron|intron_12_RETAINED-RETAINED|rna-XM_024172930.1||LOC21389172|mRNA;Intron|intron_12_RETAINED-RETAINED|rna-XM_024173003.1||LOC21389172|mRNA;Upstream|1591|rna-XM_024173117.1||LOC112093824|mRNA;Intron|intron_12_RETAINED-RETAINED|rna-XM_024172894.1||LOC21389172|mRNA;Upstream|893|rna-XM_024173152.1||LOC112093824|mRNA;Intron|intron_12_RETAINED-RETAINED|rna-XM_024172975.1||LOC21389172|mRNA
NW_010356696.1-19913	NW_010356696.1	19913	CCGG	3	0	5	0	2.68	0	4.02	0	Exon	Exon|exon_6_15_RETAINED|rna-XM_024172975.1||LOC21389172|mRNA;Exon|exon_6_15_RETAINED|rna-XM_024173003.1||LOC21389172|mRNA;Exon|exon_6_15_RETAINED|rna-XM_024172930.1||LOC21389172|mRNA;Exon|exon_6_14_RETAINED|rna-XM_024172894.1||LOC21389172|mRNA
NW_010356696.1-42889	NW_010356696.1	42889	CCGG	0	1	0	0	0	0.88	0	0	Exon	Exon|exon_1_1_RETAINED|rna-XM_010088450.2||LOC21389176|mRNA
NW_010356696.1-44015	NW_010356696.1	44015	CCGG	153	139	177	210	136.53	121.68	142.42	156.23	Exon	Exon|exon_1_1_RETAINED|rna-XM_010088450.2||LOC21389176|mRNA
NW_010356696.1-46811	NW_010356696.1	46811	CCGG	16	18	15	24	14.28	15.76	12.07	17.85	Downstream,Gene	Downstream|819|rna-XM_024172561.1||LOC21389177|mRNA;Gene|LOC112093683|mRNA
NW_010356696.1-46828	NW_010356696.1	46828	CCGG	6	16	14	15	5.35	14.01	11.27	11.16	Downstream,Gene	Downstream|802|rna-XM_024172561.1||LOC21389177|mRNA;Gene|LOC112093683|mRNA
NW_010356696.1-47168	NW_010356696.1	47168	CCGG	31	43	44	62	27.66	37.64	35.4	46.12	Downstream,Gene	Downstream|462|rna-XM_024172561.1||LOC21389177|mRNA;Gene|LOC112093683|mRNA
NW_010356696.1-47248	NW_010356696.1	47248	CCGG	49	32	67	61	43.73	28.01	53.91	45.38	Utr3prime,Exon,Downstream	Utr3prime|exon_2_2_RETAINED|rna-XM_024172660.1||LOC112093683|mRNA;Exon|exon_2_2_RETAINED|rna-XM_024172634.1||LOC112093683|mRNA;Exon|exon_2_2_RETAINED|rna-XM_024172660.1||LOC112093683|mRNA;Utr3prime|exon_2_2_RETAINED|rna-XM_024172634.1||LOC112093683|mRNA;Downstream|382|rna-XM_024172561.1||LOC21389177|mRNA
NW_010356696.1-50380	NW_010356696.1	50380	CCGG	0	0	0	1	0	0	0	0.74	Exon	Exon|exon_1_6_RETAINED|rna-XM_024172561.1||LOC21389177|mRNA
NW_010356696.1-57187	NW_010356696.1	57187	CCGG	0	0	0	1	0	0	0	0.74	SpliceSiteDonor	SpliceSiteDonor|intron_2_RETAINED-RETAINED|rna-XM_010088452.2||LOC21389178|mRNA
NW_010356696.1-57205	NW_010356696.1	57205	CCGG	5	2	1	3	4.46	1.75	0.8	2.23	SpliceSiteDonor	SpliceSiteDonor|intron_2_RETAINED-RETAINED|rna-XM_010088452.2||LOC21389178|mRNA
NW_010356696.1-57316	NW_010356696.1	57316	CCGG	13	22	12	12	11.6	19.26	9.66	8.93	Exon	Exon|exon_2_3_RETAINED|rna-XM_010088452.2||LOC21389178|mRNA
NW_010356696.1-57731	NW_010356696.1	57731	CCGG	84	79	102	93	74.96	69.15	82.07	69.19	Downstream,Gene	Downstream|1766|rna-XM_010088453.2||LOC21389179|mRNA;Gene|LOC21389178|mRNA
NW_010356696.1-57774	NW_010356696.1	57774	CCGG	20	28	31	28	17.85	24.51	24.94	20.83	Gene,Downstream	Gene|LOC21389178|mRNA;Downstream|1723|rna-XM_010088453.2||LOC21389179|mRNA
NW_010356696.1-57786	NW_010356696.1	57786	CCGG	20	28	31	28	17.85	24.51	24.94	20.83	Downstream,Gene	Downstream|1711|rna-XM_010088453.2||LOC21389179|mRNA;Gene|LOC21389178|mRNA
NW_010356696.1-59845	NW_010356696.1	59845	CCGG	0	1	0	0	0	0.88	0	0	Downstream,Exon,Upstream	Downstream|1729|rna-XM_010088452.2||LOC21389178|mRNA;Exon|exon_1_1_RETAINED|rna-XM_010088453.2||LOC21389179|mRNA;Upstream|1764|rna-XM_010088454.2||LOC21389180|mRNA
NW_010356696.1-64642	NW_010356696.1	64642	CCGG	17	16	15	19	15.17	14.01	12.07	14.13	Downstream,Intergenic	Downstream|380|rna-XM_010088454.2||LOC21389180|mRNA;Downstream|1882|rna-XM_024173437.1||LOC21389181|mRNA;Intergenic|gene-LOC21389180-gene-LOC21389181
NW_010356696.1-69806	NW_010356696.1	69806	CCGG	66	69	78	101	58.9	60.4	62.76	75.14	Exon,Upstream	Exon|exon_6_6_ALTTENATIVE_5SS|rna-XM_024172387.1||LOC21389182|mRNA;Upstream|1885|rna-XM_024173437.1||LOC21389181|mRNA;Exon|exon_7_7_ALTTENATIVE_5SS|rna-XM_010088456.2||LOC21389182|mRNA
NW_010356696.1-77784	NW_010356696.1	77784	CCGG	0	0	0	1	0	0	0	0.74	Gene	Gene|LOC21389183|mRNA
NW_010356696.1-78501	NW_010356696.1	78501	CCGG	1	3	0	3	0.89	2.63	0	2.23	Gene	Gene|LOC21389183|mRNA
NW_010356696.1-78822	NW_010356696.1	78822	CCGG	0	1	1	3	0	0.88	0.8	2.23	Utr3prime,Exon	Utr3prime|exon_1_1_RETAINED|rna-XM_010088457.2||LOC21389183|mRNA;Exon|exon_1_1_RETAINED|rna-XM_010088457.2||LOC21389183|mRNA
NW_010356696.1-79276	NW_010356696.1	79276	CCGG	0	2	1	0	0	1.75	0.8	0	Exon	Exon|exon_1_1_RETAINED|rna-XM_010088457.2||LOC21389183|mRNA
NW_010356696.1-83643	NW_010356696.1	83643	CCGG	1	0	0	1	0.89	0	0	0.74	Gene	Gene|LOC21389184|mRNA
NW_010356696.1-83707	NW_010356696.1	83707	CCGG	1	0	0	0	0.89	0	0	0	Gene	Gene|LOC21389184|mRNA
NW_010356696.1-83720	NW_010356696.1	83720	CCGG	1	0	0	0	0.89	0	0	0	Gene	Gene|LOC21389184|mRNA
NW_010356696.1-112504	NW_010356696.1	112504	CCGG	0	2	0	0	0	1.75	0	0	Exon	Exon|exon_1_1_RETAINED|rna-XM_010088461.2||LOC21389187|mRNA
NW_010356696.1-114782	NW_010356696.1	114782	CCGG	3	5	6	1	2.68	4.38	4.83	0.74	Upstream,Intergenic	Upstream|1964|rna-XM_010088461.2||LOC21389187|mRNA;Intergenic|gene-LOC21389187-gene-LOC21389190
NW_010356696.1-120373	NW_010356696.1	120373	CCGG	123	95	96	120	109.76	83.16	77.25	89.27	SpliceSiteDonor	SpliceSiteDonor|intron_2_RETAINED-RETAINED|rna-XM_010088464.2||LOC21389190|mRNA;SpliceSiteDonor|intron_2_RETAINED-RETAINED|rna-XM_024172116.1||LOC21389190|mRNA
NW_010356696.1-120495	NW_010356696.1	120495	CCGG	2	1	1	5	1.78	0.88	0.8	3.72	SpliceSiteDonor	SpliceSiteDonor|intron_2_RETAINED-RETAINED|rna-XM_010088464.2||LOC21389190|mRNA;SpliceSiteDonor|intron_2_RETAINED-RETAINED|rna-XM_024172116.1||LOC21389190|mRNA
NW_010356696.1-120572	NW_010356696.1	120572	CCGG	28	46	93	101	24.99	40.27	74.83	75.14	SpliceSiteDonor	SpliceSiteDonor|intron_2_RETAINED-RETAINED|rna-XM_010088464.2||LOC21389190|mRNA;SpliceSiteDonor|intron_2_RETAINED-RETAINED|rna-XM_024172116.1||LOC21389190|mRNA
NW_010356696.1-123348	NW_010356696.1	123348	CCGG	15	20	35	26	13.39	17.51	28.16	19.34	Intron	Intron|intron_5_RETAINED-RETAINED|rna-XM_010088464.2||LOC21389190|mRNA;Intron|intron_5_RETAINED-RETAINED|rna-XM_024172116.1||LOC21389190|mRNA
NW_010356696.1-125788	NW_010356696.1	125788	CCGG	0	4	1	2	0	3.5	0.8	1.49	Intergenic,Downstream	Intergenic|gene-LOC21389190-gene-LOC21389192;Downstream|990|rna-XM_010088464.2||LOC21389190|mRNA;Downstream|990|rna-XM_024172116.1||LOC21389190|mRNA
NW_010356696.1-148750	NW_010356696.1	148750	CCGG	0	0	0	1	0	0	0	0.74	Intergenic,Downstream	Intergenic|gene-LOC21389192-gene-LOC21389193;Downstream|1960|rna-XM_010088466.2||LOC21389192|mRNA
NW_010356710.1-148	NW_010356710.1	148	CCGG	0	0	1	1	0	0	0.8	0.74	-	-
NW_010356719.1-14122	NW_010356719.1	14122	CCGG	142	98	102	118	126.71	85.79	82.07	87.79	Exon	Exon|exon_5_5_RETAINED|rna-XM_010088471.2||LOC21385228|mRNA;Exon|exon_5_5_RETAINED|rna-XM_024173907.1||LOC21385228|mRNA
NW_010356719.1-14499	NW_010356719.1	14499	CCGG	0	0	2	1	0	0	1.61	0.74	Exon	Exon|exon_4_5_RETAINED|rna-XM_024173907.1||LOC21385228|mRNA;Exon|exon_4_5_RETAINED|rna-XM_010088471.2||LOC21385228|mRNA
NW_010356719.1-16166	NW_010356719.1	16166	CCGG	0	0	1	0	0	0	0.8	0	Exon	Exon|exon_2_5_RETAINED|rna-XM_010088471.2||LOC21385228|mRNA;Exon|exon_2_5_RETAINED|rna-XM_024173907.1||LOC21385228|mRNA
NW_010356719.1-18050	NW_010356719.1	18050	CCGG	1	0	0	0	0.89	0	0	0	Exon,Upstream	Exon|exon_1_5_ALTTENATIVE_PROMOMOTER|rna-XM_010088471.2||LOC21385228|mRNA;Upstream|784|rna-XM_024173907.1||LOC21385228|mRNA
NW_010356719.1-27580	NW_010356719.1	27580	CCGG	0	1	0	0	0	0.88	0	0	Intergenic	Intergenic|gene-LOC21385228-gene-LOC21385230
NW_010356719.1-33926	NW_010356719.1	33926	CCGG	12	15	18	23	10.71	13.13	14.48	17.11	Exon	Exon|exon_5_9_RETAINED|rna-XM_024173629.1||LOC21385230|mRNA;Exon|exon_5_9_RETAINED|rna-XM_024173691.1||LOC21385230|mRNA;Exon|exon_5_9_RETAINED|rna-XM_010088473.2||LOC21385230|mRNA
NW_010356719.1-39572	NW_010356719.1	39572	CCGG	46	61	61	66	41.05	53.4	49.08	49.1	SpliceSiteDonor	SpliceSiteDonor|intron_1_RETAINED-RETAINED|rna-XM_010088474.2||LOC21385231|mRNA
NW_010356719.1-40319	NW_010356719.1	40319	CCGG	41	55	84	103	36.59	48.15	67.59	76.63	Exon	Exon|exon_1_2_RETAINED|rna-XM_010088474.2||LOC21385231|mRNA
NW_010356719.1-40499	NW_010356719.1	40499	CCGG	4	15	16	4	3.57	13.13	12.87	2.98	Exon	Exon|exon_1_2_RETAINED|rna-XM_010088474.2||LOC21385231|mRNA
NW_010356719.1-40817	NW_010356719.1	40817	CCGG	7	17	15	18	6.25	14.88	12.07	13.39	Utr3prime,Exon	Utr3prime|exon_1_2_RETAINED|rna-XM_010088474.2||LOC21385231|mRNA;Exon|exon_1_2_RETAINED|rna-XM_010088474.2||LOC21385231|mRNA
NW_010356719.1-41803	NW_010356719.1	41803	CCGG	47	80	95	93	41.94	70.03	76.44	69.19	Intergenic,Downstream,Upstream	Intergenic|gene-LOC21385231-gene-LOC21385232;Downstream|442|rna-XM_010088474.2||LOC21385231|mRNA;Upstream|1506|rna-XM_010088475.2||LOC21385232|mRNA
NW_010356723.1-9386	NW_010356723.1	9386	CCGG	55	64	91	82	49.08	56.02	73.22	61	SpliceSiteDonor	SpliceSiteDonor|intron_5_RETAINED-ALTTENATIVE_5SS|rna-XM_024174984.1||LOC112094309|mRNA;SpliceSiteDonor|intron_6_RETAINED-ALTTENATIVE_5SS|rna-XM_024174952.1||LOC112094309|mRNA;SpliceSiteDonor|intron_6_RETAINED-ALTTENATIVE_5SS|rna-XM_024174919.1||LOC112094309|mRNA;SpliceSiteDonor|intron_6_RETAINED-SKIPPED|rna-XR_002903496.1||LOC112094309|mRNA
NW_010356723.1-24780	NW_010356723.1	24780	CCGG	1	0	0	0	0.89	0	0	0	Exon	Exon|exon_1_5_RETAINED|rna-XM_024174259.1||LOC21389639|mRNA
NW_010356723.1-28100	NW_010356723.1	28100	CCGG	7	0	1	3	6.25	0	0.8	2.23	Gene	Gene|LOC21389639|mRNA
NW_010356723.1-31014	NW_010356723.1	31014	CCGG	1	0	0	0	0.89	0	0	0	Intergenic	Intergenic|gene-LOC21389639-gene-LOC21389640
NW_010356723.1-41992	NW_010356723.1	41992	CCGG	14	26	12	20	12.49	22.76	9.66	14.88	Exon	Exon|exon_3_6_RETAINED|rna-XM_010088479.2||LOC21389640|mRNA
NW_010356723.1-63251	NW_010356723.1	63251	CCGG	30	12	26	19	26.77	10.5	20.92	14.13	Downstream,Intergenic	Downstream|1980|rna-XR_002903464.1||LOC21389643|mRNA;Downstream|1980|rna-XM_024174859.1||LOC21389643|mRNA;Intergenic|Gene_rna-XR_002903521.1-gene-LOC21389643;Downstream|1980|rna-XM_010088482.2||LOC21389643|mRNA
NW_010356723.1-67156	NW_010356723.1	67156	CCGG	50	69	58	90	44.62	60.4	46.67	66.95	Intron	Intron|intron_2_RETAINED-RETAINED|rna-XM_024174859.1||LOC21389643|mRNA;Intron|intron_2_RETAINED-RETAINED|rna-XM_010088482.2||LOC21389643|mRNA;Intron|intron_2_RETAINED-RETAINED|rna-XR_002903464.1||LOC21389643|mRNA
NW_010356723.1-82357	NW_010356723.1	82357	CCGG	1	0	0	0	0.89	0	0	0	Intergenic	Intergenic|gene-LOC21389644-gene-LOC112094373
NW_010356723.1-140193	NW_010356723.1	140193	CCGG	63	53	52	70	56.22	46.39	41.84	52.08	Intron	Intron|intron_2_RETAINED-RETAINED|rna-XM_024174648.1||LOC21389649|mRNA;Intron|intron_2_RETAINED-RETAINED|rna-XM_024174610.1||LOC21389649|mRNA
NW_010356723.1-185279	NW_010356723.1	185279	CCGG	0	0	0	2	0	0	0	1.49	-	-
NW_010356723.1-190515	NW_010356723.1	190515	CCGG	6	7	7	3	5.35	6.13	5.63	2.23	-	-
NW_010356724.1-1432	NW_010356724.1	1432	CCGG	0	2	5	1	0	1.75	4.02	0.74	Intergenic,Upstream	Intergenic|gene-LOC21392890;Upstream|1573|rna-XM_024177094.1||LOC21392890|mRNA
NW_010356724.1-3495	NW_010356724.1	3495	CCGG	1	0	0	0	0.89	0	0	0	Exon	Exon|exon_1_8_RETAINED|rna-XM_024177094.1||LOC21392890|mRNA
NW_010356724.1-5222	NW_010356724.1	5222	CCGG	6	7	6	7	5.35	6.13	4.83	5.21	Exon	Exon|exon_3_8_RETAINED|rna-XM_024177094.1||LOC21392890|mRNA
NW_010356724.1-6390	NW_010356724.1	6390	CCGG	0	1	0	0	0	0.88	0	0	Exon	Exon|exon_6_8_RETAINED|rna-XM_024177094.1||LOC21392890|mRNA
NW_010356724.1-6415	NW_010356724.1	6415	CCGG	75	84	90	99	66.93	73.53	72.42	73.65	Exon	Exon|exon_6_8_RETAINED|rna-XM_024177094.1||LOC21392890|mRNA
NW_010356724.1-6479	NW_010356724.1	6479	CCGG	97	77	94	104	86.56	67.4	75.64	77.37	Exon	Exon|exon_6_8_RETAINED|rna-XM_024177094.1||LOC21392890|mRNA
NW_010356724.1-7404	NW_010356724.1	7404	CCGG	0	0	1	0	0	0	0.8	0	Gene	Gene|LOC21392890|mRNA
NW_010356724.1-19819	NW_010356724.1	19819	CCGG	0	2	0	0	0	1.75	0	0	SpliceSiteDonor	SpliceSiteDonor|intron_1_RETAINED-RETAINED|rna-XM_010088494.2||LOC21392892|mRNA
NW_010356724.1-20804	NW_010356724.1	20804	CCGG	0	0	0	2	0	0	0	1.49	Intron	Intron|intron_1_RETAINED-RETAINED|rna-XM_010088494.2||LOC21392892|mRNA
NW_010356724.1-22635	NW_010356724.1	22635	CCGG	0	0	0	1	0	0	0	0.74	Gene	Gene|LOC21392892|mRNA
NW_010356724.1-30335	NW_010356724.1	30335	CCGG	0	0	1	0	0	0	0.8	0	Exon	Exon|exon_5_5_RETAINED|rna-XM_010088495.2||LOC21392893|mRNA
NW_010356724.1-32720	NW_010356724.1	32720	CCGG	0	1	0	0	0	0.88	0	0	Exon	Exon|exon_1_5_RETAINED|rna-XM_010088495.2||LOC21392893|mRNA
NW_010356724.1-47326	NW_010356724.1	47326	CCGG	22	9	22	29	19.63	7.88	17.7	21.57	Exon	Exon|exon_1_15_RETAINED|rna-XM_024176022.1||LOC21392894|mRNA
NW_010356724.1-47640	NW_010356724.1	47640	CCGG	2	0	5	7	1.78	0	4.02	5.21	Exon	Exon|exon_1_15_RETAINED|rna-XM_024176022.1||LOC21392894|mRNA
NW_010356724.1-57953	NW_010356724.1	57953	CCGG	0	0	1	0	0	0	0.8	0	Intergenic	Intergenic|gene-LOC21392894-gene-LOC21392896
NW_010356724.1-60759	NW_010356724.1	60759	CCGG	2	2	4	3	1.78	1.75	3.22	2.23	Intergenic	Intergenic|gene-LOC21392894-gene-LOC21392896
NW_010356724.1-73187	NW_010356724.1	73187	CCGG	91	88	113	112	81.2	77.03	90.93	83.32	SpliceSiteDonor,Downstream	SpliceSiteDonor|intron_5_RETAINED-RETAINED|rna-XM_010088498.2||LOC21392896|mRNA;Downstream|1129|rna-XM_010088499.2||LOC21392897|mRNA;Downstream|1132|rna-XM_024176255.1||LOC21392897|mRNA;Downstream|1128|rna-XM_024176291.1||LOC21392897|mRNA
NW_010356724.1-73588	NW_010356724.1	73588	CCGG	4	0	0	0	3.57	0	0	0	Gene,Downstream	Gene|LOC21392896|mRNA;Downstream|731|rna-XM_024176255.1||LOC21392897|mRNA;Downstream|727|rna-XM_024176291.1||LOC21392897|mRNA;Downstream|728|rna-XM_010088499.2||LOC21392897|mRNA
NW_010356724.1-79783	NW_010356724.1	79783	CCGG	0	0	0	1	0	0	0	0.74	Intergenic	Intergenic|gene-LOC112095365-gene-LOC21392900
NW_010356724.1-83556	NW_010356724.1	83556	CCGG	0	0	0	2	0	0	0	1.49	SpliceSiteDonor	SpliceSiteDonor|intron_2_RETAINED-RETAINED|rna-XM_010088502.2||LOC21392900|mRNA
NW_010356724.1-91159	NW_010356724.1	91159	CCGG	1	0	0	1	0.89	0	0	0.74	Exon,Downstream	Exon|exon_3_3_RETAINED|rna-XM_010088504.2||LOC21392902|mRNA;Downstream|494|rna-XM_010088503.2||LOC21392901|mRNA
NW_010356724.1-91176	NW_010356724.1	91176	CCGG	1	1	1	2	0.89	0.88	0.8	1.49	Downstream,Exon	Downstream|511|rna-XM_010088503.2||LOC21392901|mRNA;Exon|exon_3_3_RETAINED|rna-XM_010088504.2||LOC21392902|mRNA
NW_010356724.1-96498	NW_010356724.1	96498	CCGG	1	3	3	8	0.89	2.63	2.41	5.95	Intergenic	Intergenic|gene-LOC21392902-gene-LOC21392904
NW_010356724.1-101883	NW_010356724.1	101883	CCGG	2	1	0	0	1.78	0.88	0	0	Exon	Exon|exon_3_3_RETAINED|rna-XM_010088506.2||LOC21392904|mRNA
NW_010356724.1-119916	NW_010356724.1	119916	CCGG	1	0	0	0	0.89	0	0	0	SpliceSiteDonor	SpliceSiteDonor|intron_1_RETAINED-RETAINED|rna-XM_010088508.2||LOC21392906|mRNA
NW_010356724.1-132956	NW_010356724.1	132956	CCGG	3	1	6	3	2.68	0.88	4.83	2.23	Exon	Exon|exon_1_2_RETAINED|rna-XM_010088509.2||LOC21410934|mRNA
NW_010356724.1-133135	NW_010356724.1	133135	CCGG	123	88	116	143	109.76	77.03	93.34	106.38	Exon	Exon|exon_1_2_RETAINED|rna-XM_010088509.2||LOC21410934|mRNA
NW_010356724.1-140656	NW_010356724.1	140656	CCGG	39	42	37	40	34.8	36.77	29.77	29.76	Exon,Downstream	Exon|exon_1_1_RETAINED|rna-XM_010088511.1||LOC21392909|mRNA;Downstream|1559|rna-XM_010088510.1||LOC21392908|mRNA
NW_010356724.1-140927	NW_010356724.1	140927	CCGG	2	3	0	0	1.78	2.63	0	0	Exon,Downstream	Exon|exon_1_1_RETAINED|rna-XM_010088511.1||LOC21392909|mRNA;Downstream|1830|rna-XM_010088510.1||LOC21392908|mRNA
NW_010356724.1-141897	NW_010356724.1	141897	CCGG	50	38	55	54	44.62	33.26	44.26	40.17	Exon	Exon|exon_1_1_RETAINED|rna-XM_010088511.1||LOC21392909|mRNA
NW_010356724.1-172311	NW_010356724.1	172311	CCGG	0	0	0	1	0	0	0	0.74	Intergenic	Intergenic|gene-LOC21392910-gene-LOC21392915
NW_010356724.1-215981	NW_010356724.1	215981	CCGG	0	2	0	0	0	1.75	0	0	Upstream,Intergenic	Upstream|1706|rna-XM_010088517.2||LOC21392915|mRNA;Intergenic|gene-LOC21392910-gene-LOC21392915
NW_010356724.1-220644	NW_010356724.1	220644	CCGG	1	0	0	0	0.89	0	0	0	Exon	Exon|exon_1_2_RETAINED|rna-XM_010088517.2||LOC21392915|mRNA
NW_010356724.1-221652	NW_010356724.1	221652	CCGG	190	149	193	180	169.55	130.43	155.3	133.91	Gene	Gene|LOC21392915|mRNA
NW_010356724.1-221692	NW_010356724.1	221692	CCGG	0	1	0	1	0	0.88	0	0.74	Gene	Gene|LOC21392915|mRNA
NW_010356724.1-222264	NW_010356724.1	222264	CCGG	4	4	13	7	3.57	3.5	10.46	5.21	Exon,Utr3prime	Exon|exon_2_2_RETAINED|rna-XM_010088517.2||LOC21392915|mRNA;Utr3prime|exon_2_2_RETAINED|rna-XM_010088517.2||LOC21392915|mRNA
NW_010356724.1-223727	NW_010356724.1	223727	CCGG	1	0	0	0	0.89	0	0	0	Upstream,Downstream,Intergenic	Upstream|1851|rna-XM_024175771.1||LOC112094556|mRNA;Downstream|1423|rna-XM_010088517.2||LOC21392915|mRNA;Intergenic|gene-LOC21392915-gene-LOC112094556
NW_010356724.1-225255	NW_010356724.1	225255	CCGG	0	1	0	0	0	0.88	0	0	Upstream,Intergenic	Upstream|323|rna-XM_024175771.1||LOC112094556|mRNA;Intergenic|gene-LOC21392915-gene-LOC112094556
NW_010356724.1-230834	NW_010356724.1	230834	CCGG	2	2	5	4	1.78	1.75	4.02	2.98	Intergenic	Intergenic|gene-LOC112094556-gene-LOC112094581
NW_010356724.1-231153	NW_010356724.1	231153	CCGG	4	3	1	3	3.57	2.63	0.8	2.23	Intergenic	Intergenic|gene-LOC112094556-gene-LOC112094581
NW_010356724.1-233098	NW_010356724.1	233098	CCGG	0	5	1	0	0	4.38	0.8	0	Intergenic	Intergenic|gene-LOC112094556-gene-LOC112094581
NW_010356724.1-233356	NW_010356724.1	233356	CCGG	31	27	28	27	27.66	23.64	22.53	20.09	Intergenic	Intergenic|gene-LOC112094556-gene-LOC112094581
NW_010356724.1-242379	NW_010356724.1	242379	CCGG	1	0	2	3	0.89	0	1.61	2.23	Intergenic	Intergenic|gene-LOC112094581-gene-LOC21392916
NW_010356724.1-242386	NW_010356724.1	242386	CCGG	1	0	2	3	0.89	0	1.61	2.23	Intergenic	Intergenic|gene-LOC112094581-gene-LOC21392916
NW_010356724.1-248030	NW_010356724.1	248030	CCGG	2	1	0	2	1.78	0.88	0	1.49	Intergenic	Intergenic|gene-LOC112094581-gene-LOC21392916
NW_010356724.1-252410	NW_010356724.1	252410	CCGG	13	6	22	15	11.6	5.25	17.7	11.16	Exon	Exon|exon_1_1_RETAINED|rna-XM_010088518.2||LOC21392916|mRNA
NW_010356724.1-252414	NW_010356724.1	252414	CCGG	13	6	22	15	11.6	5.25	17.7	11.16	Exon	Exon|exon_1_1_RETAINED|rna-XM_010088518.2||LOC21392916|mRNA
NW_010356724.1-252423	NW_010356724.1	252423	CCGG	13	6	22	15	11.6	5.25	17.7	11.16	Exon	Exon|exon_1_1_RETAINED|rna-XM_010088518.2||LOC21392916|mRNA
NW_010356724.1-253389	NW_010356724.1	253389	CCGG	1	1	2	2	0.89	0.88	1.61	1.49	Upstream,Intergenic	Upstream|831|rna-XM_010088518.2||LOC21392916|mRNA;Intergenic|gene-LOC21392916-gene-LOC21392918
NW_010356724.1-275282	NW_010356724.1	275282	CCGG	0	0	1	0	0	0	0.8	0	SpliceSiteDonor	SpliceSiteDonor|intron_1_RETAINED-RETAINED|rna-XM_024176551.1||LOC21392920|mRNA;SpliceSiteDonor|intron_1_RETAINED-RETAINED|rna-XM_024176668.1||LOC21392920|mRNA;SpliceSiteDonor|intron_1_RETAINED-RETAINED|rna-XM_024176512.1||LOC21392920|mRNA;SpliceSiteDonor|intron_1_RETAINED-RETAINED|rna-XM_024176457.1||LOC21392920|mRNA;SpliceSiteDonor|intron_1_RETAINED-RETAINED|rna-XM_024176609.1||LOC21392920|mRNA
NW_010356724.1-287685	NW_010356724.1	287685	CCGG	1	1	7	2	0.89	0.88	5.63	1.49	Utr3prime,Exon	Utr3prime|exon_1_1_RETAINED|rna-XM_010088523.2||LOC21392921|mRNA;Exon|exon_1_1_RETAINED|rna-XM_010088523.2||LOC21392921|mRNA
NW_010356724.1-290854	NW_010356724.1	290854	CCGG	0	0	1	1	0	0	0.8	0.74	Upstream	Upstream|1885|rna-XM_010088523.2||LOC21392921|mRNA
NW_010356728.1-11135	NW_010356728.1	11135	CCGG	28	20	24	33	24.99	17.51	19.31	24.55	SpliceSiteDonor	SpliceSiteDonor|intron_2_RETAINED-RETAINED|rna-XM_010088525.2||LOC21389503|mRNA
NW_010356728.1-14475	NW_010356728.1	14475	CCGG	6	16	13	21	5.35	14.01	10.46	15.62	Gene	Gene|LOC21389503|mRNA
NW_010356728.1-21849	NW_010356728.1	21849	CCGG	248	247	271	345	221.3	216.22	218.06	256.66	Gene	Gene|LOC21389504|mRNA
NW_010356728.1-26778	NW_010356728.1	26778	CCGG	1	0	0	0	0.89	0	0	0	Exon	Exon|exon_1_3_RETAINED|rna-XM_010088527.2||LOC21389505|mRNA
NW_010356728.1-32854	NW_010356728.1	32854	CCGG	91	114	149	121	81.2	99.79	119.89	90.02	Intron	Intron|intron_2_RETAINED-SKIPPED|rna-XM_024177337.1||LOC21389506|mRNA;Intron|intron_2_RETAINED-SKIPPED|rna-XM_010088528.2||LOC21389506|mRNA;Intron|intron_2_RETAINED-RETAINED|rna-XM_024177344.1||LOC21389506|mRNA
NW_010356728.1-35843	NW_010356728.1	35843	CCGG	9	2	13	9	8.03	1.75	10.46	6.7	Exon	Exon|exon_11_13_RETAINED|rna-XM_010088528.2||LOC21389506|mRNA;Exon|exon_9_11_RETAINED|rna-XM_024177344.1||LOC21389506|mRNA;Exon|exon_11_13_RETAINED|rna-XM_024177337.1||LOC21389506|mRNA
NW_010356728.1-40762	NW_010356728.1	40762	CCGG	17	27	24	19	15.17	23.64	19.31	14.13	SpliceSiteDonor	SpliceSiteDonor|intron_3_RETAINED-RETAINED|rna-XM_024177347.1||LOC21389507|mRNA
NW_010356728.1-41320	NW_010356728.1	41320	CCGG	8	5	8	10	7.14	4.38	6.44	7.44	Exon	Exon|exon_5_15_RETAINED|rna-XM_024177347.1||LOC21389507|mRNA
NW_010356728.1-41805	NW_010356728.1	41805	CCGG	164	155	205	217	146.35	135.68	164.95	161.44	Exon	Exon|exon_7_15_RETAINED|rna-XM_024177347.1||LOC21389507|mRNA
NW_010356728.1-45714	NW_010356728.1	45714	CCGG	6	7	1	10	5.35	6.13	0.8	7.44	Downstream,Exon	Downstream|1072|rna-XM_024177347.1||LOC21389507|mRNA;Exon|exon_8_8_RETAINED|rna-XM_024177279.1||LOC21389508|mRNA
NW_010356728.1-48093	NW_010356728.1	48093	CCGG	0	1	1	0	0	0.88	0.8	0	Exon,Upstream	Exon|exon_3_8_RETAINED|rna-XM_024177279.1||LOC21389508|mRNA;Upstream|1859|rna-XM_024161147.1||LOC21389509|mRNA;Upstream|1695|rna-XM_024161143.1||LOC21389509|mRNA
NW_010356728.1-56055	NW_010356728.1	56055	CCGG	4	4	6	3	3.57	3.5	4.83	2.23	Intron	Intron|intron_1_ALTTENATIVE_3SS-ALTTENATIVE_3SS|rna-XM_010088532.2||LOC21389510|mRNA;Intron|intron_1_ALTTENATIVE_3SS-ALTTENATIVE_3SS|rna-XM_024177273.1||LOC21389510|mRNA;Intron|intron_1_ALTTENATIVE_PROMOMOTER-ALTTENATIVE_3SS|rna-XM_024177268.1||LOC21389510|mRNA;Intron|intron_1_ALTTENATIVE_PROMOMOTER-ALTTENATIVE_3SS|rna-XM_024177260.1||LOC21389510|mRNA;Intron|intron_1_ALTTENATIVE_3SS-ALTTENATIVE_3…
NW_010356728.1-56621	NW_010356728.1	56621	CCGG	2	5	3	2	1.78	4.38	2.41	1.49	Intron	Intron|intron_1_ALTTENATIVE_3SS-ALTTENATIVE_3SS|rna-XM_010088532.2||LOC21389510|mRNA;Intron|intron_1_ALTTENATIVE_3SS-ALTTENATIVE_3SS|rna-XM_024177273.1||LOC21389510|mRNA;Intron|intron_1_ALTTENATIVE_PROMOMOTER-ALTTENATIVE_3SS|rna-XM_024177268.1||LOC21389510|mRNA;Intron|intron_1_ALTTENATIVE_PROMOMOTER-ALTTENATIVE_3SS|rna-XM_024177260.1||LOC21389510|mRNA;Intron|intron_1_ALTTENATIVE_3SS-ALTTENATIVE_3…
NW_010356728.1-58182	NW_010356728.1	58182	CCGG	0	2	1	2	0	1.75	0.8	1.49	Intron	Intron|intron_1_ALTTENATIVE_3SS-ALTTENATIVE_3SS|rna-XM_010088532.2||LOC21389510|mRNA;Intron|intron_1_ALTTENATIVE_3SS-ALTTENATIVE_3SS|rna-XM_024177273.1||LOC21389510|mRNA;Intron|intron_1_ALTTENATIVE_PROMOMOTER-ALTTENATIVE_3SS|rna-XM_024177268.1||LOC21389510|mRNA;Intron|intron_1_ALTTENATIVE_PROMOMOTER-ALTTENATIVE_3SS|rna-XM_024177260.1||LOC21389510|mRNA;Intron|intron_1_ALTTENATIVE_3SS-ALTTENATIVE_3…
NW_010356728.1-58196	NW_010356728.1	58196	CCGG	0	2	1	2	0	1.75	0.8	1.49	Intron	Intron|intron_1_ALTTENATIVE_3SS-ALTTENATIVE_3SS|rna-XM_010088532.2||LOC21389510|mRNA;Intron|intron_1_ALTTENATIVE_3SS-ALTTENATIVE_3SS|rna-XM_024177273.1||LOC21389510|mRNA;Intron|intron_1_ALTTENATIVE_PROMOMOTER-ALTTENATIVE_3SS|rna-XM_024177268.1||LOC21389510|mRNA;Intron|intron_1_ALTTENATIVE_PROMOMOTER-ALTTENATIVE_3SS|rna-XM_024177260.1||LOC21389510|mRNA;Intron|intron_1_ALTTENATIVE_3SS-ALTTENATIVE_3…
NW_010356728.1-58477	NW_010356728.1	58477	CCGG	0	0	1	0	0	0	0.8	0	Intron	Intron|intron_1_ALTTENATIVE_3SS-ALTTENATIVE_3SS|rna-XM_010088532.2||LOC21389510|mRNA;Intron|intron_1_ALTTENATIVE_3SS-ALTTENATIVE_3SS|rna-XM_024177273.1||LOC21389510|mRNA;Intron|intron_1_ALTTENATIVE_PROMOMOTER-ALTTENATIVE_3SS|rna-XM_024177268.1||LOC21389510|mRNA;Intron|intron_1_ALTTENATIVE_PROMOMOTER-ALTTENATIVE_3SS|rna-XM_024177260.1||LOC21389510|mRNA;Intron|intron_1_ALTTENATIVE_3SS-ALTTENATIVE_3…
NW_010356728.1-58894	NW_010356728.1	58894	CCGG	0	1	0	0	0	0.88	0	0	Intron	Intron|intron_1_ALTTENATIVE_3SS-ALTTENATIVE_3SS|rna-XM_010088532.2||LOC21389510|mRNA;Intron|intron_1_ALTTENATIVE_3SS-ALTTENATIVE_3SS|rna-XM_024177273.1||LOC21389510|mRNA;Intron|intron_1_ALTTENATIVE_PROMOMOTER-ALTTENATIVE_3SS|rna-XM_024177268.1||LOC21389510|mRNA;Intron|intron_1_ALTTENATIVE_PROMOMOTER-ALTTENATIVE_3SS|rna-XM_024177260.1||LOC21389510|mRNA;Intron|intron_1_ALTTENATIVE_3SS-ALTTENATIVE_3…
NW_010356728.1-60189	NW_010356728.1	60189	CCGG	41	64	91	83	36.59	56.02	73.22	61.75	Intron	Intron|intron_1_ALTTENATIVE_3SS-ALTTENATIVE_3SS|rna-XM_010088532.2||LOC21389510|mRNA;Intron|intron_1_ALTTENATIVE_3SS-ALTTENATIVE_3SS|rna-XM_024177273.1||LOC21389510|mRNA;Intron|intron_1_ALTTENATIVE_PROMOMOTER-ALTTENATIVE_3SS|rna-XM_024177268.1||LOC21389510|mRNA;Intron|intron_1_ALTTENATIVE_PROMOMOTER-ALTTENATIVE_3SS|rna-XM_024177260.1||LOC21389510|mRNA;Intron|intron_1_ALTTENATIVE_3SS-ALTTENATIVE_3…
NW_010356728.1-61369	NW_010356728.1	61369	CCGG	3	4	0	3	2.68	3.5	0	2.23	Intron	Intron|intron_1_ALTTENATIVE_3SS-ALTTENATIVE_3SS|rna-XM_010088532.2||LOC21389510|mRNA;Intron|intron_1_ALTTENATIVE_3SS-ALTTENATIVE_3SS|rna-XM_024177273.1||LOC21389510|mRNA;Intron|intron_1_ALTTENATIVE_PROMOMOTER-ALTTENATIVE_3SS|rna-XM_024177268.1||LOC21389510|mRNA;Intron|intron_1_ALTTENATIVE_PROMOMOTER-ALTTENATIVE_3SS|rna-XM_024177260.1||LOC21389510|mRNA;Intron|intron_1_ALTTENATIVE_3SS-ALTTENATIVE_3…
NW_010356728.1-62274	NW_010356728.1	62274	CCGG	0	0	2	4	0	0	1.61	2.98	Intron	Intron|intron_1_ALTTENATIVE_3SS-ALTTENATIVE_3SS|rna-XM_010088532.2||LOC21389510|mRNA;Intron|intron_1_ALTTENATIVE_3SS-ALTTENATIVE_3SS|rna-XM_024177273.1||LOC21389510|mRNA;Intron|intron_1_ALTTENATIVE_PROMOMOTER-ALTTENATIVE_3SS|rna-XM_024177268.1||LOC21389510|mRNA;Intron|intron_1_ALTTENATIVE_PROMOMOTER-ALTTENATIVE_3SS|rna-XM_024177260.1||LOC21389510|mRNA;Intron|intron_1_ALTTENATIVE_3SS-ALTTENATIVE_3…
NW_010356728.1-62282	NW_010356728.1	62282	CCGG	0	0	2	4	0	0	1.61	2.98	Intron	Intron|intron_1_ALTTENATIVE_3SS-ALTTENATIVE_3SS|rna-XM_010088532.2||LOC21389510|mRNA;Intron|intron_1_ALTTENATIVE_3SS-ALTTENATIVE_3SS|rna-XM_024177273.1||LOC21389510|mRNA;Intron|intron_1_ALTTENATIVE_PROMOMOTER-ALTTENATIVE_3SS|rna-XM_024177268.1||LOC21389510|mRNA;Intron|intron_1_ALTTENATIVE_PROMOMOTER-ALTTENATIVE_3SS|rna-XM_024177260.1||LOC21389510|mRNA;Intron|intron_1_ALTTENATIVE_3SS-ALTTENATIVE_3…
NW_010356728.1-64778	NW_010356728.1	64778	CCGG	0	2	0	0	0	1.75	0	0	Intron	Intron|intron_1_ALTTENATIVE_3SS-ALTTENATIVE_3SS|rna-XM_010088532.2||LOC21389510|mRNA;Intron|intron_1_ALTTENATIVE_3SS-ALTTENATIVE_3SS|rna-XM_024177273.1||LOC21389510|mRNA;Intron|intron_1_ALTTENATIVE_PROMOMOTER-ALTTENATIVE_3SS|rna-XM_024177268.1||LOC21389510|mRNA;Intron|intron_1_ALTTENATIVE_PROMOMOTER-ALTTENATIVE_3SS|rna-XM_024177260.1||LOC21389510|mRNA;Intron|intron_1_ALTTENATIVE_3SS-ALTTENATIVE_3…
NW_010356728.1-67501	NW_010356728.1	67501	CCGG	101	61	102	142	90.13	53.4	82.07	105.64	SpliceSiteDonor	SpliceSiteDonor|intron_2_ALTTENATIVE_3SS-RETAINED|rna-XM_024177248.1||LOC21389510|mRNA;SpliceSiteDonor|intron_2_ALTTENATIVE_3SS-RETAINED|rna-XM_010088532.2||LOC21389510|mRNA;SpliceSiteDonor|intron_2_ALTTENATIVE_3SS-RETAINED|rna-XM_024177273.1||LOC21389510|mRNA;SpliceSiteDonor|intron_2_ALTTENATIVE_3SS-RETAINED|rna-XM_024177268.1||LOC21389510|mRNA;SpliceSiteDonor|intron_2_ALTTENATIVE_3SS-RETAINED|r…
NW_010356728.1-73172	NW_010356728.1	73172	CCGG	132	129	155	178	117.79	112.92	124.72	132.42	SpliceSiteDonor	SpliceSiteDonor|intron_2_RETAINED-RETAINED|rna-XM_010088533.2||LOC21389511|mRNA
NW_010356728.1-75798	NW_010356728.1	75798	CCGG	3	4	8	6	2.68	3.5	6.44	4.46	Exon	Exon|exon_8_29_RETAINED|rna-XM_010088533.2||LOC21389511|mRNA
NW_010356728.1-76690	NW_010356728.1	76690	CCGG	10	7	11	16	8.92	6.13	8.85	11.9	Intron	Intron|intron_12_RETAINED-RETAINED|rna-XM_010088533.2||LOC21389511|mRNA
NW_010356728.1-77060	NW_010356728.1	77060	CCGG	10	7	9	10	8.92	6.13	7.24	7.44	Intron	Intron|intron_13_RETAINED-RETAINED|rna-XM_010088533.2||LOC21389511|mRNA
NW_010356728.1-80528	NW_010356728.1	80528	CCGG	177	117	165	177	157.95	102.42	132.77	131.68	Exon	Exon|exon_20_29_RETAINED|rna-XM_010088533.2||LOC21389511|mRNA
NW_010356728.1-82831	NW_010356728.1	82831	CCGG	14	19	11	12	12.49	16.63	8.85	8.93	Downstream,Gene	Downstream|1465|rna-XM_024177357.1||LOC21389512|mRNA;Gene|LOC21389511|mRNA;Downstream|1465|rna-XM_010088534.2||LOC21389512|mRNA
NW_010356728.1-98618	NW_010356728.1	98618	CCGG	32	44	35	48	28.56	38.52	28.16	35.71	Exon	Exon|exon_2_2_RETAINED|rna-XM_024177302.1||LOC21389516|mRNA;Exon|exon_2_2_RETAINED|rna-XM_010088538.2||LOC21389516|mRNA
NW_010356728.1-99645	NW_010356728.1	99645	CCGG	0	0	1	1	0	0	0.8	0.74	Exon	Exon|exon_2_2_RETAINED|rna-XM_024177302.1||LOC21389516|mRNA;Exon|exon_2_2_RETAINED|rna-XM_010088538.2||LOC21389516|mRNA
NW_010356728.1-114156	NW_010356728.1	114156	CCGG	0	3	0	2	0	2.63	0	1.49	SpliceSiteDonor	SpliceSiteDonor|intron_5_RETAINED-RETAINED|rna-XM_024177237.1||LOC21389518|mRNA
NW_010356728.1-123863	NW_010356728.1	123863	CCGG	18	32	28	47	16.06	28.01	22.53	34.97	Exon	Exon|exon_4_5_RETAINED|rna-XM_024177324.1||LOC21389520|mRNA;Exon|exon_4_6_RETAINED|rna-XM_024177321.1||LOC21389520|mRNA;Exon|exon_4_5_RETAINED|rna-XM_024177316.1||LOC21389520|mRNA
NW_010356728.1-124233	NW_010356728.1	124233	CCGG	21	36	36	47	18.74	31.51	28.97	34.97	Intron,Downstream	Intron|intron_3_RETAINED-RETAINED|rna-XM_024177321.1||LOC21389520|mRNA;Downstream|1755|rna-XM_024177309.1||LOC21389521|mRNA;Intron|intron_3_RETAINED-RETAINED|rna-XM_024177324.1||LOC21389520|mRNA;Intron|intron_3_RETAINED-RETAINED|rna-XM_024177316.1||LOC21389520|mRNA
NW_010356728.1-127437	NW_010356728.1	127437	CCGG	31	27	30	33	27.66	23.64	24.14	24.55	Upstream,Exon	Upstream|1791|rna-XM_024177321.1||LOC21389520|mRNA;Upstream|1791|rna-XM_024177324.1||LOC21389520|mRNA;Exon|exon_1_2_RETAINED|rna-XM_024177309.1||LOC21389521|mRNA;Upstream|1791|rna-XM_024177316.1||LOC21389520|mRNA
NW_010356728.1-128100	NW_010356728.1	128100	CCGG	101	98	101	128	90.13	85.79	81.27	95.22	Exon	Exon|exon_1_2_RETAINED|rna-XM_024177309.1||LOC21389521|mRNA
NW_010356728.1-128146	NW_010356728.1	128146	CCGG	5	11	4	15	4.46	9.63	3.22	11.16	Exon	Exon|exon_1_2_RETAINED|rna-XM_024177309.1||LOC21389521|mRNA
NW_010356728.1-139172	NW_010356728.1	139172	CCGG	82	73	71	65	73.17	63.9	57.13	48.36	Downstream,Exon,Utr3prime	Downstream|389|rna-XM_024177288.1||LOC21389523|mRNA;Exon|exon_2_2_RETAINED|rna-XM_024177295.1||LOC21389522|mRNA;Utr3prime|exon_2_2_RETAINED|rna-XM_024177295.1||LOC21389522|mRNA
NW_010356728.1-144123	NW_010356728.1	144123	CCGG	201	197	207	247	179.36	172.45	166.56	183.75	Exon	Exon|exon_11_16_RETAINED|rna-XM_024177288.1||LOC21389523|mRNA
NW_010356728.1-144633	NW_010356728.1	144633	CCGG	81	112	128	144	72.28	98.04	103	107.13	Exon	Exon|exon_11_16_RETAINED|rna-XM_024177288.1||LOC21389523|mRNA
NW_010356728.1-145859	NW_010356728.1	145859	CCGG	51	54	39	60	45.51	47.27	31.38	44.64	Exon	Exon|exon_11_16_RETAINED|rna-XM_024177288.1||LOC21389523|mRNA
NW_010356728.1-153742	NW_010356728.1	153742	CCGG	71	89	77	68	63.36	77.91	61.96	50.59	Intergenic,Upstream	Intergenic|gene-LOC21389523-gene-LOC21389524;Upstream|1836|rna-XM_024177288.1||LOC21389523|mRNA
NW_010356728.1-169564	NW_010356728.1	169564	CCGG	0	0	2	1	0	0	1.61	0.74	Intergenic,Downstream	Intergenic|gene-LOC21389523-gene-LOC21389524;Downstream|209|rna-XM_010088546.2||LOC21389524|mRNA;Downstream|209|rna-XM_024177234.1||LOC21389524|mRNA
NW_010356728.1-170455	NW_010356728.1	170455	CCGG	105	76	101	133	93.7	66.53	81.27	98.94	Exon	Exon|exon_5_6_RETAINED|rna-XM_024177234.1||LOC21389524|mRNA;Exon|exon_4_5_RETAINED|rna-XM_010088546.2||LOC21389524|mRNA
NW_010356728.1-170500	NW_010356728.1	170500	CCGG	4	5	11	13	3.57	4.38	8.85	9.67	Exon	Exon|exon_5_6_RETAINED|rna-XM_024177234.1||LOC21389524|mRNA;Exon|exon_4_5_RETAINED|rna-XM_010088546.2||LOC21389524|mRNA
NW_010356728.1-170738	NW_010356728.1	170738	CCGG	3	4	9	1	2.68	3.5	7.24	0.74	Exon	Exon|exon_4_6_RETAINED|rna-XM_024177234.1||LOC21389524|mRNA;Exon|exon_3_5_RETAINED|rna-XM_010088546.2||LOC21389524|mRNA
NW_010356728.1-172391	NW_010356728.1	172391	CCGG	0	0	0	3	0	0	0	2.23	Exon	Exon|exon_2_6_ALTTENATIVE_3SS|rna-XM_024177234.1||LOC21389524|mRNA;Exon|exon_1_5_ALTTENATIVE_3SS|rna-XM_010088546.2||LOC21389524|mRNA
NW_010356728.1-173128	NW_010356728.1	173128	CCGG	0	1	0	0	0	0.88	0	0	Exon	Exon|exon_1_5_ALTTENATIVE_3SS|rna-XM_010088546.2||LOC21389524|mRNA;Exon|exon_1_6_ALTTENATIVE_5SS|rna-XM_024177234.1||LOC21389524|mRNA
NW_010356728.1-173436	NW_010356728.1	173436	CCGG	1	0	0	0	0.89	0	0	0	Exon	Exon|exon_1_5_ALTTENATIVE_3SS|rna-XM_010088546.2||LOC21389524|mRNA;Exon|exon_1_6_ALTTENATIVE_5SS|rna-XM_024177234.1||LOC21389524|mRNA
NW_010356728.1-173519	NW_010356728.1	173519	CCGG	2	1	3	0	1.78	0.88	2.41	0	Exon	Exon|exon_1_5_ALTTENATIVE_3SS|rna-XM_010088546.2||LOC21389524|mRNA;Exon|exon_1_6_ALTTENATIVE_5SS|rna-XM_024177234.1||LOC21389524|mRNA
NW_010356728.1-189974	NW_010356728.1	189974	CCGG	0	0	2	1	0	0	1.61	0.74	Upstream,Exon	Upstream|65|rna-XM_024177220.1||LOC21389525|mRNA;Exon|exon_1_14_ALTTENATIVE_3SS|rna-XM_024177218.1||LOC21389525|mRNA;Exon|exon_1_16_ALTTENATIVE_3SS|rna-XM_024177214.1||LOC21389525|mRNA
NW_010356730.1-6202	NW_010356730.1	6202	CCGG	9	8	14	8	8.03	7	11.27	5.95	Intergenic	Intergenic|gene-LOC21393223
NW_010356730.1-6215	NW_010356730.1	6215	CCGG	9	8	14	8	8.03	7	11.27	5.95	Intergenic	Intergenic|gene-LOC21393223
NW_010356730.1-27214	NW_010356730.1	27214	CCGG	2	0	1	0	1.78	0	0.8	0	Intergenic,Upstream	Intergenic|gene-LOC21393223;Upstream|1275|rna-XM_024161241.1||LOC21393223|mRNA
NW_010356730.1-30659	NW_010356730.1	30659	CCGG	238	271	278	315	212.38	237.23	223.69	234.34	Exon	Exon|exon_5_10_RETAINED|rna-XM_024161241.1||LOC21393223|mRNA
NW_010356730.1-50508	NW_010356730.1	50508	CCGG	1	3	0	1	0.89	2.63	0	0.74	Intergenic	Intergenic|gene-LOC21393224-gene-LOC112090275
NW_010356730.1-51873	NW_010356730.1	51873	CCGG	0	0	1	0	0	0	0.8	0	Intergenic	Intergenic|gene-LOC21393224-gene-LOC112090275
NW_010356730.1-57385	NW_010356730.1	57385	CCGG	1	0	0	1	0.89	0	0	0.74	Intergenic	Intergenic|gene-LOC21393224-gene-LOC112090275
NW_010356730.1-59377	NW_010356730.1	59377	CCGG	2	0	1	1	1.78	0	0.8	0.74	Intergenic	Intergenic|gene-LOC21393224-gene-LOC112090275
NW_010356730.1-59382	NW_010356730.1	59382	CCGG	2	0	1	1	1.78	0	0.8	0.74	Intergenic	Intergenic|gene-LOC21393224-gene-LOC112090275
NW_010356730.1-70313	NW_010356730.1	70313	CCGG	1	2	2	0	0.89	1.75	1.61	0	Intergenic	Intergenic|Gene_gene-LOC112090277-gene-LOC21393226
NW_010356730.1-74074	NW_010356730.1	74074	CCGG	0	0	0	2	0	0	0	1.49	Exon	Exon|exon_1_11_ALTTENATIVE_PROMOMOTER|rna-XM_024161159.1||LOC21393226|mRNA;Exon|exon_1_11_ALTTENATIVE_PROMOMOTER|rna-XM_024161156.1||LOC21393226|mRNA
NW_010356730.1-74156	NW_010356730.1	74156	CCGG	0	0	2	0	0	0	1.61	0	Exon	Exon|exon_1_11_ALTTENATIVE_PROMOMOTER|rna-XM_024161159.1||LOC21393226|mRNA;Exon|exon_1_11_ALTTENATIVE_PROMOMOTER|rna-XM_024161156.1||LOC21393226|mRNA
NW_010356730.1-76589	NW_010356730.1	76589	CCGG	24	20	59	29	21.42	17.51	47.47	21.57	Intron	Intron|intron_3_SKIPPED-RETAINED|rna-XM_024161156.1||LOC21393226|mRNA;Intron|intron_3_SKIPPED-RETAINED|rna-XM_024161159.1||LOC21393226|mRNA;Intron|intron_1_ALTTENATIVE_PROMOMOTER-RETAINED|rna-XM_024161164.1||LOC21393226|mRNA
NW_010356730.1-78312	NW_010356730.1	78312	CCGG	11	10	37	16	9.82	8.75	29.77	11.9	Exon	Exon|exon_4_9_ALTTENATIVE_3SS|rna-XM_024161164.1||LOC21393226|mRNA;Exon|exon_6_11_ALTTENATIVE_3SS|rna-XM_024161156.1||LOC21393226|mRNA;Exon|exon_6_11_ALTTENATIVE_3SS|rna-XM_024161159.1||LOC21393226|mRNA
NW_010356730.1-81118	NW_010356730.1	81118	CCGG	1	2	3	2	0.89	1.75	2.41	1.49	Intron,Downstream	Intron|intron_9_RETAINED-RETAINED|rna-XM_024161156.1||LOC21393226|mRNA;Intron|intron_9_RETAINED-RETAINED|rna-XM_024161159.1||LOC21393226|mRNA;Intron|intron_7_RETAINED-RETAINED|rna-XM_024161164.1||LOC21393226|mRNA;Downstream|1351|rna-XR_002901581.1||LOC112090300|snRNA
NW_010356730.1-81357	NW_010356730.1	81357	CCGG	14	33	27	26	12.49	28.89	21.73	19.34	Exon,Downstream	Exon|exon_8_9_RETAINED|rna-XM_024161164.1||LOC21393226|mRNA;Exon|exon_10_11_RETAINED|rna-XM_024161159.1||LOC21393226|mRNA;Exon|exon_10_11_RETAINED|rna-XM_024161156.1||LOC21393226|mRNA;Downstream|1112|rna-XR_002901581.1||LOC112090300|snRNA
NW_010356730.1-89559	NW_010356730.1	89559	CCGG	4	2	5	3	3.57	1.75	4.02	2.23	Intergenic	Intergenic|gene-LOC112090300-gene-LOC112090301
NW_010356730.1-90567	NW_010356730.1	90567	CCGG	3	1	3	0	2.68	0.88	2.41	0	Intergenic	Intergenic|gene-LOC112090300-gene-LOC112090301
NW_010356730.1-92926	NW_010356730.1	92926	CCGG	3	4	1	2	2.68	3.5	0.8	1.49	Intergenic	Intergenic|gene-LOC112090300-gene-LOC112090301
NW_010356730.1-93561	NW_010356730.1	93561	CCGG	1	3	2	4	0.89	2.63	1.61	2.98	Intergenic	Intergenic|gene-LOC112090300-gene-LOC112090301
NW_010356730.1-100674	NW_010356730.1	100674	CCGG	3	10	6	5	2.68	8.75	4.83	3.72	Intergenic	Intergenic|gene-LOC112090300-gene-LOC112090301
NW_010356730.1-155658	NW_010356730.1	155658	CCGG	2	1	1	0	1.78	0.88	0.8	0	Exon	Exon|exon_6_6_RETAINED|rna-XM_024161255.1||LOC21393229|mRNA;Exon|exon_6_6_RETAINED|rna-XM_010088554.2||LOC21393229|mRNA
NW_010356730.1-157927	NW_010356730.1	157927	CCGG	36	32	30	38	32.12	28.01	24.14	28.27	Intron	Intron|intron_1_ALTTENATIVE_3SS-RETAINED|rna-XM_010088554.2||LOC21393229|mRNA;Intron|intron_1_ALTTENATIVE_3SS-RETAINED|rna-XM_024161255.1||LOC21393229|mRNA
NW_010356730.1-159226	NW_010356730.1	159226	CCGG	1	2	3	2	0.89	1.75	2.41	1.49	Exon,Utr5prime	Exon|exon_1_6_ALTTENATIVE_3SS|rna-XM_010088554.2||LOC21393229|mRNA;Utr5prime|exon_1_6_ALTTENATIVE_3SS|rna-XM_010088554.2||LOC21393229|mRNA;Utr5prime|exon_1_6_ALTTENATIVE_3SS|rna-XM_024161255.1||LOC21393229|mRNA;Exon|exon_1_6_ALTTENATIVE_3SS|rna-XM_024161255.1||LOC21393229|mRNA
NW_010356730.1-159258	NW_010356730.1	159258	CCGG	0	1	0	0	0	0.88	0	0	Exon,Utr5prime	Exon|exon_1_6_ALTTENATIVE_3SS|rna-XM_010088554.2||LOC21393229|mRNA;Utr5prime|exon_1_6_ALTTENATIVE_3SS|rna-XM_010088554.2||LOC21393229|mRNA;Utr5prime|exon_1_6_ALTTENATIVE_3SS|rna-XM_024161255.1||LOC21393229|mRNA;Exon|exon_1_6_ALTTENATIVE_3SS|rna-XM_024161255.1||LOC21393229|mRNA
NW_010356730.1-159832	NW_010356730.1	159832	CCGG	0	1	0	0	0	0.88	0	0	Upstream,Intergenic	Upstream|444|rna-XM_024161255.1||LOC21393229|mRNA;Intergenic|gene-LOC21393229-Gene_rna-XR_002901567.1;Upstream|445|rna-XM_010088554.2||LOC21393229|mRNA
NW_010356730.1-222878	NW_010356730.1	222878	CCGG	16	18	24	21	14.28	15.76	19.31	15.62	Exon	Exon|exon_1_5_RETAINED|gene-LOC112090280||Gene_gene-LOC112090280|pseudogene
NW_010356730.1-223667	NW_010356730.1	223667	CCGG	1	1	2	4	0.89	0.88	1.61	2.98	Upstream,Intergenic	Upstream|446|gene-LOC112090280||Gene_gene-LOC112090280|pseudogene;Intergenic|Gene_gene-LOC112090280-gene-LOC21393231
NW_010356730.1-226409	NW_010356730.1	226409	CCGG	1	5	0	0	0.89	4.38	0	0	Intergenic	Intergenic|Gene_gene-LOC112090280-gene-LOC21393231
NW_010356730.1-226539	NW_010356730.1	226539	CCGG	3	5	2	0	2.68	4.38	1.61	0	Intergenic	Intergenic|Gene_gene-LOC112090280-gene-LOC21393231
NW_010356730.1-243540	NW_010356730.1	243540	CCGG	0	0	0	1	0	0	0	0.74	Intergenic	Intergenic|gene-LOC21393232-gene-LOC112090298
NW_010356730.1-243983	NW_010356730.1	243983	CCGG	6	2	6	3	5.35	1.75	4.83	2.23	Intergenic	Intergenic|gene-LOC21393232-gene-LOC112090298
NW_010356730.1-254135	NW_010356730.1	254135	CCGG	0	0	0	1	0	0	0	0.74	Intergenic	Intergenic|gene-LOC21393232-gene-LOC112090298
NW_010356730.1-255924	NW_010356730.1	255924	CCGG	4	5	10	9	3.57	4.38	8.05	6.7	Intergenic	Intergenic|gene-LOC21393232-gene-LOC112090298
NW_010356730.1-272486	NW_010356730.1	272486	CCGG	0	0	1	0	0	0	0.8	0	Intergenic	Intergenic|gene-LOC21393232-gene-LOC112090298
NW_010356730.1-272790	NW_010356730.1	272790	CCGG	59	53	39	58	52.65	46.39	31.38	43.15	Intergenic	Intergenic|gene-LOC21393232-gene-LOC112090298
NW_010356730.1-272898	NW_010356730.1	272898	CCGG	28	21	20	22	24.99	18.38	16.09	16.37	Intergenic	Intergenic|gene-LOC21393232-gene-LOC112090298
NW_010356730.1-273081	NW_010356730.1	273081	CCGG	29	52	62	60	25.88	45.52	49.89	44.64	Intergenic	Intergenic|gene-LOC21393232-gene-LOC112090298
NW_010356730.1-273505	NW_010356730.1	273505	CCGG	19	36	14	8	16.95	31.51	11.27	5.95	Intergenic	Intergenic|gene-LOC21393232-gene-LOC112090298
NW_010356730.1-273518	NW_010356730.1	273518	CCGG	19	36	14	8	16.95	31.51	11.27	5.95	Intergenic	Intergenic|gene-LOC21393232-gene-LOC112090298
NW_010356730.1-274167	NW_010356730.1	274167	CCGG	0	1	0	0	0	0.88	0	0	Intergenic	Intergenic|gene-LOC21393232-gene-LOC112090298
NW_010356730.1-274680	NW_010356730.1	274680	CCGG	11	4	15	10	9.82	3.5	12.07	7.44	Intergenic	Intergenic|gene-LOC21393232-gene-LOC112090298
NW_010356730.1-287250	NW_010356730.1	287250	CCGG	1	1	0	4	0.89	0.88	0	2.98	Intergenic	Intergenic|gene-LOC21393232-gene-LOC112090298
NW_010356730.1-287632	NW_010356730.1	287632	CCGG	2	2	2	2	1.78	1.75	1.61	1.49	Intergenic	Intergenic|gene-LOC21393232-gene-LOC112090298
NW_010356730.1-304256	NW_010356730.1	304256	CCGG	43	49	55	56	38.37	42.89	44.26	41.66	Downstream	Downstream|1616|rna-XM_024161221.1||LOC21393236|mRNA;Downstream|1616|rna-XM_024161223.1||LOC21393236|mRNA
NW_010356730.1-304814	NW_010356730.1	304814	CCGG	12	9	12	14	10.71	7.88	9.66	10.42	-	-
NW_010356730.1-307655	NW_010356730.1	307655	CCGG	6	14	12	6	5.35	12.26	9.66	4.46	-	-
NW_010356730.1-307989	NW_010356730.1	307989	CCGG	0	2	1	1	0	1.75	0.8	0.74	-	-
NW_010356730.1-308899	NW_010356730.1	308899	CCGG	2	4	8	6	1.78	3.5	6.44	4.46	-	-
NW_010356734.1-8357	NW_010356734.1	8357	CCGG	5	5	5	2	4.46	4.38	4.02	1.49	-	-
NW_010356738.1-31885	NW_010356738.1	31885	CCGG	1	1	0	0	0.89	0.88	0	0	Intergenic	Intergenic|Gene_gene-LOC21388755-Gene_rna-XR_002901596.1
NW_010356738.1-51966	NW_010356738.1	51966	CCGG	0	1	0	0	0	0.88	0	0	Intron,Gene	Intron|intron_3_RETAINED-RETAINED|rna-XR_002901597.1||exon-XR_002901597.1-1|;Gene|LOC21388756|;Intron|intron_3_RETAINED-RETAINED|rna-XR_002901599.1||exon-XR_002901599.1-1|
NW_010356738.1-55840	NW_010356738.1	55840	CCGG	11	5	16	9	9.82	4.38	12.87	6.7	Intron,Gene	Intron|intron_3_RETAINED-RETAINED|rna-XR_002901597.1||exon-XR_002901597.1-1|;Gene|LOC21388756|;Intron|intron_3_RETAINED-RETAINED|rna-XR_002901599.1||exon-XR_002901599.1-1|
NW_010356738.1-56943	NW_010356738.1	56943	CCGG	1	0	0	0	0.89	0	0	0	Intron,Gene	Intron|intron_3_RETAINED-RETAINED|rna-XR_002901597.1||exon-XR_002901597.1-1|;Gene|LOC21388756|;Intron|intron_3_RETAINED-RETAINED|rna-XR_002901599.1||exon-XR_002901599.1-1|
NW_010356738.1-58051	NW_010356738.1	58051	CCGG	8	10	10	11	7.14	8.75	8.05	8.18	Intron,Gene	Intron|intron_3_RETAINED-RETAINED|rna-XR_002901597.1||exon-XR_002901597.1-1|;Gene|LOC21388756|;Intron|intron_3_RETAINED-RETAINED|rna-XR_002901599.1||exon-XR_002901599.1-1|
NW_010356738.1-73621	NW_010356738.1	73621	CCGG	0	2	1	0	0	1.75	0.8	0	Intergenic,Upstream	Intergenic|Gene_rna-XR_002901597.1-gene-LOC21388758;Upstream|52|rna-XM_010088568.2||LOC21388758|mRNA
NW_010356738.1-81525	NW_010356738.1	81525	CCGG	304	271	294	323	271.28	237.23	236.57	240.29	Intergenic	Intergenic|gene-LOC21388758-gene-LOC112090318
NW_010356738.1-119934	NW_010356738.1	119934	CCGG	30	38	48	33	26.77	33.26	38.62	24.55	Intergenic	Intergenic|gene-LOC112090318-gene-LOC112090306
NW_010356738.1-120705	NW_010356738.1	120705	CCGG	21	23	21	30	18.74	20.13	16.9	22.32	Intergenic	Intergenic|gene-LOC112090318-gene-LOC112090306
NW_010356738.1-130177	NW_010356738.1	130177	CCGG	0	1	1	0	0	0.88	0.8	0	Intergenic	Intergenic|gene-LOC112090318-gene-LOC112090306
NW_010356738.1-152015	NW_010356738.1	152015	CCGG	0	1	0	0	0	0.88	0	0	Gene	Gene|exon-XR_002901600.1-1|;Gene|LOC21388760|
NW_010356738.1-152040	NW_010356738.1	152040	CCGG	2	3	1	1	1.78	2.63	0.8	0.74	Gene	Gene|exon-XR_002901600.1-1|;Gene|LOC21388760|
NW_010356738.1-173735	NW_010356738.1	173735	CCGG	2	0	0	2	1.78	0	0	1.49	-	-
NW_010356740.1-3448	NW_010356740.1	3448	CCGG	7	7	10	8	6.25	6.13	8.05	5.95	-	-
NW_010356740.1-16736	NW_010356740.1	16736	CCGG	28	20	31	24	24.99	17.51	24.94	17.85	-	-
NW_010356740.1-16769	NW_010356740.1	16769	CCGG	0	0	1	0	0	0	0.8	0	-	-
NW_010356741.1-718	NW_010356741.1	718	CCGG	11	40	49	52	9.82	35.02	39.43	38.69	SpliceSiteDonor	SpliceSiteDonor|intron_1_RETAINED-RETAINED|rna-XM_010088574.2||LOC21384930|mRNA
NW_010356741.1-918	NW_010356741.1	918	CCGG	94	125	198	177	83.88	109.42	159.32	131.68	Exon	Exon|exon_1_2_RETAINED|rna-XM_010088574.2||LOC21384930|mRNA
NW_010356741.1-1874	NW_010356741.1	1874	CCGG	3	12	7	8	2.68	10.5	5.63	5.95	Gene	Gene|LOC21384930|mRNA
NW_010356741.1-1909	NW_010356741.1	1909	CCGG	49	27	41	56	43.73	23.64	32.99	41.66	Gene	Gene|LOC21384930|mRNA
NW_010356741.1-2102	NW_010356741.1	2102	CCGG	8	11	6	17	7.14	9.63	4.83	12.65	Gene	Gene|LOC21384930|mRNA
NW_010356741.1-11571	NW_010356741.1	11571	CCGG	0	0	0	3	0	0	0	2.23	Intergenic	Intergenic|gene-LOC21384931-gene-LOC21384932
NW_010356741.1-13213	NW_010356741.1	13213	CCGG	0	1	0	0	0	0.88	0	0	Intergenic,Downstream	Intergenic|gene-LOC21384931-gene-LOC21384932;Downstream|939|rna-XM_024161349.1||LOC21384932|mRNA
NW_010356741.1-28531	NW_010356741.1	28531	CCGG	0	1	0	0	0	0.88	0	0	Intergenic	Intergenic|gene-LOC21384932-gene-LOC21384933
NW_010356741.1-32766	NW_010356741.1	32766	CCGG	23	28	24	26	20.52	24.51	19.31	19.34	Exon	Exon|exon_12_17_RETAINED|rna-XM_024161346.1||LOC21384933|mRNA
NW_010356741.1-35710	NW_010356741.1	35710	CCGG	0	0	0	1	0	0	0	0.74	Intron	Intron|intron_5_RETAINED-RETAINED|rna-XM_024161346.1||LOC21384933|mRNA
NW_010356741.1-38309	NW_010356741.1	38309	CCGG	1	0	0	0	0.89	0	0	0	Exon	Exon|exon_2_17_RETAINED|rna-XM_024161346.1||LOC21384933|mRNA
NW_010356741.1-38315	NW_010356741.1	38315	CCGG	1	0	0	0	0.89	0	0	0	Exon	Exon|exon_2_17_RETAINED|rna-XM_024161346.1||LOC21384933|mRNA
NW_010356741.1-38324	NW_010356741.1	38324	CCGG	1	0	0	0	0.89	0	0	0	Exon	Exon|exon_2_17_RETAINED|rna-XM_024161346.1||LOC21384933|mRNA
NW_010356746.1-3230	NW_010356746.1	3230	CCGG	0	1	2	1	0	0.88	1.61	0.74	Upstream,Intergenic	Upstream|1790|rna-XR_002901607.1||exon-XR_002901607.1-1|;Intergenic|Gene_rna-XR_002901607.1-Gene_gene-LOC21384568
NW_010356746.1-4344	NW_010356746.1	4344	CCGG	1	2	0	1	0.89	1.75	0	0.74	Intergenic	Intergenic|Gene_rna-XR_002901607.1-Gene_gene-LOC21384568
NW_010356746.1-11373	NW_010356746.1	11373	CCGG	0	0	1	0	0	0	0.8	0	Intergenic	Intergenic|Gene_rna-XR_002901607.1-Gene_gene-LOC21384568
NW_010356746.1-26691	NW_010356746.1	26691	CCGG	0	0	1	5	0	0	0.8	3.72	Exon	Exon|exon_1_8_RETAINED|gene-LOC21384568||Gene_gene-LOC21384568|pseudogene
NW_010356746.1-26705	NW_010356746.1	26705	CCGG	0	0	1	5	0	0	0.8	3.72	Exon	Exon|exon_1_8_RETAINED|gene-LOC21384568||Gene_gene-LOC21384568|pseudogene
NW_010356764.1-3383	NW_010356764.1	3383	CCGG	0	0	1	0	0	0	0.8	0	-	-
NW_010356764.1-3416	NW_010356764.1	3416	CCGG	0	2	0	3	0	1.75	0	2.23	-	-
NW_010356764.1-3424	NW_010356764.1	3424	CCGG	0	2	0	3	0	1.75	0	2.23	-	-
NW_010356776.1-91	NW_010356776.1	91	CCGG	0	0	0	1	0	0	0	0.74	-	-
NW_010356783.1-7606	NW_010356783.1	7606	CCGG	0	1	1	0	0	0.88	0.8	0	Exon	Exon|exon_1_4_RETAINED|rna-XM_010088579.2||LOC21387674|mRNA
NW_010356783.1-24360	NW_010356783.1	24360	CCGG	11	31	21	18	9.82	27.14	16.9	13.39	Gene,Exon	Gene|LOC112090333|;Exon|exon_1_6_RETAINED|rna-XR_002901614.1||exon-XR_002901614.1-1|;Exon|exon_1_6_RETAINED|rna-XR_002901615.1||exon-XR_002901615.1-1|
NW_010356783.1-36056	NW_010356783.1	36056	CCGG	6	11	11	12	5.35	9.63	8.85	8.93	Intergenic	Intergenic|Gene_rna-XR_002901614.1-gene-LOC21387678
NW_010356783.1-62324	NW_010356783.1	62324	CCGG	23	48	51	48	20.52	42.02	41.04	35.71	Intron	Intron|intron_2_RETAINED-RETAINED|rna-XM_024161404.1||LOC21387680|mRNA
NW_010356783.1-69552	NW_010356783.1	69552	CCGG	0	1	0	1	0	0.88	0	0.74	Intron	Intron|intron_2_RETAINED-RETAINED|rna-XM_024161404.1||LOC21387680|mRNA
NW_010356783.1-98882	NW_010356783.1	98882	CCGG	1	0	0	0	0.89	0	0	0	Intergenic	Intergenic|gene-LOC112090335-gene-LOC21387682
NW_010356783.1-118137	NW_010356783.1	118137	CCGG	0	4	0	1	0	3.5	0	0.74	Intergenic	Intergenic|gene-LOC21387682-gene-LOC21387683
NW_010356783.1-143586	NW_010356783.1	143586	CCGG	56	48	77	66	49.97	42.02	61.96	49.1	-	-
NW_010356787.1-2664	NW_010356787.1	2664	CCGG	2	3	1	0	1.78	2.63	0.8	0	Intergenic,Upstream	Intergenic|gene-LOC112090358;Upstream|1305|rna-XM_024161494.1||LOC112090358|mRNA
NW_010356787.1-10490	NW_010356787.1	10490	CCGG	4	14	19	18	3.57	12.26	15.29	13.39	Exon	Exon|exon_19_21_RETAINED|rna-XM_024161494.1||LOC112090358|mRNA
NW_010356787.1-12892	NW_010356787.1	12892	CCGG	0	0	1	1	0	0	0.8	0.74	Intergenic,Downstream,Upstream	Intergenic|gene-LOC112090358-gene-LOC21388941;Downstream|1189|rna-XM_024161494.1||LOC112090358|mRNA;Upstream|719|rna-XM_010088589.2||LOC21388941|mRNA
NW_010356787.1-21045	NW_010356787.1	21045	CCGG	12	12	11	9	10.71	10.5	8.85	6.7	Exon	Exon|exon_3_6_RETAINED|rna-XM_010088591.2||LOC21388943|mRNA
NW_010356787.1-22027	NW_010356787.1	22027	CCGG	1	0	0	0	0.89	0	0	0	Exon	Exon|exon_2_6_RETAINED|rna-XM_010088591.2||LOC21388943|mRNA
NW_010356787.1-22855	NW_010356787.1	22855	CCGG	0	0	1	0	0	0	0.8	0	Upstream,Exon	Upstream|1900|rna-XM_010088592.2||LOC21388944|mRNA;Exon|exon_1_6_RETAINED|rna-XM_010088591.2||LOC21388943|mRNA
NW_010356787.1-22864	NW_010356787.1	22864	CCGG	0	0	1	0	0	0	0.8	0	Exon,Upstream	Exon|exon_1_6_RETAINED|rna-XM_010088591.2||LOC21388943|mRNA;Upstream|1891|rna-XM_010088592.2||LOC21388944|mRNA
NW_010356787.1-23105	NW_010356787.1	23105	CCGG	1	0	0	0	0.89	0	0	0	Upstream,Exon	Upstream|1650|rna-XM_010088592.2||LOC21388944|mRNA;Exon|exon_1_6_RETAINED|rna-XM_010088591.2||LOC21388943|mRNA
NW_010356787.1-23118	NW_010356787.1	23118	CCGG	1	0	0	0	0.89	0	0	0	Upstream,Exon	Upstream|1637|rna-XM_010088592.2||LOC21388944|mRNA;Exon|exon_1_6_RETAINED|rna-XM_010088591.2||LOC21388943|mRNA
NW_010356787.1-24329	NW_010356787.1	24329	CCGG	9	42	35	24	8.03	36.77	28.16	17.85	Upstream,Intergenic	Upstream|984|rna-XM_010088591.2||LOC21388943|mRNA;Intergenic|gene-LOC21388943-gene-LOC21388944;Upstream|426|rna-XM_010088592.2||LOC21388944|mRNA
NW_010356787.1-25068	NW_010356787.1	25068	CCGG	0	0	0	2	0	0	0	1.49	Upstream,Exon	Upstream|1723|rna-XM_010088591.2||LOC21388943|mRNA;Exon|exon_2_3_RETAINED|rna-XM_010088592.2||LOC21388944|mRNA
NW_010356787.1-29271	NW_010356787.1	29271	CCGG	10	13	9	11	8.92	11.38	7.24	8.18	Intergenic	Intergenic|gene-LOC21388944-gene-LOC21388946
NW_010356787.1-43167	NW_010356787.1	43167	CCGG	91	68	92	87	81.2	59.53	74.03	64.72	Exon	Exon|exon_8_10_RETAINED|rna-XM_024161543.1||LOC21388948|mRNA
NW_010356787.1-49147	NW_010356787.1	49147	CCGG	1	1	0	0	0.89	0.88	0	0	SpliceSiteDonor	SpliceSiteDonor|intron_2_RETAINED-RETAINED|rna-XM_024161513.1||LOC21388949|mRNA
NW_010356787.1-53137	NW_010356787.1	53137	CCGG	0	0	3	1	0	0	2.41	0.74	SpliceSiteDonor	SpliceSiteDonor|intron_11_RETAINED-RETAINED|rna-XM_024161513.1||LOC21388949|mRNA
NW_010356787.1-71766	NW_010356787.1	71766	CCGG	3	6	4	1	2.68	5.25	3.22	0.74	Intergenic	Intergenic|gene-LOC21388950-gene-LOC21388951
NW_010356787.1-75831	NW_010356787.1	75831	CCGG	0	0	2	0	0	0	1.61	0	Exon	Exon|exon_1_1_RETAINED|rna-XM_010088599.2||LOC21388951|mRNA
NW_010356787.1-76355	NW_010356787.1	76355	CCGG	0	0	1	2	0	0	0.8	1.49	Exon	Exon|exon_1_1_RETAINED|rna-XM_010088599.2||LOC21388951|mRNA
NW_010356787.1-101251	NW_010356787.1	101251	CCGG	3	10	12	7	2.68	8.75	9.66	5.21	Intergenic	Intergenic|gene-LOC21388951-gene-LOC21388954
NW_010356787.1-109047	NW_010356787.1	109047	CCGG	4	2	0	3	3.57	1.75	0	2.23	Intergenic	Intergenic|gene-LOC21388951-gene-LOC21388954
NW_010356787.1-134407	NW_010356787.1	134407	CCGG	4	5	3	1	3.57	4.38	2.41	0.74	SpliceSiteDonor	SpliceSiteDonor|intron_1_RETAINED-RETAINED|rna-XM_024161505.1||LOC21388955|mRNA
NW_010356787.1-138114	NW_010356787.1	138114	CCGG	3	5	2	3	2.68	4.38	1.61	2.23	Intron	Intron|intron_4_RETAINED-RETAINED|rna-XM_024161505.1||LOC21388955|mRNA
NW_010356787.1-138125	NW_010356787.1	138125	CCGG	3	5	2	3	2.68	4.38	1.61	2.23	Intron	Intron|intron_4_RETAINED-RETAINED|rna-XM_024161505.1||LOC21388955|mRNA
NW_010356787.1-140784	NW_010356787.1	140784	CCGG	16	45	31	41	14.28	39.39	24.94	30.5	Intron	Intron|intron_8_RETAINED-RETAINED|rna-XM_024161505.1||LOC21388955|mRNA
NW_010356787.1-146211	NW_010356787.1	146211	CCGG	29	20	52	48	25.88	17.51	41.84	35.71	Intron	Intron|intron_18_RETAINED-RETAINED|rna-XM_024161505.1||LOC21388955|mRNA
NW_010356787.1-151095	NW_010356787.1	151095	CCGG	1	0	0	0	0.89	0	0	0	SpliceSiteDonor	SpliceSiteDonor|intron_2_RETAINED-RETAINED|rna-XM_010088604.2||LOC21388956|mRNA
NW_010356787.1-151688	NW_010356787.1	151688	CCGG	49	35	47	30	43.73	30.64	37.82	22.32	SpliceSiteDonor	SpliceSiteDonor|intron_3_RETAINED-RETAINED|rna-XM_010088604.2||LOC21388956|mRNA
NW_010356787.1-154946	NW_010356787.1	154946	CCGG	73	64	88	89	65.14	56.02	70.81	66.21	Exon,Downstream	Exon|exon_2_4_RETAINED|rna-XM_010088605.2||LOC21388957|mRNA;Downstream|1286|rna-XM_010088604.2||LOC21388956|mRNA
NW_010356787.1-158636	NW_010356787.1	158636	CCGG	4	3	4	5	3.57	2.63	3.22	3.72	Exon	Exon|exon_10_13_RETAINED|rna-XM_010088606.2||LOC21388958|mRNA
NW_010356787.1-159317	NW_010356787.1	159317	CCGG	1	0	1	1	0.89	0	0.8	0.74	Exon	Exon|exon_8_13_RETAINED|rna-XM_010088606.2||LOC21388958|mRNA
NW_010356787.1-159726	NW_010356787.1	159726	CCGG	2	3	1	3	1.78	2.63	0.8	2.23	Intron	Intron|intron_6_RETAINED-RETAINED|rna-XM_010088606.2||LOC21388958|mRNA
NW_010356787.1-168165	NW_010356787.1	168165	CCGG	1	0	1	0	0.89	0	0.8	0	Exon	Exon|exon_4_9_RETAINED|rna-XM_010088607.1||LOC21388959|mRNA
NW_010356787.1-172864	NW_010356787.1	172864	CCGG	146	116	134	145	130.28	101.54	107.82	107.87	Exon	Exon|exon_2_13_RETAINED|rna-XM_010088608.2||LOC21388960|mRNA
NW_010356787.1-173069	NW_010356787.1	173069	CCGG	68	73	91	100	60.68	63.9	73.22	74.39	SpliceSiteDonor	SpliceSiteDonor|intron_3_RETAINED-RETAINED|rna-XM_010088608.2||LOC21388960|mRNA
NW_010356787.1-173179	NW_010356787.1	173179	CCGG	45	45	41	45	40.16	39.39	32.99	33.48	SpliceSiteDonor	SpliceSiteDonor|intron_3_RETAINED-RETAINED|rna-XM_010088608.2||LOC21388960|mRNA
NW_010356787.1-174135	NW_010356787.1	174135	CCGG	17	16	3	11	15.17	14.01	2.41	8.18	SpliceSiteDonor	SpliceSiteDonor|intron_6_RETAINED-RETAINED|rna-XM_010088608.2||LOC21388960|mRNA
NW_010356787.1-174455	NW_010356787.1	174455	CCGG	42	38	49	61	37.48	33.26	39.43	45.38	SpliceSiteDonor	SpliceSiteDonor|intron_7_RETAINED-RETAINED|rna-XM_010088608.2||LOC21388960|mRNA
NW_010356787.1-176118	NW_010356787.1	176118	CCGG	1	7	11	5	0.89	6.13	8.85	3.72	Gene	Gene|LOC21388960|mRNA
NW_010356787.1-176124	NW_010356787.1	176124	CCGG	1	7	11	5	0.89	6.13	8.85	3.72	Gene	Gene|LOC21388960|mRNA
NW_010356795.1-94	NW_010356795.1	94	CCGG	24	26	18	25	21.42	22.76	14.48	18.6	-	-
NW_010356818.1-19751	NW_010356818.1	19751	CCGG	11	5	13	14	9.82	4.38	10.46	10.42	Intergenic,Upstream	Intergenic|gene-LOC112090396-gene-LOC21384600;Upstream|474|rna-XM_010088609.2||LOC21384600|mRNA
NW_010356818.1-20909	NW_010356818.1	20909	CCGG	1	0	0	0	0.89	0	0	0	Exon	Exon|exon_1_5_RETAINED|rna-XM_010088609.2||LOC21384600|mRNA
NW_010356818.1-20925	NW_010356818.1	20925	CCGG	1	1	3	0	0.89	0.88	2.41	0	Exon	Exon|exon_1_5_RETAINED|rna-XM_010088609.2||LOC21384600|mRNA
NW_010356821.1-26874	NW_010356821.1	26874	CCGG	1	0	0	0	0.89	0	0	0	Intergenic	Intergenic|gene-LOC21388651-gene-LOC21388652
NW_010356821.1-37973	NW_010356821.1	37973	CCGG	8	12	23	11	7.14	10.5	18.51	8.18	Intron	Intron|intron_6_RETAINED-RETAINED|rna-XM_024161623.1||LOC21388652|mRNA
NW_010356821.1-43193	NW_010356821.1	43193	CCGG	3	5	4	4	2.68	4.38	3.22	2.98	Exon	Exon|exon_5_13_RETAINED|rna-XM_024161623.1||LOC21388652|mRNA
NW_010356821.1-60062	NW_010356821.1	60062	CCGG	2	0	0	0	1.78	0	0	0	SpliceSiteDonor	SpliceSiteDonor|intron_1_RETAINED-RETAINED|rna-XM_024161682.1||LOC21388657|mRNA;SpliceSiteDonor|intron_1_RETAINED-RETAINED|rna-XM_010088616.2||LOC21388657|mRNA
NW_010356821.1-63905	NW_010356821.1	63905	CCGG	0	1	1	3	0	0.88	0.8	2.23	Intergenic,Upstream	Intergenic|gene-LOC21388657-gene-LOC21388658;Upstream|124|rna-XM_010088617.2||LOC21388658|mRNA
NW_010356821.1-64250	NW_010356821.1	64250	CCGG	4	0	0	2	3.57	0	0	1.49	Exon	Exon|exon_1_2_RETAINED|rna-XM_010088617.2||LOC21388658|mRNA
NW_010356821.1-65582	NW_010356821.1	65582	CCGG	167	141	161	196	149.02	123.43	129.55	145.81	Downstream,Gene	Downstream|876|rna-XM_010088618.2||LOC21388659|mRNA;Gene|LOC21388658|mRNA
NW_010356821.1-65712	NW_010356821.1	65712	CCGG	64	46	63	69	57.11	40.27	50.69	51.33	Downstream,Gene	Downstream|746|rna-XM_010088618.2||LOC21388659|mRNA;Gene|LOC21388658|mRNA
NW_010356821.1-69710	NW_010356821.1	69710	CCGG	1	1	6	7	0.89	0.88	4.83	5.21	Exon	Exon|exon_1_3_RETAINED|rna-XM_010088618.2||LOC21388659|mRNA
NW_010356821.1-69792	NW_010356821.1	69792	CCGG	1	1	4	0	0.89	0.88	3.22	0	Upstream,Downstream,Exon	Upstream|1930|rna-TRNAG-GCC||TRNAG-GCC|tRNA;Downstream|1945|rna-XM_010088619.2||LOC21388660|mRNA;Exon|exon_1_3_RETAINED|rna-XM_010088618.2||LOC21388659|mRNA
NW_010356821.1-71415	NW_010356821.1	71415	CCGG	0	0	0	1	0	0	0	0.74	Upstream,Downstream,Intergenic	Upstream|1364|rna-XM_010088618.2||LOC21388659|mRNA;Upstream|307|rna-TRNAG-GCC||TRNAG-GCC|tRNA;Downstream|322|rna-XM_010088619.2||LOC21388660|mRNA;Intergenic|gene-LOC21388659-gene-TRNAG-GCC
NW_010356821.1-72181	NW_010356821.1	72181	CCGG	10	15	13	19	8.92	13.13	10.46	14.13	Downstream,Exon	Downstream|389|rna-TRNAG-GCC||TRNAG-GCC|tRNA;Exon|exon_2_2_RETAINED|rna-XM_010088619.2||LOC21388660|mRNA
NW_010356821.1-72196	NW_010356821.1	72196	CCGG	9	13	14	17	8.03	11.38	11.27	12.65	Exon,Downstream	Exon|exon_2_2_RETAINED|rna-XM_010088619.2||LOC21388660|mRNA;Downstream|404|rna-TRNAG-GCC||TRNAG-GCC|tRNA
NW_010356821.1-72320	NW_010356821.1	72320	CCGG	39	57	62	60	34.8	49.9	49.89	44.64	Exon,Downstream	Exon|exon_2_2_RETAINED|rna-XM_010088619.2||LOC21388660|mRNA;Downstream|528|rna-TRNAG-GCC||TRNAG-GCC|tRNA
NW_010356821.1-72473	NW_010356821.1	72473	CCGG	39	42	53	66	34.8	36.77	42.65	49.1	Exon,Downstream	Exon|exon_2_2_RETAINED|rna-XM_010088619.2||LOC21388660|mRNA;Downstream|681|rna-TRNAG-GCC||TRNAG-GCC|tRNA
NW_010356821.1-73072	NW_010356821.1	73072	CCGG	3	1	3	3	2.68	0.88	2.41	2.23	Downstream,Exon	Downstream|1280|rna-TRNAG-GCC||TRNAG-GCC|tRNA;Exon|exon_2_2_RETAINED|rna-XM_010088619.2||LOC21388660|mRNA
NW_010356821.1-78675	NW_010356821.1	78675	CCGG	12	0	0	0	10.71	0	0	0	Exon	Exon|exon_1_5_RETAINED|rna-XM_024161637.1||LOC21388661|mRNA;Exon|exon_1_4_RETAINED|rna-XM_024161633.1||LOC21388661|mRNA
NW_010356821.1-103991	NW_010356821.1	103991	CCGG	263	205	262	253	234.69	179.45	210.82	188.22	SpliceSiteDonor	SpliceSiteDonor|intron_3_RETAINED-RETAINED|rna-XM_024161578.1||LOC21388664|mRNA;SpliceSiteDonor|intron_3_RETAINED-RETAINED|rna-XM_024161584.1||LOC21388664|mRNA
NW_010356821.1-113014	NW_010356821.1	113014	CCGG	0	0	2	0	0	0	1.61	0	Intron	Intron|intron_25_RETAINED-RETAINED|rna-XM_024161584.1||LOC21388664|mRNA;Intron|intron_25_RETAINED-RETAINED|rna-XM_024161578.1||LOC21388664|mRNA
NW_010356821.1-113295	NW_010356821.1	113295	CCGG	6	1	1	0	5.35	0.88	0.8	0	Gene	Gene|LOC21388664|mRNA
NW_010356821.1-122632	NW_010356821.1	122632	CCGG	10	9	16	10	8.92	7.88	12.87	7.44	Exon,Downstream	Exon|exon_1_2_ALTTENATIVE_5SS|rna-XM_024161663.1||LOC112090260|mRNA;Downstream|1673|rna-XM_024161610.1||LOC21388667|mRNA;Exon|exon_1_2_ALTTENATIVE_5SS|rna-XM_024161668.1||LOC112090260|mRNA;Downstream|748|rna-XM_024161590.1||LOC21388666|mRNA
NW_010356821.1-126989	NW_010356821.1	126989	CCGG	45	38	38	48	40.16	33.26	30.58	35.71	Exon	Exon|exon_3_7_RETAINED|rna-XM_024161610.1||LOC21388667|mRNA
NW_010356821.1-132290	NW_010356821.1	132290	CCGG	0	2	0	1	0	1.75	0	0.74	Intergenic	Intergenic|gene-LOC21388667-gene-LOC112090424
NW_010356821.1-132823	NW_010356821.1	132823	CCGG	2	0	2	1	1.78	0	1.61	0.74	Intergenic	Intergenic|gene-LOC21388667-gene-LOC112090424
NW_010356821.1-133250	NW_010356821.1	133250	CCGG	0	1	0	0	0	0.88	0	0	Intergenic	Intergenic|gene-LOC21388667-gene-LOC112090424
NW_010356821.1-160562	NW_010356821.1	160562	CCGG	3	4	3	3	2.68	3.5	2.41	2.23	Intron	Intron|intron_2_RETAINED-RETAINED|rna-XM_024161616.1||LOC112090405|mRNA
NW_010356821.1-163822	NW_010356821.1	163822	CCGG	1	2	1	0	0.89	1.75	0.8	0	Intron	Intron|intron_1_RETAINED-RETAINED|rna-XM_024161616.1||LOC112090405|mRNA
NW_010356821.1-163917	NW_010356821.1	163917	CCGG	2	1	0	1	1.78	0.88	0	0.74	Intron	Intron|intron_1_RETAINED-RETAINED|rna-XM_024161616.1||LOC112090405|mRNA
NW_010356822.1-7652	NW_010356822.1	7652	CCGG	1	0	5	4	0.89	0	4.02	2.98	Exon	Exon|exon_2_4_ALTTENATIVE_5SS|rna-XM_024161717.1||LOC21385176|mRNA;Exon|exon_2_3_ALTTENATIVE_3SS|rna-XM_024161709.1||LOC21385176|mRNA;Exon|exon_2_4_ALTTENATIVE_5SS|rna-XM_024161723.1||LOC21385176|mRNA;Exon|exon_2_3_ALTTENATIVE_3SS|rna-XM_024161722.1||LOC21385176|mRNA
NW_010356822.1-20462	NW_010356822.1	20462	CCGG	38	33	44	39	33.91	28.89	35.4	29.01	Intron	Intron|intron_13_RETAINED-RETAINED|rna-XM_024161767.1||LOC21385178|mRNA
NW_010356822.1-20662	NW_010356822.1	20662	CCGG	6	15	14	18	5.35	13.13	11.27	13.39	Exon	Exon|exon_12_19_RETAINED|rna-XM_024161767.1||LOC21385178|mRNA
NW_010356822.1-21756	NW_010356822.1	21756	CCGG	166	193	172	214	148.13	168.95	138.4	159.2	Exon	Exon|exon_10_19_RETAINED|rna-XM_024161767.1||LOC21385178|mRNA
NW_010356822.1-23758	NW_010356822.1	23758	CCGG	11	11	11	18	9.82	9.63	8.85	13.39	Exon	Exon|exon_3_19_RETAINED|rna-XM_024161767.1||LOC21385178|mRNA
NW_010356822.1-23780	NW_010356822.1	23780	CCGG	28	50	54	50	24.99	43.77	43.45	37.2	Exon	Exon|exon_3_19_RETAINED|rna-XM_024161767.1||LOC21385178|mRNA
NW_010356822.1-23985	NW_010356822.1	23985	CCGG	1	0	0	0	0.89	0	0	0	Downstream,Exon	Downstream|1875|rna-XM_010088634.2||LOC21385179|mRNA;Exon|exon_2_19_RETAINED|rna-XM_024161767.1||LOC21385178|mRNA;Downstream|1875|rna-XM_024161795.1||LOC21385179|mRNA
NW_010356822.1-28604	NW_010356822.1	28604	CCGG	1	0	0	0	0.89	0	0	0	Gene,Upstream,Downstream	Gene|LOC21385180|mRNA;Upstream|1235|rna-XM_010088634.2||LOC21385179|mRNA;Upstream|1235|rna-XM_024161795.1||LOC21385179|mRNA;Downstream|990|rna-XM_024161763.1||LOC21385181|mRNA;Downstream|988|rna-XM_024161759.1||LOC21385181|mRNA
NW_010356822.1-32380	NW_010356822.1	32380	CCGG	2	4	7	8	1.78	3.5	5.63	5.95	Intron	Intron|intron_4_RETAINED-RETAINED|rna-XM_024161759.1||LOC21385181|mRNA;Intron|intron_4_RETAINED-RETAINED|rna-XM_024161763.1||LOC21385181|mRNA
NW_010356822.1-41972	NW_010356822.1	41972	CCGG	0	0	0	1	0	0	0	0.74	Exon	Exon|exon_1_2_RETAINED|rna-XM_010088639.2||LOC21385184|mRNA
NW_010356827.1-1578	NW_010356827.1	1578	CCGG	5	1	6	3	4.46	0.88	4.83	2.23	Intergenic	Intergenic|gene-LOC21411482
NW_010356827.1-1900	NW_010356827.1	1900	CCGG	0	5	3	3	0	4.38	2.41	2.23	Intergenic	Intergenic|gene-LOC21411482
NW_010356827.1-2606	NW_010356827.1	2606	CCGG	21	20	27	24	18.74	17.51	21.73	17.85	Intergenic	Intergenic|gene-LOC21411482
NW_010356827.1-3045	NW_010356827.1	3045	CCGG	1	3	4	1	0.89	2.63	3.22	0.74	Intergenic	Intergenic|gene-LOC21411482
NW_010356827.1-3291	NW_010356827.1	3291	CCGG	4	5	4	10	3.57	4.38	3.22	7.44	Intergenic	Intergenic|gene-LOC21411482
NW_010356827.1-3507	NW_010356827.1	3507	CCGG	9	9	2	6	8.03	7.88	1.61	4.46	Intergenic	Intergenic|gene-LOC21411482
NW_010356827.1-3898	NW_010356827.1	3898	CCGG	0	2	1	3	0	1.75	0.8	2.23	Intergenic	Intergenic|gene-LOC21411482
NW_010356827.1-4783	NW_010356827.1	4783	CCGG	107	115	106	97	95.48	100.67	85.29	72.16	Intergenic	Intergenic|gene-LOC21411482
NW_010356827.1-5042	NW_010356827.1	5042	CCGG	0	0	1	0	0	0	0.8	0	Intergenic	Intergenic|gene-LOC21411482
NW_010356827.1-5246	NW_010356827.1	5246	CCGG	94	100	98	96	83.88	87.54	78.86	71.42	Intergenic	Intergenic|gene-LOC21411482
NW_010356827.1-8130	NW_010356827.1	8130	CCGG	5	8	14	12	4.46	7	11.27	8.93	Intergenic	Intergenic|gene-LOC21411482
NW_010356827.1-26703	NW_010356827.1	26703	CCGG	0	1	0	0	0	0.88	0	0	Intergenic	Intergenic|gene-LOC21411482
NW_010356827.1-40657	NW_010356827.1	40657	CCGG	2	0	0	0	1.78	0	0	0	Intergenic	Intergenic|gene-LOC21411482
NW_010356827.1-56118	NW_010356827.1	56118	CCGG	0	0	0	2	0	0	0	1.49	Intergenic	Intergenic|gene-LOC21411482
NW_010356827.1-61494	NW_010356827.1	61494	CCGG	17	14	41	27	15.17	12.26	32.99	20.09	Intergenic	Intergenic|gene-LOC21411482
NW_010356827.1-61997	NW_010356827.1	61997	CCGG	0	2	0	2	0	1.75	0	1.49	Intergenic	Intergenic|gene-LOC21411482
NW_010356827.1-62001	NW_010356827.1	62001	CCGG	0	2	0	2	0	1.75	0	1.49	Intergenic	Intergenic|gene-LOC21411482
NW_010356827.1-65609	NW_010356827.1	65609	CCGG	36	37	41	47	32.12	32.39	32.99	34.97	Intergenic	Intergenic|gene-LOC21411482
NW_010356827.1-118250	NW_010356827.1	118250	CCGG	14	33	32	35	12.49	28.89	25.75	26.04	Intron	Intron|intron_1_ALTTENATIVE_PROMOMOTER-ALTTENATIVE_3SS|rna-XM_024161879.1||LOC21411482|mRNA;Intron|intron_1_ALTTENATIVE_3SS-ALTTENATIVE_3SS|rna-XM_024161868.1||LOC21411482|mRNA;Intron|intron_2_ALTTENATIVE_3SS-ALTTENATIVE_3SS|rna-XM_024161876.1||LOC21411482|mRNA;Intron|intron_1_ALTTENATIVE_3SS-ALTTENATIVE_3SS|rna-XM_024161873.1||LOC21411482|mRNA
NW_010356828.1-581	NW_010356828.1	581	CCGG	0	0	0	1	0	0	0	0.74	-	-
NW_010356830.1-6236	NW_010356830.1	6236	CCGG	0	1	0	0	0	0.88	0	0	Intergenic	Intergenic|gene-LOC21389358
NW_010356830.1-6250	NW_010356830.1	6250	CCGG	0	1	1	0	0	0.88	0.8	0	Intergenic	Intergenic|gene-LOC21389358
NW_010356830.1-6300	NW_010356830.1	6300	CCGG	3	4	3	6	2.68	3.5	2.41	4.46	Intergenic	Intergenic|gene-LOC21389358
NW_010356830.1-9203	NW_010356830.1	9203	CCGG	0	1	1	1	0	0.88	0.8	0.74	Intergenic	Intergenic|gene-LOC21389358
NW_010356830.1-18940	NW_010356830.1	18940	CCGG	1	1	2	1	0.89	0.88	1.61	0.74	Exon	Exon|exon_4_5_RETAINED|rna-XM_010088646.2||LOC21389358|mRNA
NW_010356830.1-19559	NW_010356830.1	19559	CCGG	0	2	4	1	0	1.75	3.22	0.74	Gene	Gene|LOC21389358|mRNA
NW_010356830.1-19568	NW_010356830.1	19568	CCGG	0	2	5	1	0	1.75	4.02	0.74	Gene	Gene|LOC21389358|mRNA
NW_010356830.1-19579	NW_010356830.1	19579	CCGG	0	0	3	0	0	0	2.41	0	Gene	Gene|LOC21389358|mRNA
NW_010356830.1-19890	NW_010356830.1	19890	CCGG	167	134	180	193	149.02	117.3	144.84	143.58	Gene	Gene|LOC21389358|mRNA
NW_010356830.1-51433	NW_010356830.1	51433	CCGG	12	12	12	22	10.71	10.5	9.66	16.37	Exon	Exon|exon_8_10_RETAINED|gene-LOC21389360||Gene_gene-LOC21389360|pseudogene
NW_010356830.1-65046	NW_010356830.1	65046	CCGG	0	0	1	0	0	0	0.8	0	Downstream,Exon	Downstream|337|rna-XM_024161909.1||LOC21389361|mRNA;Exon|exon_7_7_RETAINED|rna-XM_024161899.1||LOC21389362|mRNA;Exon|exon_7_7_RETAINED|rna-XM_010088650.2||LOC21389362|mRNA
NW_010356830.1-65062	NW_010356830.1	65062	CCGG	0	1	1	1	0	0.88	0.8	0.74	Downstream,Exon	Downstream|353|rna-XM_024161909.1||LOC21389361|mRNA;Exon|exon_7_7_RETAINED|rna-XM_024161899.1||LOC21389362|mRNA;Exon|exon_7_7_RETAINED|rna-XM_010088650.2||LOC21389362|mRNA
NW_010356830.1-65573	NW_010356830.1	65573	CCGG	0	0	0	2	0	0	0	1.49	Intron,Downstream	Intron|intron_6_RETAINED-RETAINED|rna-XM_024161899.1||LOC21389362|mRNA;Downstream|864|rna-XM_024161909.1||LOC21389361|mRNA;Intron|intron_6_RETAINED-RETAINED|rna-XM_010088650.2||LOC21389362|mRNA
NW_010356830.1-66755	NW_010356830.1	66755	CCGG	1	0	0	0	0.89	0	0	0	Exon	Exon|exon_4_7_RETAINED|rna-XM_010088650.2||LOC21389362|mRNA;Exon|exon_4_7_RETAINED|rna-XM_024161899.1||LOC21389362|mRNA
NW_010356830.1-68461	NW_010356830.1	68461	CCGG	0	1	0	1	0	0.88	0	0.74	Upstream,Exon	Upstream|464|rna-XM_010088650.2||LOC21389362|mRNA;Exon|exon_1_7_ALTTENATIVE_PROMOMOTER|rna-XM_024161899.1||LOC21389362|mRNA
NW_010356830.1-80768	NW_010356830.1	80768	CCGG	1	0	0	0	0.89	0	0	0	Gene	Gene|LOC21389364|mRNA
NW_010356830.1-80867	NW_010356830.1	80867	CCGG	0	0	1	0	0	0	0.8	0	Gene	Gene|LOC21389364|mRNA
NW_010356830.1-111739	NW_010356830.1	111739	CCGG	0	0	1	0	0	0	0.8	0	Gene	Gene|LOC21389365|mRNA
NW_010356830.1-112225	NW_010356830.1	112225	CCGG	0	0	3	0	0	0	2.41	0	Exon	Exon|exon_1_1_RETAINED|rna-XM_010088653.2||LOC21389365|mRNA
NW_010356830.1-118797	NW_010356830.1	118797	CCGG	12	19	14	23	10.71	16.63	11.27	17.11	Gene	Gene|Gene_gene-LOC21389366|pseudogene
NW_010356830.1-119715	NW_010356830.1	119715	CCGG	5	5	5	13	4.46	4.38	4.02	9.67	Exon	Exon|exon_2_2_RETAINED|gene-LOC21389366||Gene_gene-LOC21389366|pseudogene
NW_010356830.1-119725	NW_010356830.1	119725	CCGG	5	5	5	13	4.46	4.38	4.02	9.67	Exon	Exon|exon_2_2_RETAINED|gene-LOC21389366||Gene_gene-LOC21389366|pseudogene
NW_010356830.1-130885	NW_010356830.1	130885	CCGG	1	0	0	1	0.89	0	0	0.74	Intergenic	Intergenic|Gene_gene-LOC21389366-gene-LOC21389367
NW_010356830.1-163785	NW_010356830.1	163785	CCGG	3	0	3	2	2.68	0	2.41	1.49	Intergenic,Upstream	Intergenic|gene-LOC21389367-gene-LOC21389368;Upstream|1952|rna-XM_010088656.2||LOC21389368|mRNA;Upstream|1952|rna-XM_024161968.1||LOC21389368|mRNA
NW_010356830.1-170792	NW_010356830.1	170792	CCGG	0	0	1	0	0	0	0.8	0	Exon	Exon|exon_5_5_RETAINED|rna-XM_010088657.2||LOC21389369|mRNA
NW_010356830.1-170883	NW_010356830.1	170883	CCGG	1	1	2	0	0.89	0.88	1.61	0	Exon	Exon|exon_5_5_RETAINED|rna-XM_010088657.2||LOC21389369|mRNA
NW_010356830.1-184363	NW_010356830.1	184363	CCGG	99	92	108	125	88.34	80.53	86.9	92.99	SpliceSiteDonor	SpliceSiteDonor|intron_2_RETAINED-RETAINED|rna-XM_010088658.2||LOC21389370|mRNA
NW_010356830.1-185637	NW_010356830.1	185637	CCGG	178	186	188	222	158.84	162.82	151.27	165.16	SpliceSiteDonor	SpliceSiteDonor|intron_4_RETAINED-RETAINED|rna-XM_010088658.2||LOC21389370|mRNA
NW_010356830.1-185712	NW_010356830.1	185712	CCGG	8	12	16	8	7.14	10.5	12.87	5.95	Intron	Intron|intron_4_RETAINED-RETAINED|rna-XM_010088658.2||LOC21389370|mRNA
NW_010356830.1-186037	NW_010356830.1	186037	CCGG	50	37	44	50	44.62	32.39	35.4	37.2	Gene,Upstream	Gene|LOC21389370|mRNA;Upstream|1972|rna-XM_024161953.1||LOC21389371|mRNA
NW_010356831.1-1319	NW_010356831.1	1319	CCGG	7	1	2	1	6.25	0.88	1.61	0.74	Exon	Exon|exon_3_3_RETAINED|rna-XM_010088660.2||LOC21393414|mRNA
NW_010356831.1-2280	NW_010356831.1	2280	CCGG	18	35	72	39	16.06	30.64	57.94	29.01	Exon	Exon|exon_2_3_RETAINED|rna-XM_010088660.2||LOC21393414|mRNA
NW_010356831.1-33356	NW_010356831.1	33356	CCGG	0	0	0	1	0	0	0	0.74	Downstream,Exon	Downstream|1395|rna-XM_024162140.1||LOC21393416|mRNA;Downstream|1081|rna-XM_010088662.2||LOC21393416|mRNA;Exon|exon_2_3_RETAINED|rna-XM_010088663.2||LOC21393417|mRNA;Downstream|1081|rna-XM_024162133.1||LOC21393416|mRNA
NW_010356831.1-35140	NW_010356831.1	35140	CCGG	10	10	14	14	8.92	8.75	11.27	10.42	Exon	Exon|exon_1_3_RETAINED|rna-XM_010088663.2||LOC21393417|mRNA
NW_010356831.1-43738	NW_010356831.1	43738	CCGG	19	35	46	47	16.95	30.64	37.01	34.97	Intron	Intron|intron_10_RETAINED-RETAINED|rna-XM_024162006.1||LOC21393419|mRNA;Intron|intron_10_RETAINED-RETAINED|rna-XM_024162002.1||LOC21393419|mRNA;Intron|intron_10_RETAINED-RETAINED|rna-XM_024162001.1||LOC21393419|mRNA;Intron|intron_10_RETAINED-RETAINED|rna-XM_010088665.2||LOC21393419|mRNA
NW_010356831.1-46993	NW_010356831.1	46993	CCGG	0	0	1	0	0	0	0.8	0	Exon,Upstream,Utr5prime	Exon|exon_1_15_ALTTENATIVE_5SS|rna-XM_010088665.2||LOC21393419|mRNA;Upstream|409|rna-XM_024162006.1||LOC21393419|mRNA;Utr5prime|exon_1_15_ALTTENATIVE_5SS|rna-XM_010088665.2||LOC21393419|mRNA;Upstream|263|rna-XM_024162002.1||LOC21393419|mRNA;Exon|exon_1_15_ALTTENATIVE_5SS|rna-XM_024162001.1||LOC21393419|mRNA;Utr5prime|exon_1_15_ALTTENATIVE_5SS|rna-XM_024162001.1||LOC21393419|mRNA
NW_010356831.1-47010	NW_010356831.1	47010	CCGG	0	0	1	0	0	0	0.8	0	Exon,Utr5prime,Upstream	Exon|exon_1_15_ALTTENATIVE_5SS|rna-XM_010088665.2||LOC21393419|mRNA;Utr5prime|exon_1_15_ALTTENATIVE_5SS|rna-XM_010088665.2||LOC21393419|mRNA;Upstream|280|rna-XM_024162002.1||LOC21393419|mRNA;Exon|exon_1_15_ALTTENATIVE_5SS|rna-XM_024162001.1||LOC21393419|mRNA;Upstream|426|rna-XM_024162006.1||LOC21393419|mRNA;Utr5prime|exon_1_15_ALTTENATIVE_5SS|rna-XM_024162001.1||LOC21393419|mRNA
NW_010356831.1-52243	NW_010356831.1	52243	CCGG	1	1	0	0	0.89	0.88	0	0	Gene	Gene|LOC21393420|mRNA
NW_010356831.1-58311	NW_010356831.1	58311	CCGG	3	3	0	1	2.68	2.63	0	0.74	Gene	Gene|LOC21393421|mRNA
NW_010356831.1-65103	NW_010356831.1	65103	CCGG	1	4	2	1	0.89	3.5	1.61	0.74	Intergenic	Intergenic|gene-LOC21393421-gene-LOC21393422
NW_010356831.1-73653	NW_010356831.1	73653	CCGG	4	7	14	7	3.57	6.13	11.27	5.21	Intron	Intron|intron_7_RETAINED-RETAINED|rna-XM_024162120.1||LOC21393422|mRNA
NW_010356831.1-75052	NW_010356831.1	75052	CCGG	0	1	0	0	0	0.88	0	0	Intron	Intron|intron_7_RETAINED-RETAINED|rna-XM_024162120.1||LOC21393422|mRNA
NW_010356831.1-76725	NW_010356831.1	76725	CCGG	0	3	5	4	0	2.63	4.02	2.98	Downstream,Intergenic	Downstream|514|rna-XM_024162120.1||LOC21393422|mRNA;Intergenic|gene-LOC21393422-gene-LOC21393425
NW_010356831.1-81698	NW_010356831.1	81698	CCGG	8	16	20	25	7.14	14.01	16.09	18.6	Intergenic	Intergenic|gene-LOC21393422-gene-LOC21393425
NW_010356831.1-81711	NW_010356831.1	81711	CCGG	8	16	20	25	7.14	14.01	16.09	18.6	Intergenic	Intergenic|gene-LOC21393422-gene-LOC21393425
NW_010356831.1-86938	NW_010356831.1	86938	CCGG	1	0	0	0	0.89	0	0	0	Exon	Exon|exon_1_2_RETAINED|rna-XM_010088671.2||LOC21393425|mRNA
NW_010356831.1-92719	NW_010356831.1	92719	CCGG	0	0	0	2	0	0	0	1.49	Gene,Upstream,Intron	Gene|LOC112090570|;Upstream|706|rna-XR_002901713.1||exon-XR_002901713.1-1|;Intron|intron_2_RETAINED-RETAINED|rna-XR_002901714.1||exon-XR_002901714.1-1|
NW_010356831.1-93626	NW_010356831.1	93626	CCGG	0	0	1	1	0	0	0.8	0.74	Exon,Gene,Intron	Exon|exon_1_3_RETAINED|rna-XR_002901713.1||exon-XR_002901713.1-1|;Gene|LOC112090570|;Intron|intron_2_RETAINED-RETAINED|rna-XR_002901714.1||exon-XR_002901714.1-1|
NW_010356831.1-107015	NW_010356831.1	107015	CCGG	1	2	3	2	0.89	1.75	2.41	1.49	Intergenic	Intergenic|gene-LOC21393426-gene-LOC21393429
NW_010356831.1-115925	NW_010356831.1	115925	CCGG	7	4	8	5	6.25	3.5	6.44	3.72	Intergenic	Intergenic|gene-LOC21393426-gene-LOC21393429
NW_010356831.1-115966	NW_010356831.1	115966	CCGG	7	7	7	7	6.25	6.13	5.63	5.21	Intergenic	Intergenic|gene-LOC21393426-gene-LOC21393429
NW_010356831.1-127414	NW_010356831.1	127414	CCGG	0	0	1	1	0	0	0.8	0.74	Intergenic	Intergenic|gene-LOC21393426-gene-LOC21393429
NW_010356831.1-133282	NW_010356831.1	133282	CCGG	1	2	5	3	0.89	1.75	4.02	2.23	Exon	Exon|exon_5_5_RETAINED|rna-XM_024162103.1||LOC21393429|mRNA;Exon|exon_4_4_RETAINED|rna-XM_010088675.2||LOC21393429|mRNA
NW_010356831.1-133851	NW_010356831.1	133851	CCGG	0	0	0	3	0	0	0	2.23	Exon	Exon|exon_3_4_RETAINED|rna-XM_010088675.2||LOC21393429|mRNA;Exon|exon_4_5_RETAINED|rna-XM_024162103.1||LOC21393429|mRNA
NW_010356831.1-134996	NW_010356831.1	134996	CCGG	0	0	1	0	0	0	0.8	0	Exon	Exon|exon_2_4_RETAINED|rna-XM_010088675.2||LOC21393429|mRNA;Exon|exon_3_5_RETAINED|rna-XM_024162103.1||LOC21393429|mRNA
NW_010356831.1-197888	NW_010356831.1	197888	CCGG	0	2	0	0	0	1.75	0	0	Exon	Exon|exon_2_6_RETAINED|rna-XM_024161978.1||LOC21393434|mRNA
NW_010356831.1-197925	NW_010356831.1	197925	CCGG	35	25	23	26	31.23	21.88	18.51	19.34	Exon	Exon|exon_2_6_RETAINED|rna-XM_024161978.1||LOC21393434|mRNA
NW_010356831.1-200733	NW_010356831.1	200733	CCGG	28	46	54	69	24.99	40.27	43.45	51.33	Intergenic	Intergenic|gene-LOC21393434-gene-LOC21393435
NW_010356831.1-229089	NW_010356831.1	229089	CCGG	6	4	8	7	5.35	3.5	6.44	5.21	Exon	Exon|exon_1_6_RETAINED|rna-XM_024162150.1||LOC21393440|mRNA;Exon|exon_1_6_RETAINED|rna-XM_010088686.2||LOC21393440|mRNA
NW_010356831.1-229357	NW_010356831.1	229357	CCGG	19	18	18	37	16.95	15.76	14.48	27.53	Exon	Exon|exon_2_6_RETAINED|rna-XM_024162150.1||LOC21393440|mRNA;Exon|exon_2_6_RETAINED|rna-XM_010088686.2||LOC21393440|mRNA
NW_010356831.1-230825	NW_010356831.1	230825	CCGG	0	1	0	0	0	0.88	0	0	Gene	Gene|LOC21393440|mRNA
NW_010356831.1-232139	NW_010356831.1	232139	CCGG	0	1	0	0	0	0.88	0	0	Upstream,Downstream,Intergenic	Upstream|1195|rna-XM_010088687.2||LOC21393441|mRNA;Downstream|1020|rna-XM_010088686.2||LOC21393440|mRNA;Downstream|1282|rna-XM_024162150.1||LOC21393440|mRNA;Intergenic|gene-LOC21393440-gene-LOC21393441
NW_010356831.1-250030	NW_010356831.1	250030	CCGG	0	0	0	1	0	0	0	0.74	Intergenic	Intergenic|gene-LOC21393441-gene-LOC21393442
NW_010356831.1-258343	NW_010356831.1	258343	CCGG	8	0	0	0	7.14	0	0	0	Downstream,SpliceSiteDonor	Downstream|1874|rna-XM_024162027.1||LOC112090527|mRNA;Downstream|1397|rna-XM_010088690.2||LOC21393444|mRNA;SpliceSiteDonor|intron_5_RETAINED-RETAINED|rna-XM_024162033.1||LOC21393443|mRNA
NW_010356831.1-258386	NW_010356831.1	258386	CCGG	1	3	1	5	0.89	2.63	0.8	3.72	Downstream,Exon	Downstream|1354|rna-XM_010088690.2||LOC21393444|mRNA;Downstream|1917|rna-XM_024162027.1||LOC112090527|mRNA;Exon|exon_5_6_RETAINED|rna-XM_024162033.1||LOC21393443|mRNA
NW_010356831.1-258790	NW_010356831.1	258790	CCGG	0	0	2	0	0	0	1.61	0	Gene,Downstream	Gene|LOC21393443|mRNA;Downstream|950|rna-XM_010088690.2||LOC21393444|mRNA
NW_010356831.1-258946	NW_010356831.1	258946	CCGG	20	26	19	12	17.85	22.76	15.29	8.93	Gene,Downstream	Gene|LOC21393443|mRNA;Downstream|794|rna-XM_010088690.2||LOC21393444|mRNA
NW_010356831.1-263240	NW_010356831.1	263240	CCGG	0	2	0	0	0	1.75	0	0	Exon	Exon|exon_1_8_RETAINED|rna-XM_010088690.2||LOC21393444|mRNA
NW_010356831.1-300407	NW_010356831.1	300407	CCGG	1	4	2	2	0.89	3.5	1.61	1.49	Intergenic	Intergenic|gene-LOC21393446-gene-LOC21393447
NW_010356836.1-1364	NW_010356836.1	1364	CCGG	0	0	0	1	0	0	0	0.74	Intergenic	Intergenic|gene-LOC21389344
NW_010356836.1-8022	NW_010356836.1	8022	CCGG	0	0	0	1	0	0	0	0.74	SpliceSiteDonor	SpliceSiteDonor|intron_1_RETAINED-RETAINED|rna-XM_010088695.2||LOC21389344|mRNA
NW_010356836.1-8028	NW_010356836.1	8028	CCGG	0	0	0	1	0	0	0	0.74	SpliceSiteDonor	SpliceSiteDonor|intron_1_RETAINED-RETAINED|rna-XM_010088695.2||LOC21389344|mRNA
NW_010356836.1-8064	NW_010356836.1	8064	CCGG	2	0	3	1	1.78	0	2.41	0.74	SpliceSiteDonor	SpliceSiteDonor|intron_1_RETAINED-RETAINED|rna-XM_010088695.2||LOC21389344|mRNA
NW_010356836.1-9033	NW_010356836.1	9033	CCGG	0	0	1	0	0	0	0.8	0	Exon	Exon|exon_1_2_RETAINED|rna-XM_010088695.2||LOC21389344|mRNA
NW_010356836.1-14227	NW_010356836.1	14227	CCGG	2	0	1	0	1.78	0	0.8	0	Utr3prime,Exon	Utr3prime|exon_5_5_RETAINED|rna-XM_010088696.2||LOC21389345|mRNA;Utr3prime|exon_5_5_RETAINED|rna-XM_024162200.1||LOC21389345|mRNA;Exon|exon_6_6_RETAINED|rna-XM_024162193.1||LOC21389345|mRNA;Utr3prime|exon_6_6_RETAINED|rna-XM_024162193.1||LOC21389345|mRNA;Exon|exon_5_5_RETAINED|rna-XM_010088696.2||LOC21389345|mRNA;Exon|exon_5_5_RETAINED|rna-XM_024162200.1||LOC21389345|mRNA
NW_010356836.1-17315	NW_010356836.1	17315	CCGG	0	0	0	1	0	0	0	0.74	Intron	Intron|intron_4_RETAINED-RETAINED|rna-XM_010088696.2||LOC21389345|mRNA;Intron|intron_5_RETAINED-RETAINED|rna-XM_024162193.1||LOC21389345|mRNA;Intron|intron_4_RETAINED-RETAINED|rna-XM_024162200.1||LOC21389345|mRNA
NW_010356836.1-37748	NW_010356836.1	37748	CCGG	0	1	0	0	0	0.88	0	0	Intergenic	Intergenic|gene-LOC21389345-gene-LOC21389347
NW_010356836.1-51177	NW_010356836.1	51177	CCGG	32	53	88	74	28.56	46.39	70.81	55.05	Downstream,Intergenic	Downstream|808|rna-XM_010088698.2||LOC21389347|mRNA;Intergenic|gene-LOC21389345-gene-LOC21389347
NW_010356836.1-52774	NW_010356836.1	52774	CCGG	0	0	2	3	0	0	1.61	2.23	Exon	Exon|exon_7_7_RETAINED|rna-XM_010088698.2||LOC21389347|mRNA
NW_010356836.1-63690	NW_010356836.1	63690	CCGG	3	2	2	5	2.68	1.75	1.61	3.72	Intergenic	Intergenic|gene-LOC21389347-gene-LOC21389349
NW_010356836.1-80648	NW_010356836.1	80648	CCGG	0	0	0	1	0	0	0	0.74	Intergenic	Intergenic|gene-LOC21389347-gene-LOC21389349
NW_010356836.1-84408	NW_010356836.1	84408	CCGG	69	46	92	121	61.57	40.27	74.03	90.02	Intergenic	Intergenic|gene-LOC21389347-gene-LOC21389349
NW_010356836.1-86064	NW_010356836.1	86064	CCGG	0	0	0	1	0	0	0	0.74	Intergenic	Intergenic|gene-LOC21389347-gene-LOC21389349
NW_010356836.1-93309	NW_010356836.1	93309	CCGG	0	1	0	0	0	0.88	0	0	Intergenic	Intergenic|gene-LOC21389347-gene-LOC21389349
NW_010356836.1-101805	NW_010356836.1	101805	CCGG	1	0	0	0	0.89	0	0	0	Gene	Gene|LOC21389349|mRNA
NW_010356836.1-101816	NW_010356836.1	101816	CCGG	1	0	0	0	0.89	0	0	0	Gene	Gene|LOC21389349|mRNA
NW_010356836.1-102180	NW_010356836.1	102180	CCGG	0	0	2	1	0	0	1.61	0.74	Exon	Exon|exon_1_1_RETAINED|rna-XM_010088700.1||LOC21389349|mRNA
NW_010356836.1-105557	NW_010356836.1	105557	CCGG	1	1	0	0	0.89	0.88	0	0	Intergenic	Intergenic|gene-LOC21389349-gene-LOC21389351
NW_010356836.1-109800	NW_010356836.1	109800	CCGG	2	6	7	9	1.78	5.25	5.63	6.7	Intergenic	Intergenic|gene-LOC21389349-gene-LOC21389351
NW_010356836.1-116564	NW_010356836.1	116564	CCGG	39	29	33	37	34.8	25.39	26.55	27.53	Exon	Exon|exon_7_10_RETAINED|rna-XM_024162204.1||LOC21389351|mRNA
NW_010356836.1-128722	NW_010356836.1	128722	CCGG	0	0	0	1	0	0	0	0.74	SpliceSiteDonor	SpliceSiteDonor|intron_1_RETAINED-RETAINED|rna-XM_010088704.2||LOC21389353|mRNA
NW_010356836.1-129035	NW_010356836.1	129035	CCGG	0	0	1	0	0	0	0.8	0	Exon	Exon|exon_1_3_RETAINED|rna-XM_010088704.2||LOC21389353|mRNA
NW_010356836.1-130081	NW_010356836.1	130081	CCGG	70	62	75	70	62.46	54.27	60.35	52.08	SpliceSiteDonor	SpliceSiteDonor|intron_2_RETAINED-RETAINED|rna-XM_010088704.2||LOC21389353|mRNA
NW_010356836.1-132669	NW_010356836.1	132669	CCGG	0	3	2	1	0	2.63	1.61	0.74	Exon,Downstream	Exon|exon_1_1_RETAINED|rna-XM_010088706.2||LOC21389355|mRNA;Downstream|1713|rna-XM_010088704.2||LOC21389353|mRNA
NW_010356836.1-132831	NW_010356836.1	132831	CCGG	74	74	68	73	66.03	64.78	54.72	54.31	Exon,Downstream	Exon|exon_1_1_RETAINED|rna-XM_010088706.2||LOC21389355|mRNA;Downstream|1875|rna-XM_010088704.2||LOC21389353|mRNA
NW_010356836.1-133731	NW_010356836.1	133731	CCGG	152	122	174	174	135.64	106.8	140.01	129.45	Exon	Exon|exon_1_1_RETAINED|rna-XM_010088706.2||LOC21389355|mRNA
NW_010356836.1-136810	NW_010356836.1	136810	CCGG	16	13	7	13	14.28	11.38	5.63	9.67	Intergenic	Intergenic|gene-LOC21389355-gene-LOC21389356
NW_010356836.1-146357	NW_010356836.1	146357	CCGG	0	1	0	1	0	0.88	0	0.74	Intron	Intron|intron_6_RETAINED-RETAINED|rna-XM_024162255.1||LOC21389356|mRNA
NW_010356836.1-146581	NW_010356836.1	146581	CCGG	6	14	9	9	5.35	12.26	7.24	6.7	Intron	Intron|intron_6_RETAINED-RETAINED|rna-XM_024162255.1||LOC21389356|mRNA
NW_010356836.1-146680	NW_010356836.1	146680	CCGG	1	1	0	0	0.89	0.88	0	0	Intron	Intron|intron_6_RETAINED-RETAINED|rna-XM_024162255.1||LOC21389356|mRNA
NW_010356836.1-147112	NW_010356836.1	147112	CCGG	1	0	3	2	0.89	0	2.41	1.49	Intron	Intron|intron_6_RETAINED-RETAINED|rna-XM_024162255.1||LOC21389356|mRNA
NW_010356836.1-147332	NW_010356836.1	147332	CCGG	52	22	40	32	46.4	19.26	32.19	23.81	Intron	Intron|intron_6_RETAINED-RETAINED|rna-XM_024162255.1||LOC21389356|mRNA
NW_010356836.1-148076	NW_010356836.1	148076	CCGG	100	86	88	113	89.24	75.28	70.81	84.07	Intron	Intron|intron_6_RETAINED-RETAINED|rna-XM_024162255.1||LOC21389356|mRNA
NW_010356836.1-148091	NW_010356836.1	148091	CCGG	100	87	89	113	89.24	76.16	71.61	84.07	Intron	Intron|intron_6_RETAINED-RETAINED|rna-XM_024162255.1||LOC21389356|mRNA
NW_010356836.1-148814	NW_010356836.1	148814	CCGG	59	61	25	34	52.65	53.4	20.12	25.29	Intron	Intron|intron_6_RETAINED-RETAINED|rna-XM_024162255.1||LOC21389356|mRNA
NW_010356836.1-148852	NW_010356836.1	148852	CCGG	6	4	6	1	5.35	3.5	4.83	0.74	Intron	Intron|intron_6_RETAINED-RETAINED|rna-XM_024162255.1||LOC21389356|mRNA
NW_010356836.1-148990	NW_010356836.1	148990	CCGG	24	31	44	26	21.42	27.14	35.4	19.34	Intron	Intron|intron_6_RETAINED-RETAINED|rna-XM_024162255.1||LOC21389356|mRNA
NW_010356836.1-149798	NW_010356836.1	149798	CCGG	0	2	0	5	0	1.75	0	3.72	Intron	Intron|intron_6_RETAINED-RETAINED|rna-XM_024162255.1||LOC21389356|mRNA
NW_010356836.1-150416	NW_010356836.1	150416	CCGG	8	11	6	11	7.14	9.63	4.83	8.18	Intron	Intron|intron_6_RETAINED-RETAINED|rna-XM_024162255.1||LOC21389356|mRNA
NW_010356836.1-152478	NW_010356836.1	152478	CCGG	4	2	1	1	3.57	1.75	0.8	0.74	Intron	Intron|intron_7_RETAINED-RETAINED|rna-XM_024162255.1||LOC21389356|mRNA
NW_010356836.1-152892	NW_010356836.1	152892	CCGG	0	0	2	0	0	0	1.61	0	SpliceSiteDonor	SpliceSiteDonor|intron_8_RETAINED-RETAINED|rna-XM_024162255.1||LOC21389356|mRNA
NW_010356843.1-3515	NW_010356843.1	3515	CCGG	0	2	1	0	0	1.75	0.8	0	Intron	Intron|intron_5_RETAINED-RETAINED|rna-XM_024162328.1||LOC21388052|mRNA
NW_010356843.1-4571	NW_010356843.1	4571	CCGG	0	3	5	3	0	2.63	4.02	2.23	Intron	Intron|intron_5_RETAINED-RETAINED|rna-XM_024162328.1||LOC21388052|mRNA
NW_010356843.1-4585	NW_010356843.1	4585	CCGG	0	3	5	3	0	2.63	4.02	2.23	Intron	Intron|intron_5_RETAINED-RETAINED|rna-XM_024162328.1||LOC21388052|mRNA
NW_010356843.1-5557	NW_010356843.1	5557	CCGG	1	0	0	0	0.89	0	0	0	Intron	Intron|intron_5_RETAINED-RETAINED|rna-XM_024162328.1||LOC21388052|mRNA
NW_010356843.1-6101	NW_010356843.1	6101	CCGG	6	18	3	6	5.35	15.76	2.41	4.46	Intron	Intron|intron_5_RETAINED-RETAINED|rna-XM_024162328.1||LOC21388052|mRNA
NW_010356843.1-10825	NW_010356843.1	10825	CCGG	7	20	17	39	6.25	17.51	13.68	29.01	Intron	Intron|intron_2_RETAINED-RETAINED|rna-XM_024162328.1||LOC21388052|mRNA
NW_010356843.1-11731	NW_010356843.1	11731	CCGG	2	2	4	1	1.78	1.75	3.22	0.74	Exon,Utr5prime	Exon|exon_1_7_RETAINED|rna-XM_024162328.1||LOC21388052|mRNA;Utr5prime|exon_1_7_RETAINED|rna-XM_024162328.1||LOC21388052|mRNA
NW_010356843.1-21797	NW_010356843.1	21797	CCGG	9	14	16	10	8.03	12.26	12.87	7.44	Intergenic,Downstream	Intergenic|gene-LOC21388052-Gene_gene-LOC21388053;Downstream|1601|gene-LOC21388053||Gene_gene-LOC21388053|pseudogene
NW_010356843.1-21819	NW_010356843.1	21819	CCGG	9	14	16	10	8.03	12.26	12.87	7.44	Intergenic,Downstream	Intergenic|gene-LOC21388052-Gene_gene-LOC21388053;Downstream|1579|gene-LOC21388053||Gene_gene-LOC21388053|pseudogene
NW_010356843.1-32229	NW_010356843.1	32229	CCGG	2	0	2	3	1.78	0	1.61	2.23	Gene	Gene|LOC21388054|mRNA
NW_010356843.1-32241	NW_010356843.1	32241	CCGG	2	0	2	3	1.78	0	1.61	2.23	Gene	Gene|LOC21388054|mRNA
NW_010356843.1-32929	NW_010356843.1	32929	CCGG	32	31	25	18	28.56	27.14	20.12	13.39	Exon	Exon|exon_4_4_RETAINED|rna-XM_010088711.1||LOC21388054|mRNA
NW_010356843.1-33123	NW_010356843.1	33123	CCGG	0	2	0	0	0	1.75	0	0	Exon	Exon|exon_4_4_RETAINED|rna-XM_010088711.1||LOC21388054|mRNA
NW_010356843.1-34188	NW_010356843.1	34188	CCGG	12	18	24	28	10.71	15.76	19.31	20.83	Intergenic,Downstream	Intergenic|gene-LOC21388054-gene-LOC21388055;Downstream|851|rna-XM_010088711.1||LOC21388054|mRNA
NW_010356843.1-46352	NW_010356843.1	46352	CCGG	1	0	0	0	0.89	0	0	0	Intron	Intron|intron_2_RETAINED-RETAINED|rna-XM_010088713.2||LOC21388056|mRNA
NW_010356843.1-46675	NW_010356843.1	46675	CCGG	1	4	1	1	0.89	3.5	0.8	0.74	Exon	Exon|exon_2_10_RETAINED|rna-XM_010088713.2||LOC21388056|mRNA
NW_010356843.1-60004	NW_010356843.1	60004	CCGG	172	201	214	259	153.48	175.95	172.2	192.68	Exon	Exon|exon_3_7_RETAINED|rna-XM_024162307.1||LOC21388059|mRNA;Exon|exon_3_7_RETAINED|rna-XM_024162302.1||LOC21388059|mRNA
NW_010356843.1-61274	NW_010356843.1	61274	CCGG	0	1	0	1	0	0.88	0	0.74	Intron	Intron|intron_1_RETAINED-RETAINED|rna-XM_024162307.1||LOC21388059|mRNA;Intron|intron_1_RETAINED-RETAINED|rna-XM_024162302.1||LOC21388059|mRNA
NW_010356843.1-66138	NW_010356843.1	66138	CCGG	0	0	0	1	0	0	0	0.74	Intergenic	Intergenic|gene-LOC21388059-gene-LOC21388062
NW_010356843.1-87116	NW_010356843.1	87116	CCGG	4	3	1	2	3.57	2.63	0.8	1.49	Intergenic	Intergenic|gene-LOC21388059-gene-LOC21388062
NW_010356843.1-98530	NW_010356843.1	98530	CCGG	2	2	5	2	1.78	1.75	4.02	1.49	Intergenic	Intergenic|gene-LOC21388059-gene-LOC21388062
NW_010356843.1-98697	NW_010356843.1	98697	CCGG	7	9	13	10	6.25	7.88	10.46	7.44	Upstream,Intergenic	Upstream|1847|rna-XM_010088719.2||LOC21388062|mRNA;Intergenic|gene-LOC21388059-gene-LOC21388062
NW_010356843.1-98708	NW_010356843.1	98708	CCGG	7	9	13	10	6.25	7.88	10.46	7.44	Upstream,Intergenic	Upstream|1836|rna-XM_010088719.2||LOC21388062|mRNA;Intergenic|gene-LOC21388059-gene-LOC21388062
NW_010356843.1-100862	NW_010356843.1	100862	CCGG	0	0	0	1	0	0	0	0.74	SpliceSiteDonor	SpliceSiteDonor|intron_1_RETAINED-RETAINED|rna-XM_010088719.2||LOC21388062|mRNA
NW_010356843.1-106588	NW_010356843.1	106588	CCGG	0	2	0	0	0	1.75	0	0	Intron	Intron|intron_1_RETAINED-RETAINED|rna-XM_010088719.2||LOC21388062|mRNA
NW_010356843.1-111541	NW_010356843.1	111541	CCGG	15	43	106	54	13.39	37.64	85.29	40.17	SpliceSiteDonor	SpliceSiteDonor|intron_4_RETAINED-RETAINED|rna-XM_010088719.2||LOC21388062|mRNA
NW_010356843.1-112109	NW_010356843.1	112109	CCGG	1	1	0	2	0.89	0.88	0	1.49	SpliceSiteDonor	SpliceSiteDonor|intron_4_RETAINED-RETAINED|rna-XM_010088719.2||LOC21388062|mRNA
NW_010356843.1-112113	NW_010356843.1	112113	CCGG	1	1	0	2	0.89	0.88	0	1.49	SpliceSiteDonor	SpliceSiteDonor|intron_4_RETAINED-RETAINED|rna-XM_010088719.2||LOC21388062|mRNA
NW_010356843.1-113598	NW_010356843.1	113598	CCGG	8	14	36	25	7.14	12.26	28.97	18.6	Intron	Intron|intron_4_RETAINED-RETAINED|rna-XM_010088719.2||LOC21388062|mRNA
NW_010356843.1-126852	NW_010356843.1	126852	CCGG	4	4	1	4	3.57	3.5	0.8	2.98	Intergenic	Intergenic|gene-LOC21388062-gene-LOC21388063
NW_010356843.1-136706	NW_010356843.1	136706	CCGG	1	1	0	1	0.89	0.88	0	0.74	Exon	Exon|exon_2_2_RETAINED|rna-XM_010088720.2||LOC21388063|mRNA
NW_010356843.1-136799	NW_010356843.1	136799	CCGG	0	4	0	2	0	3.5	0	1.49	Exon	Exon|exon_2_2_RETAINED|rna-XM_010088720.2||LOC21388063|mRNA
NW_010356843.1-137959	NW_010356843.1	137959	CCGG	0	0	0	2	0	0	0	1.49	Exon	Exon|exon_1_2_RETAINED|rna-XM_010088720.2||LOC21388063|mRNA
NW_010356843.1-138078	NW_010356843.1	138078	CCGG	0	1	2	0	0	0.88	1.61	0	Exon	Exon|exon_1_2_RETAINED|rna-XM_010088720.2||LOC21388063|mRNA
NW_010356843.1-138093	NW_010356843.1	138093	CCGG	0	1	2	0	0	0.88	1.61	0	Exon	Exon|exon_1_2_RETAINED|rna-XM_010088720.2||LOC21388063|mRNA
NW_010356843.1-138387	NW_010356843.1	138387	CCGG	0	0	1	1	0	0	0.8	0.74	Exon	Exon|exon_1_2_RETAINED|rna-XM_010088720.2||LOC21388063|mRNA
NW_010356843.1-150279	NW_010356843.1	150279	CCGG	0	1	0	0	0	0.88	0	0	-	-
NW_010356846.1-342	NW_010356846.1	342	CCGG	1	3	4	0	0.89	2.63	3.22	0	-	-
NW_010356863.1-3022	NW_010356863.1	3022	CCGG	1	9	14	19	0.89	7.88	11.27	14.13	Intergenic	Intergenic|gene-LOC112090618
NW_010356863.1-25033	NW_010356863.1	25033	CCGG	2	0	0	0	1.78	0	0	0	Intergenic	Intergenic|gene-LOC112090618
NW_010356863.1-25579	NW_010356863.1	25579	CCGG	15	38	28	28	13.39	33.26	22.53	20.83	Intergenic	Intergenic|gene-LOC112090618
NW_010356863.1-25949	NW_010356863.1	25949	CCGG	0	1	2	0	0	0.88	1.61	0	Intergenic	Intergenic|gene-LOC112090618
NW_010356863.1-31664	NW_010356863.1	31664	CCGG	7	4	2	7	6.25	3.5	1.61	5.21	Intergenic	Intergenic|gene-LOC112090618
NW_010356863.1-48811	NW_010356863.1	48811	CCGG	4	2	2	3	3.57	1.75	1.61	2.23	Intergenic	Intergenic|gene-LOC112090618
NW_010356863.1-60106	NW_010356863.1	60106	CCGG	7	4	8	8	6.25	3.5	6.44	5.95	-	-
NW_010356863.1-77349	NW_010356863.1	77349	CCGG	0	0	1	0	0	0	0.8	0	-	-
NW_010356863.1-87311	NW_010356863.1	87311	CCGG	1	0	0	0	0.89	0	0	0	-	-
NW_010356863.1-98072	NW_010356863.1	98072	CCGG	0	3	0	0	0	2.63	0	0	-	-
NW_010356863.1-105456	NW_010356863.1	105456	CCGG	0	1	0	0	0	0.88	0	0	-	-
NW_010356863.1-117009	NW_010356863.1	117009	CCGG	0	1	0	1	0	0.88	0	0.74	-	-
NW_010356863.1-120453	NW_010356863.1	120453	CCGG	0	1	0	0	0	0.88	0	0	-	-
NW_010356863.1-120461	NW_010356863.1	120461	CCGG	0	1	0	0	0	0.88	0	0	-	-
NW_010356863.1-144508	NW_010356863.1	144508	CCGG	0	1	0	0	0	0.88	0	0	-	-
NW_010356863.1-146770	NW_010356863.1	146770	CCGG	0	4	4	3	0	3.5	3.22	2.23	-	-
NW_010356863.1-147799	NW_010356863.1	147799	CCGG	2	0	5	3	1.78	0	4.02	2.23	-	-
NW_010356863.1-150661	NW_010356863.1	150661	CCGG	1	0	0	0	0.89	0	0	0	-	-
NW_010356863.1-169400	NW_010356863.1	169400	CCGG	1	0	2	0	0.89	0	1.61	0	-	-
NW_010356863.1-184532	NW_010356863.1	184532	CCGG	3	3	4	5	2.68	2.63	3.22	3.72	-	-
NW_010356865.1-893	NW_010356865.1	893	CCGG	17	20	20	31	15.17	17.51	16.09	23.06	Exon	Exon|exon_2_2_ALTTENATIVE_3SS|rna-XM_024162381.1||LOC21395493|mRNA;Exon|exon_2_2_ALTTENATIVE_3SS|rna-XM_010088723.2||LOC21395493|mRNA
NW_010356865.1-1051	NW_010356865.1	1051	CCGG	53	51	51	50	47.29	44.64	41.04	37.2	Exon	Exon|exon_2_2_ALTTENATIVE_3SS|rna-XM_024162381.1||LOC21395493|mRNA;Exon|exon_2_2_ALTTENATIVE_3SS|rna-XM_010088723.2||LOC21395493|mRNA
NW_010356865.1-9669	NW_010356865.1	9669	CCGG	0	0	3	3	0	0	2.41	2.23	SpliceSiteDonor	SpliceSiteDonor|intron_2_RETAINED-RETAINED|rna-XM_010088724.2||LOC21395494|mRNA
NW_010356865.1-13350	NW_010356865.1	13350	CCGG	0	1	0	0	0	0.88	0	0	Downstream,Exon	Downstream|1718|rna-XM_010088724.2||LOC21395494|mRNA;Exon|exon_5_6_RETAINED|rna-XM_010088725.2||LOC21395495|mRNA
NW_010356865.1-13357	NW_010356865.1	13357	CCGG	0	1	0	0	0	0.88	0	0	Downstream,Exon	Downstream|1725|rna-XM_010088724.2||LOC21395494|mRNA;Exon|exon_5_6_RETAINED|rna-XM_010088725.2||LOC21395495|mRNA
NW_010356865.1-13373	NW_010356865.1	13373	CCGG	1	2	0	0	0.89	1.75	0	0	Exon,Downstream	Exon|exon_5_6_RETAINED|rna-XM_010088725.2||LOC21395495|mRNA;Downstream|1741|rna-XM_010088724.2||LOC21395494|mRNA
NW_010356865.1-13386	NW_010356865.1	13386	CCGG	1	1	0	0	0.89	0.88	0	0	Downstream,Exon	Downstream|1754|rna-XM_010088724.2||LOC21395494|mRNA;Exon|exon_5_6_RETAINED|rna-XM_010088725.2||LOC21395495|mRNA
NW_010356865.1-13884	NW_010356865.1	13884	CCGG	0	1	0	3	0	0.88	0	2.23	Exon	Exon|exon_5_6_RETAINED|rna-XM_010088725.2||LOC21395495|mRNA
NW_010356865.1-31744	NW_010356865.1	31744	CCGG	15	18	16	28	13.39	15.76	12.87	20.83	Gene	Gene|LOC21395496|mRNA
NW_010356865.1-35088	NW_010356865.1	35088	CCGG	11	12	7	6	9.82	10.5	5.63	4.46	Exon	Exon|exon_3_3_RETAINED|rna-XM_024162398.1||LOC21395497|mRNA;Exon|exon_3_3_RETAINED|rna-XM_024162393.1||LOC21395497|mRNA
NW_010356865.1-46481	NW_010356865.1	46481	CCGG	0	0	1	0	0	0	0.8	0	Upstream,Gene	Upstream|1592|rna-XM_010088730.2||LOC21395500|mRNA;Gene|LOC21395499|mRNA
NW_010356865.1-48068	NW_010356865.1	48068	CCGG	0	0	0	1	0	0	0	0.74	Intergenic,Upstream,Downstream	Intergenic|gene-LOC21395499-gene-LOC21395500;Upstream|5|rna-XM_010088730.2||LOC21395500|mRNA;Downstream|1008|rna-XM_010088729.2||LOC21395499|mRNA
NW_010356865.1-74211	NW_010356865.1	74211	CCGG	0	1	2	1	0	0.88	1.61	0.74	Intron	Intron|intron_3_RETAINED-RETAINED|rna-XM_010088732.2||LOC21395502|mRNA
NW_010356865.1-74328	NW_010356865.1	74328	CCGG	59	29	51	57	52.65	25.39	41.04	42.4	SpliceSiteDonor	SpliceSiteDonor|intron_4_RETAINED-RETAINED|rna-XM_010088732.2||LOC21395502|mRNA
NW_010356865.1-78041	NW_010356865.1	78041	CCGG	0	0	2	0	0	0	1.61	0	Exon,Downstream	Exon|exon_3_7_RETAINED|rna-XM_024162578.1||LOC21395503|mRNA;Exon|exon_3_7_RETAINED|rna-XM_024162586.1||LOC21395503|mRNA;Downstream|1803|rna-XM_010088732.2||LOC21395502|mRNA
NW_010356865.1-119332	NW_010356865.1	119332	CCGG	9	13	8	11	8.03	11.38	6.44	8.18	SpliceSiteDonor	SpliceSiteDonor|intron_5_RETAINED-RETAINED|rna-XM_024162422.1||LOC21395506|mRNA
NW_010356865.1-119995	NW_010356865.1	119995	CCGG	73	62	69	97	65.14	54.27	55.52	72.16	Exon	Exon|exon_8_9_RETAINED|rna-XM_024162422.1||LOC21395506|mRNA
NW_010356865.1-122910	NW_010356865.1	122910	CCGG	0	0	1	1	0	0	0.8	0.74	Intergenic	Intergenic|gene-LOC21395506-gene-LOC21395507
NW_010356865.1-122974	NW_010356865.1	122974	CCGG	5	2	2	2	4.46	1.75	1.61	1.49	Intergenic	Intergenic|gene-LOC21395506-gene-LOC21395507
NW_010356865.1-144146	NW_010356865.1	144146	CCGG	3	6	3	13	2.68	5.25	2.41	9.67	Exon	Exon|exon_2_2_RETAINED|rna-XM_024162479.1||LOC21395507|mRNA;Exon|exon_2_2_RETAINED|rna-XM_024162474.1||LOC21395507|mRNA
NW_010356865.1-144192	NW_010356865.1	144192	CCGG	41	58	47	65	36.59	50.77	37.82	48.36	Exon	Exon|exon_2_2_RETAINED|rna-XM_024162479.1||LOC21395507|mRNA;Exon|exon_2_2_RETAINED|rna-XM_024162474.1||LOC21395507|mRNA
NW_010356865.1-144916	NW_010356865.1	144916	CCGG	4	0	0	0	3.57	0	0	0	Exon	Exon|exon_2_2_RETAINED|rna-XM_024162479.1||LOC21395507|mRNA;Exon|exon_2_2_RETAINED|rna-XM_024162474.1||LOC21395507|mRNA
NW_010356865.1-146255	NW_010356865.1	146255	CCGG	0	0	1	0	0	0	0.8	0	Intron,Utr5prime,Exon,Downstream	Intron|intron_1_ALTTENATIVE_PROMOMOTER-RETAINED|rna-XM_024162479.1||LOC21395507|mRNA;Utr5prime|exon_1_2_ALTTENATIVE_PROMOMOTER|rna-XM_024162474.1||LOC21395507|mRNA;Exon|exon_1_2_ALTTENATIVE_PROMOMOTER|rna-XM_024162474.1||LOC21395507|mRNA;Downstream|1706|rna-XM_024162449.1||LOC21395508|mRNA
NW_010356865.1-157993	NW_010356865.1	157993	CCGG	0	0	1	0	0	0	0.8	0	Intergenic	Intergenic|gene-LOC21395508-gene-LOC21395511
NW_010356865.1-183352	NW_010356865.1	183352	CCGG	0	0	0	1	0	0	0	0.74	Intergenic,Downstream	Intergenic|gene-LOC21395512-gene-LOC21395515;Downstream|121|rna-XM_010088745.2||LOC21395515|mRNA
NW_010356865.1-184602	NW_010356865.1	184602	CCGG	59	68	54	81	52.65	59.53	43.45	60.26	SpliceSiteRegion	SpliceSiteRegion|intron_9_RETAINED-RETAINED|rna-XM_010088745.2||LOC21395515|mRNA
NW_010356865.1-186954	NW_010356865.1	186954	CCGG	8	3	2	0	7.14	2.63	1.61	0	Downstream,Exon	Downstream|149|rna-XR_002901771.1||LOC112090700|snoRNA;Exon|exon_2_12_RETAINED|rna-XM_010088745.2||LOC21395515|mRNA
NW_010356865.1-187688	NW_010356865.1	187688	CCGG	1	1	0	0	0.89	0.88	0	0	Exon,Utr5prime,Upstream	Exon|exon_1_12_RETAINED|rna-XM_010088745.2||LOC21395515|mRNA;Utr5prime|exon_1_12_RETAINED|rna-XM_010088745.2||LOC21395515|mRNA;Upstream|471|rna-XR_002901771.1||LOC112090700|snoRNA
NW_010356865.1-193175	NW_010356865.1	193175	CCGG	15	0	0	0	13.39	0	0	0	Exon	Exon|exon_2_2_ALTTENATIVE_3SS|rna-XM_024162572.1||LOC21395516|mRNA;Exon|exon_2_2_ALTTENATIVE_3SS|rna-XM_024162566.1||LOC21395516|mRNA
NW_010356865.1-232927	NW_010356865.1	232927	CCGG	1	0	2	0	0.89	0	1.61	0	Exon	Exon|exon_1_5_RETAINED|rna-XM_010088750.2||LOC21395520|mRNA
NW_010356865.1-234951	NW_010356865.1	234951	CCGG	9	21	23	29	8.03	18.38	18.51	21.57	Gene	Gene|LOC21395520|mRNA
NW_010356865.1-236846	NW_010356865.1	236846	CCGG	4	4	2	6	3.57	3.5	1.61	4.46	Intergenic,Downstream	Intergenic|gene-LOC21395520-gene-LOC112090692;Downstream|1542|rna-XM_010088750.2||LOC21395520|mRNA
NW_010356865.1-246205	NW_010356865.1	246205	CCGG	1	4	0	1	0.89	3.5	0	0.74	Exon	Exon|exon_1_1_RETAINED|rna-XM_024162603.1||LOC112090692|mRNA
NW_010356865.1-272103	NW_010356865.1	272103	CCGG	2	6	0	0	1.78	5.25	0	0	Intergenic	Intergenic|gene-LOC112090692-gene-LOC21395522
NW_010356865.1-285946	NW_010356865.1	285946	CCGG	0	0	0	1	0	0	0	0.74	Exon	Exon|exon_2_5_RETAINED|rna-XM_024162372.1||LOC112090620|mRNA
NW_010356865.1-291344	NW_010356865.1	291344	CCGG	33	37	39	49	29.45	32.39	31.38	36.45	Intergenic	Intergenic|gene-LOC112090620-gene-LOC21395527
NW_010356865.1-295148	NW_010356865.1	295148	CCGG	3	8	6	14	2.68	7	4.83	10.42	Intergenic	Intergenic|gene-LOC112090620-gene-LOC21395527
NW_010356865.1-328180	NW_010356865.1	328180	CCGG	0	0	1	0	0	0	0.8	0	Exon	Exon|exon_1_2_RETAINED|rna-XM_010088759.2||LOC21395529|mRNA;Exon|exon_1_3_RETAINED|rna-XM_024162501.1||LOC21395529|mRNA
NW_010356865.1-328208	NW_010356865.1	328208	CCGG	5	5	2	3	4.46	4.38	1.61	2.23	Exon	Exon|exon_1_2_RETAINED|rna-XM_010088759.2||LOC21395529|mRNA;Exon|exon_1_3_RETAINED|rna-XM_024162501.1||LOC21395529|mRNA
NW_010356865.1-330220	NW_010356865.1	330220	CCGG	0	1	0	0	0	0.88	0	0	Gene	Gene|LOC21395529|mRNA
NW_010356865.1-331254	NW_010356865.1	331254	CCGG	1	0	1	1	0.89	0	0.8	0.74	Exon	Exon|exon_3_3_ALTTENATIVE_3SS|rna-XM_024162501.1||LOC21395529|mRNA;Exon|exon_2_2_ALTTENATIVE_3SS|rna-XM_010088759.2||LOC21395529|mRNA
NW_010356865.1-332579	NW_010356865.1	332579	CCGG	60	50	64	62	53.54	43.77	51.5	46.12	Upstream,Downstream,Intergenic	Upstream|1897|rna-XM_024162628.1||LOC21395530|mRNA;Downstream|1005|rna-XM_010088759.2||LOC21395529|mRNA;Downstream|1005|rna-XM_024162501.1||LOC21395529|mRNA;Intergenic|gene-LOC21395529-gene-LOC21395530
NW_010356865.1-359980	NW_010356865.1	359980	CCGG	80	74	96	95	71.39	64.78	77.25	70.67	Intron	Intron|intron_2_RETAINED-RETAINED|rna-XM_024162436.1||LOC21395533|mRNA
NW_010356865.1-361720	NW_010356865.1	361720	CCGG	3	2	2	4	2.68	1.75	1.61	2.98	Intron	Intron|intron_5_RETAINED-RETAINED|rna-XM_024162436.1||LOC21395533|mRNA
NW_010356865.1-361734	NW_010356865.1	361734	CCGG	3	2	2	4	2.68	1.75	1.61	2.98	Intron	Intron|intron_5_RETAINED-RETAINED|rna-XM_024162436.1||LOC21395533|mRNA
NW_010356868.1-4101	NW_010356868.1	4101	CCGG	251	217	243	243	223.98	189.96	195.53	180.78	Exon	Exon|exon_12_16_RETAINED|rna-XM_010088767.2||LOC21393732|mRNA
NW_010356868.1-5927	NW_010356868.1	5927	CCGG	2	3	2	0	1.78	2.63	1.61	0	Exon	Exon|exon_10_16_RETAINED|rna-XM_010088767.2||LOC21393732|mRNA
NW_010356868.1-13021	NW_010356868.1	13021	CCGG	2	4	1	2	1.78	3.5	0.8	1.49	Intron	Intron|intron_5_RETAINED-RETAINED|rna-XM_024162693.1||LOC21393733|mRNA
NW_010356868.1-15870	NW_010356868.1	15870	CCGG	102	103	153	158	91.02	90.16	123.11	117.54	Intron	Intron|intron_5_RETAINED-RETAINED|rna-XM_024162693.1||LOC21393733|mRNA
NW_010356868.1-16720	NW_010356868.1	16720	CCGG	1	1	0	0	0.89	0.88	0	0	Exon	Exon|exon_4_6_RETAINED|rna-XM_024162693.1||LOC21393733|mRNA
NW_010356868.1-21663	NW_010356868.1	21663	CCGG	0	0	1	0	0	0	0.8	0	Upstream,Intergenic	Upstream|1880|rna-XM_024162693.1||LOC21393733|mRNA;Intergenic|gene-LOC21393733-gene-LOC21393734
NW_010356868.1-23277	NW_010356868.1	23277	CCGG	0	2	3	6	0	1.75	2.41	4.46	Downstream,Intergenic	Downstream|784|rna-XM_010088769.2||LOC21393734|mRNA;Intergenic|gene-LOC21393733-gene-LOC21393734
NW_010356868.1-32689	NW_010356868.1	32689	CCGG	5	6	4	2	4.46	5.25	3.22	1.49	Exon	Exon|exon_6_8_RETAINED|rna-XM_010088769.2||LOC21393734|mRNA
NW_010356868.1-32857	NW_010356868.1	32857	CCGG	5	6	11	11	4.46	5.25	8.85	8.18	Exon	Exon|exon_6_8_RETAINED|rna-XM_010088769.2||LOC21393734|mRNA
NW_010356868.1-51118	NW_010356868.1	51118	CCGG	6	16	1	0	5.35	14.01	0.8	0	Exon,Upstream	Exon|exon_6_6_RETAINED|rna-XM_024162732.1||LOC21393735|mRNA;Upstream|1809|rna-XM_024162750.1||LOC21410946|mRNA
NW_010356868.1-52625	NW_010356868.1	52625	CCGG	49	30	29	34	43.73	26.26	23.33	25.29	Exon	Exon|exon_5_6_RETAINED|rna-XM_024162732.1||LOC21393735|mRNA
NW_010356868.1-53109	NW_010356868.1	53109	CCGG	1	4	7	7	0.89	3.5	5.63	5.21	Exon	Exon|exon_4_6_RETAINED|rna-XM_024162732.1||LOC21393735|mRNA
NW_010356868.1-59230	NW_010356868.1	59230	CCGG	22	13	26	26	19.63	11.38	20.92	19.34	Intergenic,Upstream	Intergenic|gene-LOC21393735-gene-LOC21393737;Upstream|1847|rna-XM_024162732.1||LOC21393735|mRNA
NW_010356868.1-76923	NW_010356868.1	76923	CCGG	1	0	2	0	0.89	0	1.61	0	Exon	Exon|exon_3_13_RETAINED|rna-XM_010088772.2||LOC21393737|mRNA;Exon|exon_3_13_RETAINED|rna-XM_024162664.1||LOC21393737|mRNA
NW_010356868.1-78394	NW_010356868.1	78394	CCGG	2	5	3	5	1.78	4.38	2.41	3.72	Intron	Intron|intron_4_RETAINED-RETAINED|rna-XM_010088772.2||LOC21393737|mRNA;Intron|intron_4_RETAINED-RETAINED|rna-XM_024162664.1||LOC21393737|mRNA
NW_010356868.1-85068	NW_010356868.1	85068	CCGG	5	5	2	5	4.46	4.38	1.61	3.72	Intron	Intron|intron_9_RETAINED-RETAINED|rna-XM_024162664.1||LOC21393737|mRNA;Intron|intron_9_RETAINED-RETAINED|rna-XM_010088772.2||LOC21393737|mRNA
NW_010356868.1-85294	NW_010356868.1	85294	CCGG	2	0	0	0	1.78	0	0	0	Intron	Intron|intron_10_RETAINED-RETAINED|rna-XM_024162664.1||LOC21393737|mRNA;Intron|intron_10_RETAINED-RETAINED|rna-XM_010088772.2||LOC21393737|mRNA
NW_010356868.1-88102	NW_010356868.1	88102	CCGG	6	2	2	5	5.35	1.75	1.61	3.72	Intergenic,Downstream	Intergenic|gene-LOC21393737-gene-LOC21393738;Downstream|1043|rna-XM_010088772.2||LOC21393737|mRNA;Downstream|1043|rna-XM_024162664.1||LOC21393737|mRNA
NW_010356868.1-100575	NW_010356868.1	100575	CCGG	0	0	0	1	0	0	0	0.74	Exon	Exon|exon_2_2_RETAINED|rna-XM_010088773.2||LOC21393738|mRNA
NW_010356868.1-100726	NW_010356868.1	100726	CCGG	0	0	0	1	0	0	0	0.74	Exon	Exon|exon_2_2_RETAINED|rna-XM_010088773.2||LOC21393738|mRNA
NW_010356868.1-103425	NW_010356868.1	103425	CCGG	7	3	5	7	6.25	2.63	4.02	5.21	Exon	Exon|exon_1_2_RETAINED|rna-XM_010088773.2||LOC21393738|mRNA
NW_010356868.1-135133	NW_010356868.1	135133	CCGG	1	0	1	0	0.89	0	0.8	0	Intron	Intron|intron_1_RETAINED-RETAINED|rna-XM_010088775.2||LOC21393740|mRNA
NW_010356868.1-135340	NW_010356868.1	135340	CCGG	0	0	1	0	0	0	0.8	0	Exon	Exon|exon_1_4_RETAINED|rna-XM_010088775.2||LOC21393740|mRNA
NW_010356868.1-149841	NW_010356868.1	149841	CCGG	9	9	17	16	8.03	7.88	13.68	11.9	Intergenic	Intergenic|gene-LOC21393743-gene-LOC21393745
NW_010356868.1-162074	NW_010356868.1	162074	CCGG	42	35	31	31	37.48	30.64	24.94	23.06	Intergenic	Intergenic|gene-LOC21393743-gene-LOC21393745
NW_010356868.1-164415	NW_010356868.1	164415	CCGG	17	29	23	20	15.17	25.39	18.51	14.88	Intergenic	Intergenic|gene-LOC21393743-gene-LOC21393745
NW_010356868.1-176286	NW_010356868.1	176286	CCGG	0	1	1	0	0	0.88	0.8	0	Exon	Exon|exon_8_13_RETAINED|rna-XM_010088781.2||LOC21393746|mRNA;Exon|exon_8_13_RETAINED|rna-XM_024162718.1||LOC21393746|mRNA
NW_010356868.1-178452	NW_010356868.1	178452	CCGG	2	2	0	0	1.78	1.75	0	0	Exon	Exon|exon_3_13_RETAINED|rna-XM_024162718.1||LOC21393746|mRNA;Exon|exon_3_13_RETAINED|rna-XM_010088781.2||LOC21393746|mRNA
NW_010356868.1-178624	NW_010356868.1	178624	CCGG	0	1	3	0	0	0.88	2.41	0	Intron,Exon	Intron|intron_2_ALTTENATIVE_5SS-RETAINED|rna-XM_010088781.2||LOC21393746|mRNA;Exon|exon_2_13_ALTTENATIVE_5SS|rna-XM_024162718.1||LOC21393746|mRNA
NW_010356868.1-178689	NW_010356868.1	178689	CCGG	1	1	0	3	0.89	0.88	0	2.23	Exon	Exon|exon_2_13_ALTTENATIVE_5SS|rna-XM_010088781.2||LOC21393746|mRNA;Exon|exon_2_13_ALTTENATIVE_5SS|rna-XM_024162718.1||LOC21393746|mRNA
NW_010356868.1-179819	NW_010356868.1	179819	CCGG	2	0	3	0	1.78	0	2.41	0	Downstream,Exon	Downstream|1021|rna-XR_002901795.1||exon-XR_002901795.1-1|;Exon|exon_1_13_ALTTENATIVE_3SS|rna-XM_010088781.2||LOC21393746|mRNA;Exon|exon_1_13_ALTTENATIVE_3SS|rna-XM_024162718.1||LOC21393746|mRNA
NW_010356868.1-187142	NW_010356868.1	187142	CCGG	18	36	39	53	16.06	31.51	31.38	39.43	Exon	Exon|exon_14_17_RETAINED|rna-XM_024162763.1||LOC21393748|mRNA
NW_010356868.1-188219	NW_010356868.1	188219	CCGG	80	51	76	83	71.39	44.64	61.15	61.75	Exon	Exon|exon_12_17_RETAINED|rna-XM_024162763.1||LOC21393748|mRNA
NW_010356868.1-188596	NW_010356868.1	188596	CCGG	1	2	0	4	0.89	1.75	0	2.98	Exon	Exon|exon_11_17_RETAINED|rna-XM_024162763.1||LOC21393748|mRNA
NW_010356868.1-194759	NW_010356868.1	194759	CCGG	8	20	5	5	7.14	17.51	4.02	3.72	Exon	Exon|exon_4_17_RETAINED|rna-XM_024162763.1||LOC21393748|mRNA
NW_010356868.1-195671	NW_010356868.1	195671	CCGG	4	5	8	11	3.57	4.38	6.44	8.18	Exon	Exon|exon_2_17_RETAINED|rna-XM_024162763.1||LOC21393748|mRNA
NW_010356868.1-195683	NW_010356868.1	195683	CCGG	4	5	8	11	3.57	4.38	6.44	8.18	Exon	Exon|exon_2_17_RETAINED|rna-XM_024162763.1||LOC21393748|mRNA
NW_010356868.1-205156	NW_010356868.1	205156	CCGG	0	1	1	2	0	0.88	0.8	1.49	Downstream,Intergenic	Downstream|284|rna-XM_010088785.2||LOC21393750|mRNA;Downstream|284|rna-XM_024162740.1||LOC21393750|mRNA;Intergenic|gene-LOC21393749-gene-LOC21393750;Downstream|502|rna-XM_024162724.1||LOC21393749|mRNA;Downstream|502|rna-XM_010088784.2||LOC21393749|mRNA;Downstream|284|rna-XM_024162738.1||LOC21393750|mRNA
NW_010356868.1-207026	NW_010356868.1	207026	CCGG	0	4	0	1	0	3.5	0	0.74	Exon	Exon|exon_4_7_RETAINED|rna-XM_024162740.1||LOC21393750|mRNA;Exon|exon_3_6_RETAINED|rna-XM_010088785.2||LOC21393750|mRNA;Exon|exon_4_7_RETAINED|rna-XM_024162738.1||LOC21393750|mRNA
NW_010356868.1-207924	NW_010356868.1	207924	CCGG	56	43	62	59	49.97	37.64	49.89	43.89	Intron	Intron|intron_2_ALTTENATIVE_3SS-RETAINED|rna-XM_024162738.1||LOC21393750|mRNA;Intron|intron_2_ALTTENATIVE_3SS-RETAINED|rna-XM_024162740.1||LOC21393750|mRNA;Intron|intron_1_ALTTENATIVE_3SS-RETAINED|rna-XM_010088785.2||LOC21393750|mRNA
NW_010356868.1-215796	NW_010356868.1	215796	CCGG	1	0	0	0	0.89	0	0	0	Intron	Intron|intron_4_RETAINED-RETAINED|rna-XM_024162676.1||LOC21393751|mRNA
NW_010356868.1-222925	NW_010356868.1	222925	CCGG	182	144	166	213	162.41	126.05	133.57	158.46	Exon	Exon|exon_48_48_RETAINED|rna-XM_024162813.1||LOC21393752|mRNA
NW_010356868.1-224052	NW_010356868.1	224052	CCGG	199	182	191	238	177.58	159.32	153.69	177.06	Exon	Exon|exon_46_48_RETAINED|rna-XM_024162813.1||LOC21393752|mRNA
NW_010356868.1-228922	NW_010356868.1	228922	CCGG	92	60	78	86	82.1	52.52	62.76	63.98	Exon	Exon|exon_34_48_RETAINED|rna-XM_024162813.1||LOC21393752|mRNA
NW_010356868.1-236967	NW_010356868.1	236967	CCGG	2	2	2	4	1.78	1.75	1.61	2.98	Exon	Exon|exon_25_48_RETAINED|rna-XM_024162813.1||LOC21393752|mRNA
NW_010356868.1-238783	NW_010356868.1	238783	CCGG	106	79	124	129	94.59	69.15	99.78	95.97	Exon	Exon|exon_24_48_RETAINED|rna-XM_024162813.1||LOC21393752|mRNA
NW_010356868.1-244004	NW_010356868.1	244004	CCGG	15	27	20	40	13.39	23.64	16.09	29.76	Exon	Exon|exon_18_48_RETAINED|rna-XM_024162813.1||LOC21393752|mRNA
NW_010356868.1-246580	NW_010356868.1	246580	CCGG	118	155	188	188	105.3	135.68	151.27	139.86	Exon	Exon|exon_14_48_RETAINED|rna-XM_024162813.1||LOC21393752|mRNA
NW_010356868.1-253160	NW_010356868.1	253160	CCGG	28	28	44	37	24.99	24.51	35.4	27.53	Intron	Intron|intron_8_RETAINED-RETAINED|rna-XM_024162813.1||LOC21393752|mRNA
NW_010356868.1-258261	NW_010356868.1	258261	CCGG	2	5	2	0	1.78	4.38	1.61	0	Exon	Exon|exon_6_48_RETAINED|rna-XM_024162813.1||LOC21393752|mRNA
NW_010356868.1-259048	NW_010356868.1	259048	CCGG	2	6	14	14	1.78	5.25	11.27	10.42	Intron	Intron|intron_4_RETAINED-RETAINED|rna-XM_024162813.1||LOC21393752|mRNA
NW_010356868.1-276155	NW_010356868.1	276155	CCGG	24	42	30	32	21.42	36.77	24.14	23.81	Intergenic,Downstream	Intergenic|Gene_gene-LOC21393756-Gene_gene-LOC112090767;Downstream|1493|gene-LOC112090767||Gene_gene-LOC112090767|pseudogene
NW_010356868.1-279468	NW_010356868.1	279468	CCGG	4	4	4	5	3.57	3.5	3.22	3.72	Intron	Intron|intron_1_RETAINED-RETAINED|gene-LOC112090767||Gene_gene-LOC112090767|pseudogene
NW_010356868.1-279771	NW_010356868.1	279771	CCGG	0	0	0	1	0	0	0	0.74	Intron	Intron|intron_1_RETAINED-RETAINED|gene-LOC112090767||Gene_gene-LOC112090767|pseudogene
NW_010356868.1-281984	NW_010356868.1	281984	CCGG	0	0	2	0	0	0	1.61	0	Intergenic,Downstream,Upstream	Intergenic|Gene_gene-LOC112090767-gene-LOC21393758;Downstream|1578|rna-XM_010088793.2||LOC21393758|mRNA;Upstream|1900|gene-LOC112090767||Gene_gene-LOC112090767|pseudogene
NW_010356868.1-284476	NW_010356868.1	284476	CCGG	0	0	1	2	0	0	0.8	1.49	Exon	Exon|exon_2_3_RETAINED|rna-XM_010088793.2||LOC21393758|mRNA
NW_010356868.1-284522	NW_010356868.1	284522	CCGG	22	27	31	29	19.63	23.64	24.94	21.57	Exon	Exon|exon_2_3_RETAINED|rna-XM_010088793.2||LOC21393758|mRNA
NW_010356868.1-288329	NW_010356868.1	288329	CCGG	1	1	2	0	0.89	0.88	1.61	0	Gene	Gene|LOC21393759|mRNA
NW_010356868.1-288342	NW_010356868.1	288342	CCGG	1	1	2	0	0.89	0.88	1.61	0	Gene	Gene|LOC21393759|mRNA
NW_010356868.1-288532	NW_010356868.1	288532	CCGG	0	0	3	0	0	0	2.41	0	Utr3prime,Exon	Utr3prime|exon_1_1_RETAINED|rna-XM_010088794.2||LOC21393759|mRNA;Exon|exon_1_1_RETAINED|rna-XM_010088794.2||LOC21393759|mRNA
NW_010356868.1-297695	NW_010356868.1	297695	CCGG	0	2	0	0	0	1.75	0	0	Exon	Exon|exon_4_4_RETAINED|rna-XM_010088795.2||LOC21393760|mRNA
NW_010356868.1-303560	NW_010356868.1	303560	CCGG	0	1	1	0	0	0.88	0.8	0	Upstream,Exon	Upstream|1992|rna-XM_010088795.2||LOC21393760|mRNA;Exon|exon_1_9_RETAINED|rna-XM_024162702.1||LOC21393761|mRNA
NW_010356868.1-305275	NW_010356868.1	305275	CCGG	0	10	1	1	0	8.75	0.8	0.74	Intron	Intron|intron_1_RETAINED-RETAINED|rna-XM_024162702.1||LOC21393761|mRNA
NW_010356868.1-309575	NW_010356868.1	309575	CCGG	18	35	50	46	16.06	30.64	40.23	34.22	Gene	Gene|LOC21393761|mRNA
NW_010356868.1-309605	NW_010356868.1	309605	CCGG	0	1	0	1	0	0.88	0	0.74	Gene	Gene|LOC21393761|mRNA
NW_010356868.1-318496	NW_010356868.1	318496	CCGG	0	0	0	1	0	0	0	0.74	SpliceSiteDonor,Upstream	SpliceSiteDonor|intron_2_RETAINED-RETAINED|rna-XM_010088798.2||LOC21393763|mRNA;Upstream|1987|rna-XM_010088797.2||LOC21393762|mRNA
NW_010356868.1-318599	NW_010356868.1	318599	CCGG	0	0	1	0	0	0	0.8	0	SpliceSiteDonor	SpliceSiteDonor|intron_2_RETAINED-RETAINED|rna-XM_010088798.2||LOC21393763|mRNA
NW_010356869.1-5631	NW_010356869.1	5631	CCGG	2	1	5	0	1.78	0.88	4.02	0	Intron	Intron|intron_2_ALTTENATIVE_5SS-ALTTENATIVE_POLY_A|rna-XR_002901821.1||LOC21395738|mRNA
NW_010356869.1-27185	NW_010356869.1	27185	CCGG	2	1	0	1	1.78	0.88	0	0.74	Gene	Gene|LOC21395739|mRNA
NW_010356869.1-27402	NW_010356869.1	27402	CCGG	0	0	0	1	0	0	0	0.74	Exon	Exon|exon_3_3_RETAINED|rna-XM_010088800.2||LOC21395739|mRNA
NW_010356869.1-34276	NW_010356869.1	34276	CCGG	1	0	0	0	0.89	0	0	0	Downstream,Intergenic	Downstream|1491|rna-XM_024162888.1||LOC21395741|mRNA;Downstream|1491|rna-XM_024162883.1||LOC21395741|mRNA;Intergenic|gene-LOC21395739-gene-LOC21395741
NW_010356869.1-55707	NW_010356869.1	55707	CCGG	0	3	5	0	0	2.63	4.02	0	SpliceSiteDonor	SpliceSiteDonor|intron_5_RETAINED-RETAINED|rna-XM_024162861.1||LOC21395742|mRNA;SpliceSiteDonor|intron_5_RETAINED-RETAINED|rna-XM_024162858.1||LOC21395742|mRNA
NW_010356869.1-56232	NW_010356869.1	56232	CCGG	24	28	13	16	21.42	24.51	10.46	11.9	Exon	Exon|exon_6_20_RETAINED|rna-XM_024162861.1||LOC21395742|mRNA;Exon|exon_6_19_RETAINED|rna-XM_024162858.1||LOC21395742|mRNA
NW_010356869.1-58579	NW_010356869.1	58579	CCGG	51	56	69	84	45.51	49.02	55.52	62.49	Intron	Intron|intron_8_RETAINED-RETAINED|rna-XM_024162858.1||LOC21395742|mRNA;Intron|intron_8_RETAINED-RETAINED|rna-XM_024162861.1||LOC21395742|mRNA
NW_010356869.1-61957	NW_010356869.1	61957	CCGG	270	353	536	461	240.94	309.01	431.29	342.96	Intron	Intron|intron_8_RETAINED-RETAINED|rna-XM_024162858.1||LOC21395742|mRNA;Intron|intron_8_RETAINED-RETAINED|rna-XM_024162861.1||LOC21395742|mRNA
NW_010356869.1-64828	NW_010356869.1	64828	CCGG	0	0	4	1	0	0	3.22	0.74	SpliceSiteDonor	SpliceSiteDonor|intron_10_RETAINED-RETAINED|rna-XM_024162858.1||LOC21395742|mRNA;SpliceSiteDonor|intron_10_RETAINED-RETAINED|rna-XM_024162861.1||LOC21395742|mRNA
NW_010356869.1-69449	NW_010356869.1	69449	CCGG	0	2	2	0	0	1.75	1.61	0	Exon	Exon|exon_14_19_RETAINED|rna-XM_024162858.1||LOC21395742|mRNA;Exon|exon_14_20_RETAINED|rna-XM_024162861.1||LOC21395742|mRNA
NW_010356869.1-71049	NW_010356869.1	71049	CCGG	0	2	0	1	0	1.75	0	0.74	SpliceSiteDonor	SpliceSiteDonor|intron_16_ALTTENATIVE_3SS-RETAINED|rna-XM_024162861.1||LOC21395742|mRNA;SpliceSiteDonor|intron_15_ALTTENATIVE_3SS-RETAINED|rna-XM_024162858.1||LOC21395742|mRNA
NW_010356869.1-72379	NW_010356869.1	72379	CCGG	16	14	16	14	14.28	12.26	12.87	10.42	SpliceSiteDonor	SpliceSiteDonor|intron_16_ALTTENATIVE_3SS-RETAINED|rna-XM_024162861.1||LOC21395742|mRNA;SpliceSiteDonor|intron_15_ALTTENATIVE_3SS-RETAINED|rna-XM_024162858.1||LOC21395742|mRNA
NW_010356869.1-74564	NW_010356869.1	74564	CCGG	21	29	22	20	18.74	25.39	17.7	14.88	SpliceSiteDonor	SpliceSiteDonor|intron_17_RETAINED-RETAINED|rna-XM_024162861.1||LOC21395742|mRNA;SpliceSiteDonor|intron_16_RETAINED-RETAINED|rna-XM_024162858.1||LOC21395742|mRNA
NW_010356869.1-76774	NW_010356869.1	76774	CCGG	167	152	131	190	149.02	133.06	105.41	141.35	Gene	Gene|LOC21395742|mRNA
NW_010356869.1-104486	NW_010356869.1	104486	CCGG	0	0	1	0	0	0	0.8	0	Utr3prime,Exon	Utr3prime|exon_1_1_RETAINED|rna-XM_010088806.2||LOC21395745|mRNA;Exon|exon_1_1_RETAINED|rna-XM_010088806.2||LOC21395745|mRNA
NW_010356869.1-104517	NW_010356869.1	104517	CCGG	63	39	74	89	56.22	34.14	59.54	66.21	Utr3prime,Exon	Utr3prime|exon_1_1_RETAINED|rna-XM_010088806.2||LOC21395745|mRNA;Exon|exon_1_1_RETAINED|rna-XM_010088806.2||LOC21395745|mRNA
NW_010356869.1-104749	NW_010356869.1	104749	CCGG	0	1	0	0	0	0.88	0	0	Utr3prime,Exon	Utr3prime|exon_1_1_RETAINED|rna-XM_010088806.2||LOC21395745|mRNA;Exon|exon_1_1_RETAINED|rna-XM_010088806.2||LOC21395745|mRNA
NW_010356869.1-105988	NW_010356869.1	105988	CCGG	1	0	0	3	0.89	0	0	2.23	Exon	Exon|exon_1_1_RETAINED|rna-XM_010088806.2||LOC21395745|mRNA
NW_010356869.1-106012	NW_010356869.1	106012	CCGG	29	47	18	22	25.88	41.14	14.48	16.37	Exon	Exon|exon_1_1_RETAINED|rna-XM_010088806.2||LOC21395745|mRNA
NW_010356869.1-110078	NW_010356869.1	110078	CCGG	0	0	0	1	0	0	0	0.74	Upstream,Intergenic	Upstream|1886|rna-XM_010088806.2||LOC21395745|mRNA;Intergenic|gene-LOC21395745-gene-LOC21395746
NW_010356869.1-114990	NW_010356869.1	114990	CCGG	0	0	1	0	0	0	0.8	0	Utr3prime,Exon	Utr3prime|exon_2_2_RETAINED|rna-XM_010088807.2||LOC21395746|mRNA;Exon|exon_2_2_RETAINED|rna-XM_010088807.2||LOC21395746|mRNA
NW_010356869.1-115002	NW_010356869.1	115002	CCGG	0	0	1	0	0	0	0.8	0	Utr3prime,Exon	Utr3prime|exon_2_2_RETAINED|rna-XM_010088807.2||LOC21395746|mRNA;Exon|exon_2_2_RETAINED|rna-XM_010088807.2||LOC21395746|mRNA
NW_010356869.1-116681	NW_010356869.1	116681	CCGG	0	0	0	1	0	0	0	0.74	Upstream,Exon	Upstream|1837|rna-XM_024163003.1||LOC112090818|mRNA;Exon|exon_1_2_RETAINED|rna-XM_010088807.2||LOC21395746|mRNA
NW_010356869.1-126117	NW_010356869.1	126117	CCGG	0	0	1	3	0	0	0.8	2.23	Intergenic	Intergenic|gene-LOC112090818-gene-LOC21395747
NW_010356869.1-172996	NW_010356869.1	172996	CCGG	6	2	5	7	5.35	1.75	4.02	5.21	Exon	Exon|exon_3_14_RETAINED|rna-XM_024163091.1||LOC112090834|mRNA;Exon|exon_3_14_RETAINED|rna-XM_024163089.1||LOC112090834|mRNA
NW_010356869.1-173232	NW_010356869.1	173232	CCGG	7	11	12	17	6.25	9.63	9.66	12.65	Intron	Intron|intron_3_RETAINED-RETAINED|rna-XM_024163091.1||LOC112090834|mRNA;Intron|intron_3_RETAINED-RETAINED|rna-XM_024163089.1||LOC112090834|mRNA
NW_010356869.1-173966	NW_010356869.1	173966	CCGG	61	68	79	86	54.43	59.53	63.57	63.98	Intron	Intron|intron_7_RETAINED-RETAINED|rna-XM_024163089.1||LOC112090834|mRNA;Intron|intron_7_RETAINED-RETAINED|rna-XM_024163091.1||LOC112090834|mRNA
NW_010356869.1-176078	NW_010356869.1	176078	CCGG	0	0	1	2	0	0	0.8	1.49	SpliceSiteDonor	SpliceSiteDonor|intron_13_RETAINED-RETAINED|rna-XM_024163091.1||LOC112090834|mRNA;SpliceSiteDonor|intron_13_RETAINED-RETAINED|rna-XM_024163089.1||LOC112090834|mRNA
NW_010356869.1-176381	NW_010356869.1	176381	CCGG	2	2	5	2	1.78	1.75	4.02	1.49	Intron	Intron|intron_13_RETAINED-RETAINED|rna-XM_024163091.1||LOC112090834|mRNA;Intron|intron_13_RETAINED-RETAINED|rna-XM_024163089.1||LOC112090834|mRNA
NW_010356869.1-176504	NW_010356869.1	176504	CCGG	0	2	0	0	0	1.75	0	0	Gene	Gene|LOC112090834|mRNA
NW_010356869.1-179800	NW_010356869.1	179800	CCGG	12	21	12	13	10.71	18.38	9.66	9.67	Exon	Exon|exon_2_3_RETAINED|rna-XM_010088809.2||LOC21395748|mRNA
NW_010356869.1-179850	NW_010356869.1	179850	CCGG	14	10	17	12	12.49	8.75	13.68	8.93	Exon	Exon|exon_2_3_RETAINED|rna-XM_010088809.2||LOC21395748|mRNA
NW_010356869.1-183440	NW_010356869.1	183440	CCGG	0	1	0	0	0	0.88	0	0	SpliceSiteDonor	SpliceSiteDonor|intron_1_RETAINED-RETAINED|rna-XM_010088810.2||LOC21395749|mRNA
NW_010356869.1-183470	NW_010356869.1	183470	CCGG	1	0	1	1	0.89	0	0.8	0.74	SpliceSiteDonor	SpliceSiteDonor|intron_1_RETAINED-RETAINED|rna-XM_010088810.2||LOC21395749|mRNA
NW_010356869.1-183542	NW_010356869.1	183542	CCGG	2	0	0	0	1.78	0	0	0	SpliceSiteDonor	SpliceSiteDonor|intron_1_RETAINED-RETAINED|rna-XM_010088810.2||LOC21395749|mRNA
NW_010356869.1-183751	NW_010356869.1	183751	CCGG	1	0	2	1	0.89	0	1.61	0.74	Exon	Exon|exon_1_3_RETAINED|rna-XM_010088810.2||LOC21395749|mRNA
NW_010356869.1-188533	NW_010356869.1	188533	CCGG	1	0	0	3	0.89	0	0	2.23	Intergenic,Downstream	Intergenic|gene-LOC21395749-gene-LOC21395750;Downstream|1966|rna-XM_010088810.2||LOC21395749|mRNA
NW_010356869.1-210508	NW_010356869.1	210508	CCGG	1	0	0	0	0.89	0	0	0	Intergenic,Upstream	Intergenic|gene-LOC21395750-gene-LOC21395751;Upstream|808|rna-XM_010088812.2||LOC21395751|mRNA
NW_010356869.1-213143	NW_010356869.1	213143	CCGG	1	0	0	1	0.89	0	0	0.74	Exon	Exon|exon_2_4_RETAINED|rna-XM_010088812.2||LOC21395751|mRNA
NW_010356869.1-213438	NW_010356869.1	213438	CCGG	0	0	0	2	0	0	0	1.49	Exon	Exon|exon_3_4_RETAINED|rna-XM_010088812.2||LOC21395751|mRNA
NW_010356869.1-229376	NW_010356869.1	229376	CCGG	0	0	0	1	0	0	0	0.74	Intron	Intron|intron_4_RETAINED-RETAINED|rna-XM_024163035.1||LOC21395752|mRNA
NW_010356869.1-230934	NW_010356869.1	230934	CCGG	16	9	9	14	14.28	7.88	7.24	10.42	Exon	Exon|exon_1_7_RETAINED|rna-XM_024163035.1||LOC21395752|mRNA
NW_010356869.1-240700	NW_010356869.1	240700	CCGG	0	1	1	1	0	0.88	0.8	0.74	SpliceSiteDonor	SpliceSiteDonor|intron_1_RETAINED-RETAINED|rna-XM_010088815.2||LOC21395754|mRNA
NW_010356869.1-240778	NW_010356869.1	240778	CCGG	0	0	1	0	0	0	0.8	0	SpliceSiteDonor	SpliceSiteDonor|intron_1_RETAINED-RETAINED|rna-XM_010088815.2||LOC21395754|mRNA
NW_010356869.1-241297	NW_010356869.1	241297	CCGG	52	51	48	52	46.4	44.64	38.62	38.69	Exon	Exon|exon_2_6_RETAINED|rna-XM_010088815.2||LOC21395754|mRNA
NW_010356869.1-241535	NW_010356869.1	241535	CCGG	147	141	194	210	131.18	123.43	156.1	156.23	SpliceSiteDonor	SpliceSiteDonor|intron_3_RETAINED-RETAINED|rna-XM_010088815.2||LOC21395754|mRNA
NW_010356869.1-244764	NW_010356869.1	244764	CCGG	2	0	0	0	1.78	0	0	0	Downstream,Intergenic	Downstream|1241|rna-XM_010088815.2||LOC21395754|mRNA;Intergenic|gene-LOC21395754-gene-LOC21395756
NW_010356869.1-252786	NW_010356869.1	252786	CCGG	0	0	1	0	0	0	0.8	0	Exon	Exon|exon_1_3_RETAINED|rna-XM_010088817.2||LOC21395756|mRNA
NW_010356869.1-252795	NW_010356869.1	252795	CCGG	0	0	1	0	0	0	0.8	0	Exon	Exon|exon_1_3_RETAINED|rna-XM_010088817.2||LOC21395756|mRNA
NW_010356869.1-253016	NW_010356869.1	253016	CCGG	0	0	2	0	0	0	1.61	0	Exon	Exon|exon_1_3_RETAINED|rna-XM_010088817.2||LOC21395756|mRNA
NW_010356869.1-253071	NW_010356869.1	253071	CCGG	0	0	1	0	0	0	0.8	0	Exon	Exon|exon_1_3_RETAINED|rna-XM_010088817.2||LOC21395756|mRNA
NW_010356869.1-254097	NW_010356869.1	254097	CCGG	0	0	1	0	0	0	0.8	0	Utr3prime,Exon	Utr3prime|exon_3_3_RETAINED|rna-XM_010088817.2||LOC21395756|mRNA;Exon|exon_3_3_RETAINED|rna-XM_010088817.2||LOC21395756|mRNA
NW_010356869.1-260530	NW_010356869.1	260530	CCGG	0	0	0	1	0	0	0	0.74	Intergenic	Intergenic|gene-LOC21395756-gene-LOC21395757
NW_010356869.1-271183	NW_010356869.1	271183	CCGG	39	28	40	37	34.8	24.51	32.19	27.53	Exon	Exon|exon_5_17_RETAINED|rna-XM_024162937.1||LOC21395759|mRNA
NW_010356869.1-282334	NW_010356869.1	282334	CCGG	0	0	0	2	0	0	0	1.49	Downstream,Gene	Downstream|792|rna-XM_010088822.2||LOC21395761|mRNA;Gene|LOC21395760|mRNA
NW_010356869.1-283458	NW_010356869.1	283458	CCGG	0	1	2	3	0	0.88	1.61	2.23	Downstream,Exon	Downstream|1028|rna-XM_024162950.1||LOC21395760|mRNA;Exon|exon_6_6_RETAINED|rna-XM_010088822.2||LOC21395761|mRNA
NW_010356869.1-283470	NW_010356869.1	283470	CCGG	0	0	2	0	0	0	1.61	0	Downstream,Exon	Downstream|1040|rna-XM_024162950.1||LOC21395760|mRNA;Exon|exon_6_6_RETAINED|rna-XM_010088822.2||LOC21395761|mRNA
NW_010356869.1-287051	NW_010356869.1	287051	CCGG	0	0	1	0	0	0	0.8	0	Upstream,Exon	Upstream|732|rna-XM_024163073.1||LOC112090832|mRNA;Exon|exon_1_6_RETAINED|rna-XM_010088822.2||LOC21395761|mRNA
NW_010356869.1-298016	NW_010356869.1	298016	CCGG	0	0	1	0	0	0	0.8	0	SpliceSiteDonor	SpliceSiteDonor|intron_1_RETAINED-RETAINED|rna-XM_024162868.1||LOC21395764|mRNA
NW_010356869.1-298107	NW_010356869.1	298107	CCGG	1	0	1	0	0.89	0	0.8	0	SpliceSiteDonor	SpliceSiteDonor|intron_1_RETAINED-RETAINED|rna-XM_024162868.1||LOC21395764|mRNA
NW_010356869.1-298119	NW_010356869.1	298119	CCGG	1	0	1	0	0.89	0	0.8	0	SpliceSiteDonor	SpliceSiteDonor|intron_1_RETAINED-RETAINED|rna-XM_024162868.1||LOC21395764|mRNA
NW_010356869.1-298146	NW_010356869.1	298146	CCGG	0	1	0	0	0	0.88	0	0	Exon	Exon|exon_1_6_RETAINED|rna-XM_024162868.1||LOC21395764|mRNA
NW_010356869.1-298158	NW_010356869.1	298158	CCGG	0	1	0	0	0	0.88	0	0	Exon	Exon|exon_1_6_RETAINED|rna-XM_024162868.1||LOC21395764|mRNA
NW_010356869.1-298245	NW_010356869.1	298245	CCGG	0	0	0	1	0	0	0	0.74	Exon	Exon|exon_1_6_RETAINED|rna-XM_024162868.1||LOC21395764|mRNA
NW_010356869.1-298272	NW_010356869.1	298272	CCGG	0	0	1	0	0	0	0.8	0	Exon	Exon|exon_1_6_RETAINED|rna-XM_024162868.1||LOC21395764|mRNA
NW_010356869.1-299557	NW_010356869.1	299557	CCGG	2	0	1	5	1.78	0	0.8	3.72	Intron	Intron|intron_3_RETAINED-RETAINED|rna-XM_024162868.1||LOC21395764|mRNA
NW_010356869.1-301057	NW_010356869.1	301057	CCGG	53	69	54	70	47.29	60.4	43.45	52.08	Gene	Gene|LOC21395764|mRNA
NW_010356869.1-305537	NW_010356869.1	305537	CCGG	8	14	15	10	7.14	12.26	12.07	7.44	Intergenic,Upstream	Intergenic|gene-LOC21395764-gene-LOC21395765;Upstream|1020|rna-XM_024163094.1||LOC21395765|mRNA
NW_010356869.1-306853	NW_010356869.1	306853	CCGG	0	1	0	0	0	0.88	0	0	Exon	Exon|exon_1_5_RETAINED|rna-XM_024163094.1||LOC21395765|mRNA
NW_010356869.1-310974	NW_010356869.1	310974	CCGG	1	0	2	1	0.89	0	1.61	0.74	Exon,Downstream	Exon|exon_1_4_ALTTENATIVE_3SS|rna-XM_024162922.1||LOC21395766|mRNA;Exon|exon_1_4_ALTTENATIVE_3SS|rna-XM_010088826.2||LOC21395766|mRNA;Downstream|1851|rna-XM_024163094.1||LOC21395765|mRNA
NW_010356869.1-314592	NW_010356869.1	314592	CCGG	0	1	0	0	0	0.88	0	0	Intergenic	Intergenic|gene-LOC21395766-gene-LOC112090790
NW_010356869.1-330332	NW_010356869.1	330332	CCGG	1	0	0	0	0.89	0	0	0	Intergenic,Upstream	Intergenic|gene-LOC21395766-gene-LOC112090790;Upstream|171|rna-XM_024162902.1||LOC112090790|mRNA
NW_010356869.1-330671	NW_010356869.1	330671	CCGG	16	15	17	24	14.28	13.13	13.68	17.85	SpliceSiteAcceptor	SpliceSiteAcceptor|intron_1_RETAINED-RETAINED|rna-XM_024162902.1||LOC112090790|mRNA
NW_010356869.1-332251	NW_010356869.1	332251	CCGG	0	1	0	5	0	0.88	0	3.72	SpliceSiteDonor	SpliceSiteDonor|intron_3_RETAINED-RETAINED|rna-XM_024162902.1||LOC112090790|mRNA
NW_010356869.1-338321	NW_010356869.1	338321	CCGG	19	17	36	22	16.95	14.88	28.97	16.37	Exon	Exon|exon_5_11_RETAINED|rna-XM_010088828.2||LOC21395768|mRNA
NW_010356869.1-348983	NW_010356869.1	348983	CCGG	16	12	20	14	14.28	10.5	16.09	10.42	Exon	Exon|exon_1_11_RETAINED|rna-XM_010088829.2||LOC21395769|mRNA
NW_010356869.1-355228	NW_010356869.1	355228	CCGG	0	0	4	0	0	0	3.22	0	Intergenic	Intergenic|gene-LOC21395769-gene-LOC21395771
NW_010356869.1-364152	NW_010356869.1	364152	CCGG	0	0	0	3	0	0	0	2.23	Intergenic,Upstream	Intergenic|gene-LOC21395769-gene-LOC21395771;Upstream|988|rna-XM_010088831.2||LOC21395771|mRNA
NW_010356869.1-366105	NW_010356869.1	366105	CCGG	1	0	0	0	0.89	0	0	0	Exon	Exon|exon_1_2_RETAINED|rna-XM_010088831.2||LOC21395771|mRNA
NW_010356869.1-375081	NW_010356869.1	375081	CCGG	16	11	16	18	14.28	9.63	12.87	13.39	Exon,Downstream	Exon|exon_8_11_RETAINED|rna-XM_010088833.2||LOC21395773|mRNA;Downstream|1643|rna-XM_010088832.2||LOC21395772|mRNA
NW_010356869.1-376148	NW_010356869.1	376148	CCGG	109	120	146	179	97.27	105.05	117.48	133.17	Exon	Exon|exon_4_11_RETAINED|rna-XM_010088833.2||LOC21395773|mRNA
NW_010356869.1-380388	NW_010356869.1	380388	CCGG	24	30	16	32	21.42	26.26	12.87	23.81	Exon,Intron	Exon|exon_3_8_SKIPPED|rna-XM_010088834.2||LOC21395774|mRNA;Intron|intron_2_RETAINED-ALTTENATIVE_5SS|rna-XM_024163054.1||LOC21395774|mRNA;Exon|exon_3_8_SKIPPED|rna-XM_024163045.1||LOC21395774|mRNA
NW_010356876.1-7272	NW_010356876.1	7272	CCGG	3	0	0	0	2.68	0	0	0	Exon	Exon|exon_5_6_RETAINED|rna-XM_024163171.1||LOC21390790|mRNA
NW_010356876.1-9055	NW_010356876.1	9055	CCGG	0	1	0	1	0	0.88	0	0.74	Intron	Intron|intron_4_RETAINED-RETAINED|rna-XM_024163171.1||LOC21390790|mRNA
NW_010356876.1-13093	NW_010356876.1	13093	CCGG	17	23	11	19	15.17	20.13	8.85	14.13	Intron	Intron|intron_3_RETAINED-RETAINED|rna-XM_024163171.1||LOC21390790|mRNA
NW_010356876.1-14282	NW_010356876.1	14282	CCGG	158	138	153	193	140.99	120.8	123.11	143.58	Exon	Exon|exon_3_6_RETAINED|rna-XM_024163171.1||LOC21390790|mRNA
NW_010356876.1-14667	NW_010356876.1	14667	CCGG	77	74	84	103	68.71	64.78	67.59	76.63	Exon	Exon|exon_2_6_RETAINED|rna-XM_024163171.1||LOC21390790|mRNA
NW_010356876.1-15422	NW_010356876.1	15422	CCGG	0	2	0	0	0	1.75	0	0	Exon	Exon|exon_1_6_RETAINED|rna-XM_024163171.1||LOC21390790|mRNA
NW_010356876.1-32701	NW_010356876.1	32701	CCGG	0	1	0	0	0	0.88	0	0	Intergenic	Intergenic|gene-LOC21390790-gene-LOC112090905
NW_010356876.1-55275	NW_010356876.1	55275	CCGG	16	44	49	50	14.28	38.52	39.43	37.2	SpliceSiteDonor	SpliceSiteDonor|intron_2_RETAINED-RETAINED|rna-XM_010088843.2||LOC21390794|mRNA
NW_010356876.1-55342	NW_010356876.1	55342	CCGG	19	28	22	26	16.95	24.51	17.7	19.34	Exon	Exon|exon_2_9_RETAINED|rna-XM_010088843.2||LOC21390794|mRNA
NW_010356876.1-60393	NW_010356876.1	60393	CCGG	59	38	60	55	52.65	33.26	48.28	40.92	Gene	Gene|LOC21390794|mRNA
NW_010356876.1-62170	NW_010356876.1	62170	CCGG	1	0	0	0	0.89	0	0	0	Intergenic,Downstream	Intergenic|gene-LOC21390794-gene-LOC21390795;Downstream|1105|rna-XM_010088844.2||LOC21390795|mRNA;Downstream|1212|rna-XM_010088843.2||LOC21390794|mRNA;Downstream|1105|rna-XM_024163211.1||LOC21390795|mRNA
NW_010356876.1-62289	NW_010356876.1	62289	CCGG	1	0	1	0	0.89	0	0.8	0	Intergenic,Downstream	Intergenic|gene-LOC21390794-gene-LOC21390795;Downstream|986|rna-XM_024163211.1||LOC21390795|mRNA;Downstream|1331|rna-XM_010088843.2||LOC21390794|mRNA;Downstream|986|rna-XM_010088844.2||LOC21390795|mRNA
NW_010356876.1-64368	NW_010356876.1	64368	CCGG	0	0	0	1	0	0	0	0.74	Exon	Exon|exon_2_3_RETAINED|rna-XM_024163211.1||LOC21390795|mRNA;Exon|exon_2_3_RETAINED|rna-XM_010088844.2||LOC21390795|mRNA
NW_010356876.1-77086	NW_010356876.1	77086	CCGG	0	1	0	0	0	0.88	0	0	Exon,Upstream	Exon|exon_2_11_RETAINED|rna-XR_002901877.1||LOC21390796|mRNA;Exon|exon_2_10_RETAINED|rna-XM_024163204.1||LOC21390796|mRNA;Upstream|887|rna-XM_010088846.2||LOC21390797|mRNA
NW_010356876.1-81502	NW_010356876.1	81502	CCGG	5	11	15	10	4.46	9.63	12.07	7.44	SpliceSiteDonor,Upstream	SpliceSiteDonor|intron_3_RETAINED-RETAINED|rna-XM_010088846.2||LOC21390797|mRNA;Upstream|1979|rna-XM_024163226.1||LOC21390798|mRNA;Upstream|1979|rna-XM_010088847.2||LOC21390798|mRNA
NW_010356876.1-81626	NW_010356876.1	81626	CCGG	2	0	3	2	1.78	0	2.41	1.49	Upstream,Exon	Upstream|1855|rna-XM_024163226.1||LOC21390798|mRNA;Upstream|1855|rna-XM_010088847.2||LOC21390798|mRNA;Exon|exon_3_4_RETAINED|rna-XM_010088846.2||LOC21390797|mRNA
NW_010356876.1-81950	NW_010356876.1	81950	CCGG	73	81	82	110	65.14	70.91	65.98	81.83	Upstream,Gene	Upstream|1531|rna-XM_010088847.2||LOC21390798|mRNA;Upstream|1531|rna-XM_024163226.1||LOC21390798|mRNA;Gene|LOC21390797|mRNA
NW_010356876.1-89578	NW_010356876.1	89578	CCGG	1	0	0	0	0.89	0	0	0	Intergenic	Intergenic|gene-LOC21390798-gene-LOC112090867
NW_010356876.1-101262	NW_010356876.1	101262	CCGG	0	0	1	0	0	0	0.8	0	SpliceSiteDonor	SpliceSiteDonor|intron_1_RETAINED-RETAINED|rna-XM_010088848.2||LOC21390799|mRNA
NW_010356876.1-101277	NW_010356876.1	101277	CCGG	0	0	1	0	0	0	0.8	0	SpliceSiteDonor	SpliceSiteDonor|intron_1_RETAINED-RETAINED|rna-XM_010088848.2||LOC21390799|mRNA
NW_010356876.1-101922	NW_010356876.1	101922	CCGG	2	2	6	3	1.78	1.75	4.83	2.23	Exon	Exon|exon_1_12_RETAINED|rna-XM_010088848.2||LOC21390799|mRNA
NW_010356876.1-102416	NW_010356876.1	102416	CCGG	19	24	26	36	16.95	21.01	20.92	26.78	Exon	Exon|exon_1_12_RETAINED|rna-XM_010088848.2||LOC21390799|mRNA
NW_010356876.1-102651	NW_010356876.1	102651	CCGG	1	1	3	2	0.89	0.88	2.41	1.49	SpliceSiteDonor	SpliceSiteDonor|intron_2_RETAINED-RETAINED|rna-XM_010088848.2||LOC21390799|mRNA
NW_010356876.1-103468	NW_010356876.1	103468	CCGG	18	15	21	24	16.06	13.13	16.9	17.85	SpliceSiteDonor	SpliceSiteDonor|intron_5_RETAINED-RETAINED|rna-XM_010088848.2||LOC21390799|mRNA
NW_010356876.1-105475	NW_010356876.1	105475	CCGG	19	19	20	18	16.95	16.63	16.09	13.39	Exon	Exon|exon_10_12_RETAINED|rna-XM_010088848.2||LOC21390799|mRNA
NW_010356876.1-107715	NW_010356876.1	107715	CCGG	2	0	0	0	1.78	0	0	0	SpliceSiteDonor,Downstream	SpliceSiteDonor|intron_1_RETAINED-RETAINED|rna-XM_024163189.1||LOC112090886|mRNA;Downstream|849|rna-XM_010088848.2||LOC21390799|mRNA
NW_010356876.1-108403	NW_010356876.1	108403	CCGG	0	0	1	2	0	0	0.8	1.49	Downstream,Exon	Downstream|1537|rna-XM_010088848.2||LOC21390799|mRNA;Exon|exon_4_14_RETAINED|rna-XM_024163189.1||LOC112090886|mRNA
NW_010356876.1-126197	NW_010356876.1	126197	CCGG	2	4	4	0	1.78	3.5	3.22	0	Intergenic	Intergenic|gene-LOC21390801-gene-LOC21390803
NW_010356876.1-126207	NW_010356876.1	126207	CCGG	2	4	4	0	1.78	3.5	3.22	0	Intergenic	Intergenic|gene-LOC21390801-gene-LOC21390803
NW_010356876.1-129404	NW_010356876.1	129404	CCGG	0	3	2	0	0	2.63	1.61	0	Intergenic	Intergenic|gene-LOC21390801-gene-LOC21390803
NW_010356876.1-129562	NW_010356876.1	129562	CCGG	0	4	8	6	0	3.5	6.44	4.46	Intergenic	Intergenic|gene-LOC21390801-gene-LOC21390803
NW_010356876.1-138884	NW_010356876.1	138884	CCGG	9	3	3	9	8.03	2.63	2.41	6.7	Intergenic,Downstream	Intergenic|gene-LOC21390801-gene-LOC21390803;Downstream|663|rna-XM_010088852.2||LOC21390803|mRNA
NW_010356876.1-143039	NW_010356876.1	143039	CCGG	1	0	0	0	0.89	0	0	0	Upstream,Exon	Upstream|1770|rna-XM_010088852.2||LOC21390803|mRNA;Exon|exon_2_3_RETAINED|rna-XM_010088853.2||LOC21390804|mRNA
NW_010356876.1-145101	NW_010356876.1	145101	CCGG	0	0	0	5	0	0	0	3.72	Exon	Exon|exon_1_3_RETAINED|rna-XM_010088853.2||LOC21390804|mRNA
NW_010356876.1-161154	NW_010356876.1	161154	CCGG	0	0	2	0	0	0	1.61	0	Intron	Intron|intron_3_RETAINED-RETAINED|rna-XM_024163135.1||LOC21390807|mRNA
NW_010356876.1-161159	NW_010356876.1	161159	CCGG	0	0	2	0	0	0	1.61	0	Intron	Intron|intron_3_RETAINED-RETAINED|rna-XM_024163135.1||LOC21390807|mRNA
NW_010356876.1-161164	NW_010356876.1	161164	CCGG	0	0	2	0	0	0	1.61	0	Intron	Intron|intron_3_RETAINED-RETAINED|rna-XM_024163135.1||LOC21390807|mRNA
NW_010356876.1-166173	NW_010356876.1	166173	CCGG	5	4	1	3	4.46	3.5	0.8	2.23	Intron	Intron|intron_3_RETAINED-RETAINED|rna-XM_024163135.1||LOC21390807|mRNA
NW_010356876.1-172371	NW_010356876.1	172371	CCGG	35	33	26	42	31.23	28.89	20.92	31.25	Intergenic	Intergenic|gene-LOC21390807-gene-LOC21390809
NW_010356876.1-176031	NW_010356876.1	176031	CCGG	1	0	0	0	0.89	0	0	0	Exon	Exon|exon_2_3_RETAINED|rna-XM_010088858.2||LOC21390809|mRNA
NW_010356876.1-192670	NW_010356876.1	192670	CCGG	0	1	0	0	0	0.88	0	0	Exon	Exon|exon_3_3_RETAINED|rna-XM_024163144.1||LOC21390811|mRNA
NW_010356882.1-5370	NW_010356882.1	5370	CCGG	1	1	0	0	0.89	0.88	0	0	Exon	Exon|exon_2_4_RETAINED|rna-XM_010088864.2||LOC21385792|mRNA
NW_010356882.1-6837	NW_010356882.1	6837	CCGG	16	24	10	17	14.28	21.01	8.05	12.65	Intron	Intron|intron_1_RETAINED-RETAINED|rna-XM_010088864.2||LOC21385792|mRNA
NW_010356882.1-16782	NW_010356882.1	16782	CCGG	0	0	0	3	0	0	0	2.23	Upstream,Intergenic	Upstream|1791|rna-XM_010088865.2||LOC21385793|mRNA;Intergenic|gene-LOC21385792-gene-LOC21385793
NW_010356882.1-19759	NW_010356882.1	19759	CCGG	1	0	0	1	0.89	0	0	0.74	Intron	Intron|intron_2_RETAINED-RETAINED|rna-XM_010088865.2||LOC21385793|mRNA
NW_010356882.1-20017	NW_010356882.1	20017	CCGG	0	0	1	1	0	0	0.8	0.74	Intron	Intron|intron_2_RETAINED-RETAINED|rna-XM_010088865.2||LOC21385793|mRNA
NW_010356882.1-47500	NW_010356882.1	47500	CCGG	1	0	0	1	0.89	0	0	0.74	Intergenic	Intergenic|gene-LOC21385794-gene-LOC21385798
NW_010356882.1-61847	NW_010356882.1	61847	CCGG	10	9	17	9	8.92	7.88	13.68	6.7	Exon	Exon|exon_14_15_RETAINED|rna-XM_024163282.1||LOC21385801|mRNA
NW_010356882.1-62349	NW_010356882.1	62349	CCGG	0	1	0	0	0	0.88	0	0	Exon	Exon|exon_14_15_RETAINED|rna-XM_024163282.1||LOC21385801|mRNA
NW_010356882.1-66288	NW_010356882.1	66288	CCGG	0	0	1	0	0	0	0.8	0	Exon	Exon|exon_1_15_RETAINED|rna-XM_024163282.1||LOC21385801|mRNA
NW_010356882.1-66363	NW_010356882.1	66363	CCGG	1	2	2	2	0.89	1.75	1.61	1.49	Exon	Exon|exon_1_15_RETAINED|rna-XM_024163282.1||LOC21385801|mRNA
NW_010356882.1-66768	NW_010356882.1	66768	CCGG	0	0	2	0	0	0	1.61	0	Exon,Utr5prime	Exon|exon_1_15_RETAINED|rna-XM_024163282.1||LOC21385801|mRNA;Utr5prime|exon_1_15_RETAINED|rna-XM_024163282.1||LOC21385801|mRNA
NW_010356882.1-70089	NW_010356882.1	70089	CCGG	0	0	1	1	0	0	0.8	0.74	Intergenic	Intergenic|gene-LOC21385801-gene-LOC21385802
NW_010356884.1-28	NW_010356884.1	28	CCGG	0	0	0	2	0	0	0	1.49	Intergenic	Intergenic|gene-LOC21387340
NW_010356884.1-7233	NW_010356884.1	7233	CCGG	0	0	33	27	0	0	26.55	20.09	Exon,Downstream,Utr3prime	Exon|exon_7_7_ALTTENATIVE_POLY_A|rna-XM_024163353.1||LOC21387341|mRNA;Downstream|1354|rna-XM_024163313.1||LOC21387340|mRNA;Utr3prime|exon_7_7_ALTTENATIVE_POLY_A|rna-XM_024163353.1||LOC21387341|mRNA;Downstream|1220|rna-XM_024163357.1||LOC21387341|mRNA
NW_010356884.1-7914	NW_010356884.1	7914	CCGG	0	5	3	0	0	4.38	2.41	0	Exon,Downstream	Exon|exon_6_7_SKIPPED|rna-XM_024163353.1||LOC21387341|mRNA;Downstream|539|rna-XM_024163357.1||LOC21387341|mRNA
NW_010356884.1-11384	NW_010356884.1	11384	CCGG	0	0	1	0	0	0	0.8	0	Exon,Downstream	Exon|exon_1_7_RETAINED|rna-XM_024163353.1||LOC21387341|mRNA;Downstream|774|rna-XM_010088877.2||LOC21387342|mRNA;Downstream|774|rna-XM_024163329.1||LOC21387342|mRNA;Downstream|774|rna-XM_024163337.1||LOC21387342|mRNA;Downstream|774|rna-XM_024163341.1||LOC21387342|mRNA;Exon|exon_1_4_RETAINED|rna-XM_024163357.1||LOC21387341|mRNA
NW_010356884.1-12552	NW_010356884.1	12552	CCGG	1	0	1	0	0.89	0	0.8	0	Upstream,Exon	Upstream|1096|rna-XM_024163357.1||LOC21387341|mRNA;Exon|exon_14_14_RETAINED|rna-XM_024163337.1||LOC21387342|mRNA;Exon|exon_14_14_RETAINED|rna-XM_024163341.1||LOC21387342|mRNA;Upstream|1096|rna-XM_024163353.1||LOC21387341|mRNA;Exon|exon_13_13_RETAINED|rna-XM_024163329.1||LOC21387342|mRNA;Exon|exon_13_13_RETAINED|rna-XM_010088877.2||LOC21387342|mRNA
NW_010356884.1-12556	NW_010356884.1	12556	CCGG	1	0	1	0	0.89	0	0.8	0	Upstream,Exon	Upstream|1100|rna-XM_024163357.1||LOC21387341|mRNA;Exon|exon_14_14_RETAINED|rna-XM_024163337.1||LOC21387342|mRNA;Exon|exon_14_14_RETAINED|rna-XM_024163341.1||LOC21387342|mRNA;Exon|exon_13_13_RETAINED|rna-XM_024163329.1||LOC21387342|mRNA;Exon|exon_13_13_RETAINED|rna-XM_010088877.2||LOC21387342|mRNA;Upstream|1100|rna-XM_024163353.1||LOC21387341|mRNA
NW_010356884.1-12585	NW_010356884.1	12585	CCGG	114	119	142	152	101.73	104.17	114.26	113.08	Upstream,Exon	Upstream|1129|rna-XM_024163353.1||LOC21387341|mRNA;Upstream|1129|rna-XM_024163357.1||LOC21387341|mRNA;Exon|exon_14_14_RETAINED|rna-XM_024163337.1||LOC21387342|mRNA;Exon|exon_14_14_RETAINED|rna-XM_024163341.1||LOC21387342|mRNA;Exon|exon_13_13_RETAINED|rna-XM_024163329.1||LOC21387342|mRNA;Exon|exon_13_13_RETAINED|rna-XM_010088877.2||LOC21387342|mRNA
NW_010356884.1-13980	NW_010356884.1	13980	CCGG	82	99	102	108	73.17	86.66	82.07	80.35	Intron	Intron|intron_10_RETAINED-RETAINED|rna-XM_024163341.1||LOC21387342|mRNA;Intron|intron_9_RETAINED-RETAINED|rna-XM_010088877.2||LOC21387342|mRNA;Intron|intron_9_RETAINED-RETAINED|rna-XM_024163329.1||LOC21387342|mRNA;Intron|intron_10_RETAINED-RETAINED|rna-XM_024163337.1||LOC21387342|mRNA
NW_010356884.1-18876	NW_010356884.1	18876	CCGG	0	0	2	0	0	0	1.61	0	Exon	Exon|exon_1_14_ALTTENATIVE_3SS|rna-XM_024163337.1||LOC21387342|mRNA;Exon|exon_1_13_ALTTENATIVE_3SS|rna-XM_010088877.2||LOC21387342|mRNA;Exon|exon_1_13_ALTTENATIVE_3SS|rna-XM_024163329.1||LOC21387342|mRNA;Exon|exon_1_14_ALTTENATIVE_3SS|rna-XM_024163341.1||LOC21387342|mRNA
NW_010356884.1-18900	NW_010356884.1	18900	CCGG	0	0	0	1	0	0	0	0.74	Exon	Exon|exon_1_14_ALTTENATIVE_3SS|rna-XM_024163337.1||LOC21387342|mRNA;Exon|exon_1_13_ALTTENATIVE_3SS|rna-XM_010088877.2||LOC21387342|mRNA;Exon|exon_1_13_ALTTENATIVE_3SS|rna-XM_024163329.1||LOC21387342|mRNA;Exon|exon_1_14_ALTTENATIVE_3SS|rna-XM_024163341.1||LOC21387342|mRNA
NW_010356884.1-18907	NW_010356884.1	18907	CCGG	0	0	0	1	0	0	0	0.74	Exon	Exon|exon_1_14_ALTTENATIVE_3SS|rna-XM_024163337.1||LOC21387342|mRNA;Exon|exon_1_13_ALTTENATIVE_3SS|rna-XM_010088877.2||LOC21387342|mRNA;Exon|exon_1_13_ALTTENATIVE_3SS|rna-XM_024163329.1||LOC21387342|mRNA;Exon|exon_1_14_ALTTENATIVE_3SS|rna-XM_024163341.1||LOC21387342|mRNA
NW_010356884.1-23710	NW_010356884.1	23710	CCGG	0	0	1	1	0	0	0.8	0.74	SpliceSiteDonor	SpliceSiteDonor|intron_1_RETAINED-RETAINED|rna-XM_024163360.1||LOC21387344|mRNA
NW_010356884.1-24041	NW_010356884.1	24041	CCGG	0	0	0	1	0	0	0	0.74	SpliceSiteDonor	SpliceSiteDonor|intron_2_RETAINED-RETAINED|rna-XM_024163360.1||LOC21387344|mRNA
NW_010356884.1-40471	NW_010356884.1	40471	CCGG	32	42	43	45	28.56	36.77	34.6	33.48	SpliceSiteDonor	SpliceSiteDonor|intron_2_RETAINED-RETAINED|rna-XM_024163384.1||LOC21387346|mRNA
NW_010356884.1-44050	NW_010356884.1	44050	CCGG	0	3	1	3	0	2.63	0.8	2.23	Exon	Exon|exon_6_19_RETAINED|rna-XM_024163384.1||LOC21387346|mRNA
NW_010356884.1-50427	NW_010356884.1	50427	CCGG	1	3	7	5	0.89	2.63	5.63	3.72	Intron	Intron|intron_17_RETAINED-RETAINED|rna-XM_024163384.1||LOC21387346|mRNA
NW_010356884.1-57366	NW_010356884.1	57366	CCGG	1	0	3	0	0.89	0	2.41	0	Intergenic,Upstream	Intergenic|gene-LOC21387347-gene-LOC21387348;Upstream|1715|rna-XM_024163371.1||LOC21387347|mRNA;Upstream|1715|rna-XM_010088882.2||LOC21387347|mRNA
NW_010356884.1-73463	NW_010356884.1	73463	CCGG	1	1	0	0	0.89	0.88	0	0	SpliceSiteDonor	SpliceSiteDonor|intron_1_RETAINED-RETAINED|rna-XM_010088883.2||LOC21387348|mRNA
NW_010356884.1-73581	NW_010356884.1	73581	CCGG	0	0	3	0	0	0	2.41	0	Exon	Exon|exon_1_10_RETAINED|rna-XM_010088883.2||LOC21387348|mRNA
NW_010356884.1-74211	NW_010356884.1	74211	CCGG	3	4	1	5	2.68	3.5	0.8	3.72	Exon	Exon|exon_3_10_RETAINED|rna-XM_010088883.2||LOC21387348|mRNA
NW_010356884.1-74589	NW_010356884.1	74589	CCGG	0	1	0	0	0	0.88	0	0	SpliceSiteDonor	SpliceSiteDonor|intron_4_RETAINED-RETAINED|rna-XM_010088883.2||LOC21387348|mRNA
NW_010356884.1-89669	NW_010356884.1	89669	CCGG	0	0	1	0	0	0	0.8	0	Upstream,SpliceSiteDonor	Upstream|253|rna-XM_024163306.1||LOC21387350|mRNA;SpliceSiteDonor|intron_1_ALTTENATIVE_3SS-RETAINED|rna-XM_024163299.1||LOC21387350|mRNA
NW_010356884.1-96765	NW_010356884.1	96765	CCGG	61	42	78	80	54.43	36.77	62.76	59.52	SpliceSiteDonor	SpliceSiteDonor|intron_8_RETAINED-RETAINED|rna-XM_024163306.1||LOC21387350|mRNA;SpliceSiteDonor|intron_7_RETAINED-RETAINED|rna-XM_024163299.1||LOC21387350|mRNA
NW_010356884.1-104348	NW_010356884.1	104348	CCGG	0	1	0	0	0	0.88	0	0	Intergenic	Intergenic|gene-LOC21387350-gene-LOC21387352
NW_010356884.1-115091	NW_010356884.1	115091	CCGG	0	0	1	0	0	0	0.8	0	SpliceSiteDonor	SpliceSiteDonor|intron_1_RETAINED-RETAINED|rna-XM_010088887.2||LOC21387352|mRNA
NW_010356884.1-116763	NW_010356884.1	116763	CCGG	5	6	11	10	4.46	5.25	8.85	7.44	Downstream,Intergenic	Downstream|563|rna-XM_010088887.2||LOC21387352|mRNA;Intergenic|gene-LOC21387352-gene-LOC21387354
NW_010356884.1-119919	NW_010356884.1	119919	CCGG	0	0	1	1	0	0	0.8	0.74	Intergenic	Intergenic|gene-LOC21387352-gene-LOC21387354
NW_010356899.1-26151	NW_010356899.1	26151	CCGG	25	13	27	26	22.31	11.38	21.73	19.34	Exon	Exon|exon_3_8_ALTTENATIVE_3SS|rna-XM_024163408.1||LOC112090939|mRNA;Exon|exon_3_8_ALTTENATIVE_3SS|rna-XM_024163405.1||LOC112090939|mRNA
NW_010356899.1-27794	NW_010356899.1	27794	CCGG	102	76	69	79	91.02	66.53	55.52	58.77	SpliceSiteDonor,Upstream	SpliceSiteDonor|intron_7_RETAINED-RETAINED|rna-XM_024163408.1||LOC112090939|mRNA;Upstream|1873|rna-XM_024163394.1||LOC21385246|mRNA;SpliceSiteDonor|intron_7_RETAINED-RETAINED|rna-XM_024163405.1||LOC112090939|mRNA
NW_010356899.1-31720	NW_010356899.1	31720	CCGG	5	4	3	4	4.46	3.5	2.41	2.98	SpliceSiteDonor	SpliceSiteDonor|intron_7_RETAINED-RETAINED|rna-XM_024163394.1||LOC21385246|mRNA
NW_010356899.1-36581	NW_010356899.1	36581	CCGG	3	1	5	1	2.68	0.88	4.02	0.74	Downstream,Intergenic,Upstream	Downstream|1275|rna-XM_024163394.1||LOC21385246|mRNA;Intergenic|gene-LOC21385246-gene-LOC21385247;Upstream|408|rna-XM_024163421.1||LOC21385247|mRNA
NW_010356899.1-45407	NW_010356899.1	45407	CCGG	0	1	0	0	0	0.88	0	0	Exon	Exon|exon_2_3_RETAINED|rna-XM_010088896.2||LOC21385248|mRNA
NW_010356899.1-45411	NW_010356899.1	45411	CCGG	0	1	0	0	0	0.88	0	0	Exon	Exon|exon_2_3_RETAINED|rna-XM_010088896.2||LOC21385248|mRNA
NW_010356899.1-49411	NW_010356899.1	49411	CCGG	0	0	1	1	0	0	0.8	0.74	Exon	Exon|exon_3_3_RETAINED|rna-XM_010088897.2||LOC21385249|mRNA
NW_010356899.1-49688	NW_010356899.1	49688	CCGG	1	0	0	0	0.89	0	0	0	Exon	Exon|exon_3_3_RETAINED|rna-XM_010088897.2||LOC21385249|mRNA
NW_010356899.1-50031	NW_010356899.1	50031	CCGG	1	0	2	0	0.89	0	1.61	0	Exon	Exon|exon_3_3_RETAINED|rna-XM_010088897.2||LOC21385249|mRNA
NW_010356899.1-54674	NW_010356899.1	54674	CCGG	0	1	1	1	0	0.88	0.8	0.74	-	-
NW_010356908.1-2801	NW_010356908.1	2801	CCGG	0	0	3	1	0	0	2.41	0.74	Intron	Intron|intron_5_RETAINED-RETAINED|rna-XM_010088899.2||LOC21389570|mRNA
NW_010356908.1-20412	NW_010356908.1	20412	CCGG	6	6	4	2	5.35	5.25	3.22	1.49	Intergenic	Intergenic|gene-LOC21389570-gene-TRNAD-GUC
NW_010356908.1-40862	NW_010356908.1	40862	CCGG	0	1	0	0	0	0.88	0	0	Downstream,Intergenic	Downstream|1358|rna-XM_024163482.1||LOC21389574|mRNA;Intergenic|gene-TRNAT-GGU-gene-LOC21389574
NW_010356908.1-40867	NW_010356908.1	40867	CCGG	0	1	0	0	0	0.88	0	0	Downstream,Intergenic	Downstream|1353|rna-XM_024163482.1||LOC21389574|mRNA;Intergenic|gene-TRNAT-GGU-gene-LOC21389574
NW_010356908.1-93589	NW_010356908.1	93589	CCGG	3	6	6	13	2.68	5.25	4.83	9.67	Downstream,Intergenic	Downstream|576|rna-XM_024163489.1||LOC112090960|mRNA;Intergenic|gene-LOC112090960-gene-LOC21389575
NW_010356908.1-110271	NW_010356908.1	110271	CCGG	27	14	45	39	24.09	12.26	36.21	29.01	Intergenic	Intergenic|gene-LOC21389575-gene-LOC21389576
NW_010356908.1-112302	NW_010356908.1	112302	CCGG	3	4	2	3	2.68	3.5	1.61	2.23	Intergenic	Intergenic|gene-LOC21389575-gene-LOC21389576
NW_010356908.1-120753	NW_010356908.1	120753	CCGG	1	7	3	6	0.89	6.13	2.41	4.46	Intergenic	Intergenic|gene-LOC21389575-gene-LOC21389576
NW_010356908.1-124834	NW_010356908.1	124834	CCGG	11	10	3	8	9.82	8.75	2.41	5.95	Intergenic	Intergenic|gene-LOC21389575-gene-LOC21389576
NW_010356908.1-136097	NW_010356908.1	136097	CCGG	0	0	0	1	0	0	0	0.74	Intergenic	Intergenic|gene-LOC21389575-gene-LOC21389576
NW_010356908.1-136105	NW_010356908.1	136105	CCGG	0	0	0	1	0	0	0	0.74	Intergenic	Intergenic|gene-LOC21389575-gene-LOC21389576
NW_010356908.1-149753	NW_010356908.1	149753	CCGG	64	48	53	71	57.11	42.02	42.65	52.82	Intergenic	Intergenic|gene-LOC21389576-gene-LOC21389578
NW_010356908.1-149825	NW_010356908.1	149825	CCGG	71	58	69	94	63.36	50.77	55.52	69.93	Intergenic	Intergenic|gene-LOC21389576-gene-LOC21389578
NW_010356908.1-150257	NW_010356908.1	150257	CCGG	42	43	53	35	37.48	37.64	42.65	26.04	Downstream,Intergenic	Downstream|1969|rna-XM_010088907.1||LOC21389578|mRNA;Intergenic|gene-LOC21389576-gene-LOC21389578
NW_010356908.1-150289	NW_010356908.1	150289	CCGG	1	3	4	6	0.89	2.63	3.22	4.46	Intergenic,Downstream	Intergenic|gene-LOC21389576-gene-LOC21389578;Downstream|1937|rna-XM_010088907.1||LOC21389578|mRNA
NW_010356908.1-151380	NW_010356908.1	151380	CCGG	1	4	1	2	0.89	3.5	0.8	1.49	Downstream,Intergenic	Downstream|846|rna-XM_010088907.1||LOC21389578|mRNA;Intergenic|gene-LOC21389576-gene-LOC21389578
NW_010356908.1-151492	NW_010356908.1	151492	CCGG	4	2	3	7	3.57	1.75	2.41	5.21	Downstream,Intergenic	Downstream|734|rna-XM_010088907.1||LOC21389578|mRNA;Intergenic|gene-LOC21389576-gene-LOC21389578
NW_010356908.1-151967	NW_010356908.1	151967	CCGG	73	84	116	92	65.14	73.53	93.34	68.44	Downstream,Intergenic	Downstream|259|rna-XM_010088907.1||LOC21389578|mRNA;Intergenic|gene-LOC21389576-gene-LOC21389578
NW_010356908.1-152034	NW_010356908.1	152034	CCGG	2	3	0	0	1.78	2.63	0	0	Downstream,Intergenic	Downstream|192|rna-XM_010088907.1||LOC21389578|mRNA;Intergenic|gene-LOC21389576-gene-LOC21389578
NW_010356908.1-153686	NW_010356908.1	153686	CCGG	1	6	4	6	0.89	5.25	3.22	4.46	Exon	Exon|exon_1_1_RETAINED|rna-XM_010088907.1||LOC21389578|mRNA
NW_010356908.1-165614	NW_010356908.1	165614	CCGG	2	2	0	0	1.78	1.75	0	0	Intergenic	Intergenic|gene-LOC21389578-gene-LOC21389580
NW_010356908.1-169319	NW_010356908.1	169319	CCGG	0	0	1	0	0	0	0.8	0	Intergenic	Intergenic|gene-LOC21389578-gene-LOC21389580
NW_010356908.1-170079	NW_010356908.1	170079	CCGG	7	13	17	17	6.25	11.38	13.68	12.65	Intergenic	Intergenic|gene-LOC21389578-gene-LOC21389580
NW_010356908.1-176001	NW_010356908.1	176001	CCGG	20	32	29	34	17.85	28.01	23.33	25.29	Intergenic	Intergenic|gene-LOC21389578-gene-LOC21389580
NW_010356908.1-178232	NW_010356908.1	178232	CCGG	0	1	0	0	0	0.88	0	0	Intergenic	Intergenic|gene-LOC21389578-gene-LOC21389580
NW_010356908.1-178237	NW_010356908.1	178237	CCGG	0	1	0	0	0	0.88	0	0	Intergenic	Intergenic|gene-LOC21389578-gene-LOC21389580
NW_010356908.1-178242	NW_010356908.1	178242	CCGG	0	1	0	0	0	0.88	0	0	Intergenic	Intergenic|gene-LOC21389578-gene-LOC21389580
NW_010356908.1-186454	NW_010356908.1	186454	CCGG	2	0	0	1	1.78	0	0	0.74	Downstream	Downstream|1227|rna-XM_010088909.2||LOC21389580|mRNA;Downstream|1227|rna-XM_024163471.1||LOC21389580|mRNA
NW_010356908.1-187075	NW_010356908.1	187075	CCGG	3	3	0	3	2.68	2.63	0	2.23	Downstream	Downstream|1848|rna-XM_010088909.2||LOC21389580|mRNA;Downstream|1848|rna-XM_024163471.1||LOC21389580|mRNA
NW_010356911.1-3259	NW_010356911.1	3259	CCGG	157	133	148	148	140.1	116.43	119.09	110.1	Upstream,Exon	Upstream|1817|rna-XM_010088911.2||LOC21384179|mRNA;Exon|exon_2_3_RETAINED|rna-XM_010088910.2||LOC21384178|mRNA
NW_010356914.1-1113	NW_010356914.1	1113	CCGG	17	24	27	31	15.17	21.01	21.73	23.06	Downstream,Exon	Downstream|1781|rna-XM_024163606.1||LOC112091004|mRNA;Exon|exon_4_9_RETAINED|rna-XM_024163758.1||LOC112091041|mRNA
NW_010356914.1-20922	NW_010356914.1	20922	CCGG	0	0	0	1	0	0	0	0.74	Intergenic,Upstream	Intergenic|gene-LOC112091004-gene-LOC21393042;Upstream|109|rna-XM_024163606.1||LOC112091004|mRNA
NW_010356914.1-25086	NW_010356914.1	25086	CCGG	0	0	0	1	0	0	0	0.74	Intergenic	Intergenic|gene-LOC112091004-gene-LOC21393042
NW_010356914.1-43202	NW_010356914.1	43202	CCGG	0	0	1	0	0	0	0.8	0	Exon	Exon|exon_2_5_RETAINED|rna-XM_010088913.2||LOC21393043|mRNA
NW_010356914.1-44048	NW_010356914.1	44048	CCGG	1	0	0	0	0.89	0	0	0	Exon	Exon|exon_2_5_RETAINED|rna-XM_010088913.2||LOC21393043|mRNA
NW_010356914.1-55704	NW_010356914.1	55704	CCGG	86	73	88	111	76.74	63.9	70.81	82.58	Exon	Exon|exon_4_4_RETAINED|rna-XM_010088914.2||LOC21393044|mRNA
NW_010356914.1-56013	NW_010356914.1	56013	CCGG	46	56	57	60	41.05	49.02	45.87	44.64	Exon	Exon|exon_3_4_RETAINED|rna-XM_010088914.2||LOC21393044|mRNA
NW_010356914.1-57034	NW_010356914.1	57034	CCGG	58	41	52	51	51.76	35.89	41.84	37.94	Exon	Exon|exon_1_4_RETAINED|rna-XM_010088914.2||LOC21393044|mRNA
NW_010356914.1-57397	NW_010356914.1	57397	CCGG	131	117	123	174	116.9	102.42	98.97	129.45	Exon	Exon|exon_1_4_RETAINED|rna-XM_010088914.2||LOC21393044|mRNA
NW_010356914.1-58209	NW_010356914.1	58209	CCGG	0	0	1	0	0	0	0.8	0	Exon	Exon|exon_1_4_RETAINED|rna-XM_010088914.2||LOC21393044|mRNA
NW_010356914.1-58236	NW_010356914.1	58236	CCGG	1	0	0	0	0.89	0	0	0	Exon	Exon|exon_1_4_RETAINED|rna-XM_010088914.2||LOC21393044|mRNA
NW_010356914.1-58686	NW_010356914.1	58686	CCGG	2	0	0	0	1.78	0	0	0	Exon,Utr5prime	Exon|exon_1_4_RETAINED|rna-XM_010088914.2||LOC21393044|mRNA;Utr5prime|exon_1_4_RETAINED|rna-XM_010088914.2||LOC21393044|mRNA
NW_010356914.1-74750	NW_010356914.1	74750	CCGG	0	0	1	0	0	0	0.8	0	SpliceSiteDonor	SpliceSiteDonor|intron_1_RETAINED-RETAINED|rna-XM_024163734.1||LOC21393047|mRNA
NW_010356914.1-74830	NW_010356914.1	74830	CCGG	0	0	0	1	0	0	0	0.74	Exon	Exon|exon_1_8_RETAINED|rna-XM_024163734.1||LOC21393047|mRNA
NW_010356914.1-75316	NW_010356914.1	75316	CCGG	0	0	1	0	0	0	0.8	0	Intron	Intron|intron_2_RETAINED-RETAINED|rna-XM_024163734.1||LOC21393047|mRNA
NW_010356914.1-77579	NW_010356914.1	77579	CCGG	0	0	1	0	0	0	0.8	0	Intron,Downstream	Intron|intron_6_RETAINED-RETAINED|rna-XM_024163734.1||LOC21393047|mRNA;Downstream|1577|rna-XM_010088918.2||LOC21393048|mRNA
NW_010356914.1-79891	NW_010356914.1	79891	CCGG	136	137	143	167	121.36	119.93	115.07	124.24	Downstream,Exon	Downstream|1110|rna-XM_024163734.1||LOC21393047|mRNA;Exon|exon_2_2_RETAINED|rna-XM_010088918.2||LOC21393048|mRNA
NW_010356914.1-83152	NW_010356914.1	83152	CCGG	0	0	2	1	0	0	1.61	0.74	Exon,Upstream	Exon|exon_2_2_RETAINED|rna-XM_024163821.1||LOC21393050|mRNA;Upstream|1930|rna-XM_010088921.2||LOC21393051|mRNA
NW_010356914.1-84373	NW_010356914.1	84373	CCGG	10	3	6	6	8.92	2.63	4.83	4.46	Utr5prime,Upstream,Exon	Utr5prime|exon_1_2_RETAINED|rna-XM_024163821.1||LOC21393050|mRNA;Upstream|709|rna-XM_010088921.2||LOC21393051|mRNA;Exon|exon_1_2_RETAINED|rna-XM_024163821.1||LOC21393050|mRNA
NW_010356914.1-88978	NW_010356914.1	88978	CCGG	95	109	104	105	84.77	95.42	83.68	78.11	Exon,Downstream	Exon|exon_4_7_RETAINED|rna-XM_024163633.1||LOC21393052|mRNA;Downstream|1381|rna-XM_010088921.2||LOC21393051|mRNA;Exon|exon_4_8_RETAINED|rna-XR_002901950.1||LOC21393052|mRNA;Exon|exon_4_7_RETAINED|rna-XM_024163625.1||LOC21393052|mRNA
NW_010356914.1-89173	NW_010356914.1	89173	CCGG	12	18	30	21	10.71	15.76	24.14	15.62	Exon,Downstream	Exon|exon_4_7_RETAINED|rna-XM_024163633.1||LOC21393052|mRNA;Downstream|1576|rna-XM_010088921.2||LOC21393051|mRNA;Exon|exon_4_8_RETAINED|rna-XR_002901950.1||LOC21393052|mRNA;Exon|exon_4_7_RETAINED|rna-XM_024163625.1||LOC21393052|mRNA
NW_010356914.1-96498	NW_010356914.1	96498	CCGG	74	50	51	60	66.03	43.77	41.04	44.64	SpliceSiteDonor	SpliceSiteDonor|intron_2_RETAINED-ALTTENATIVE_3SS|rna-XM_024163643.1||LOC21393053|mRNA;SpliceSiteDonor|intron_2_RETAINED-ALTTENATIVE_3SS|rna-XM_024163656.1||LOC21393053|mRNA;SpliceSiteDonor|intron_2_RETAINED-ALTTENATIVE_3SS|rna-XM_024163651.1||LOC21393053|mRNA
NW_010356914.1-98356	NW_010356914.1	98356	CCGG	2	3	2	2	1.78	2.63	1.61	1.49	SpliceSiteDonor	SpliceSiteDonor|intron_5_RETAINED-RETAINED|rna-XM_024163651.1||LOC21393053|mRNA;SpliceSiteDonor|intron_5_RETAINED-RETAINED|rna-XM_024163656.1||LOC21393053|mRNA;SpliceSiteDonor|intron_5_RETAINED-RETAINED|rna-XM_024163643.1||LOC21393053|mRNA
NW_010356914.1-99279	NW_010356914.1	99279	CCGG	33	43	55	36	29.45	37.64	44.26	26.78	Exon,Upstream	Exon|exon_7_8_RETAINED|rna-XM_024163643.1||LOC21393053|mRNA;Upstream|1407|rna-XM_010088924.2||LOC21393054|mRNA;Exon|exon_7_8_RETAINED|rna-XM_024163656.1||LOC21393053|mRNA;Exon|exon_7_8_RETAINED|rna-XM_024163651.1||LOC21393053|mRNA
NW_010356914.1-99685	NW_010356914.1	99685	CCGG	4	6	4	2	3.57	5.25	3.22	1.49	Upstream,Gene	Upstream|1001|rna-XM_010088924.2||LOC21393054|mRNA;Gene|LOC21393053|mRNA
NW_010356914.1-100934	NW_010356914.1	100934	CCGG	55	60	69	90	49.08	52.52	55.52	66.95	Gene,Downstream	Gene|LOC21393054|mRNA;Downstream|821|rna-XM_024163651.1||LOC21393053|mRNA;Downstream|821|rna-XM_024163656.1||LOC21393053|mRNA;Downstream|821|rna-XM_024163643.1||LOC21393053|mRNA
NW_010356914.1-100979	NW_010356914.1	100979	CCGG	2	3	2	3	1.78	2.63	1.61	2.23	Downstream,Gene	Downstream|866|rna-XM_024163643.1||LOC21393053|mRNA;Downstream|866|rna-XM_024163656.1||LOC21393053|mRNA;Gene|LOC21393054|mRNA;Downstream|866|rna-XM_024163651.1||LOC21393053|mRNA
NW_010356914.1-101009	NW_010356914.1	101009	CCGG	1	1	11	4	0.89	0.88	8.85	2.98	Downstream,Gene	Downstream|896|rna-XM_024163643.1||LOC21393053|mRNA;Gene|LOC21393054|mRNA;Downstream|896|rna-XM_024163651.1||LOC21393053|mRNA;Downstream|896|rna-XM_024163656.1||LOC21393053|mRNA
NW_010356914.1-101120	NW_010356914.1	101120	CCGG	0	4	2	0	0	3.5	1.61	0	Downstream,Gene	Downstream|1007|rna-XM_024163656.1||LOC21393053|mRNA;Gene|LOC21393054|mRNA;Downstream|1007|rna-XM_024163643.1||LOC21393053|mRNA;Downstream|1007|rna-XM_024163651.1||LOC21393053|mRNA
NW_010356914.1-102590	NW_010356914.1	102590	CCGG	1	0	0	0	0.89	0	0	0	Intergenic,Downstream	Intergenic|gene-LOC21393054-gene-LOC21393056;Downstream|905|rna-XM_010088924.2||LOC21393054|mRNA
NW_010356914.1-103503	NW_010356914.1	103503	CCGG	0	0	2	0	0	0	1.61	0	Intergenic,Downstream	Intergenic|gene-LOC21393054-gene-LOC21393056;Downstream|1818|rna-XM_010088924.2||LOC21393054|mRNA
NW_010356914.1-107032	NW_010356914.1	107032	CCGG	0	0	0	1	0	0	0	0.74	Intron	Intron|intron_1_ALTTENATIVE_5SS-RETAINED|rna-XM_024163567.1||LOC21393056|mRNA;Intron|intron_1_ALTTENATIVE_5SS-RETAINED|rna-XM_024163565.1||LOC21393056|mRNA;Intron|intron_1_ALTTENATIVE_5SS-RETAINED|rna-XM_024163575.1||LOC21393056|mRNA;Intron|intron_1_ALTTENATIVE_5SS-RETAINED|rna-XM_010088926.2||LOC21393056|mRNA
NW_010356914.1-107301	NW_010356914.1	107301	CCGG	1	3	4	8	0.89	2.63	3.22	5.95	SpliceSiteDonor	SpliceSiteDonor|intron_2_RETAINED-ALTTENATIVE_3SS|rna-XM_024163567.1||LOC21393056|mRNA;SpliceSiteDonor|intron_2_RETAINED-ALTTENATIVE_3SS|rna-XM_024163575.1||LOC21393056|mRNA;SpliceSiteDonor|intron_2_RETAINED-ALTTENATIVE_3SS|rna-XM_010088926.2||LOC21393056|mRNA;SpliceSiteDonor|intron_2_RETAINED-ALTTENATIVE_3SS|rna-XM_024163565.1||LOC21393056|mRNA
NW_010356914.1-108393	NW_010356914.1	108393	CCGG	135	99	117	140	120.47	86.66	94.14	104.15	SpliceSiteDonor	SpliceSiteDonor|intron_3_ALTTENATIVE_3SS-RETAINED|rna-XM_024163575.1||LOC21393056|mRNA;SpliceSiteDonor|intron_3_ALTTENATIVE_3SS-RETAINED|rna-XM_024163567.1||LOC21393056|mRNA;SpliceSiteDonor|intron_3_ALTTENATIVE_3SS-RETAINED|rna-XM_010088926.2||LOC21393056|mRNA;SpliceSiteDonor|intron_3_ALTTENATIVE_3SS-RETAINED|rna-XM_024163565.1||LOC21393056|mRNA
NW_010356914.1-108496	NW_010356914.1	108496	CCGG	39	48	76	55	34.8	42.02	61.15	40.92	SpliceSiteDonor	SpliceSiteDonor|intron_3_ALTTENATIVE_3SS-RETAINED|rna-XM_024163575.1||LOC21393056|mRNA;SpliceSiteDonor|intron_3_ALTTENATIVE_3SS-RETAINED|rna-XM_024163567.1||LOC21393056|mRNA;SpliceSiteDonor|intron_3_ALTTENATIVE_3SS-RETAINED|rna-XM_010088926.2||LOC21393056|mRNA;SpliceSiteDonor|intron_3_ALTTENATIVE_3SS-RETAINED|rna-XM_024163565.1||LOC21393056|mRNA
NW_010356914.1-112283	NW_010356914.1	112283	CCGG	45	51	51	58	40.16	44.64	41.04	43.15	Intron	Intron|intron_4_RETAINED-RETAINED|rna-XM_010088927.2||LOC21393057|mRNA
NW_010356914.1-113216	NW_010356914.1	113216	CCGG	26	35	51	53	23.2	30.64	41.04	39.43	Intron	Intron|intron_8_RETAINED-RETAINED|rna-XM_010088927.2||LOC21393057|mRNA
NW_010356914.1-134258	NW_010356914.1	134258	CCGG	1	0	0	0	0.89	0	0	0	Gene,Exon	Gene|LOC21393061|;Exon|exon_3_3_RETAINED|rna-XR_002901971.1||exon-XR_002901971.1-1|
NW_010356914.1-134829	NW_010356914.1	134829	CCGG	116	99	122	149	103.51	86.66	98.17	110.85	Gene,Exon	Gene|LOC21393061|;Exon|exon_3_3_RETAINED|rna-XR_002901971.1||exon-XR_002901971.1-1|
NW_010356914.1-142530	NW_010356914.1	142530	CCGG	2	0	1	1	1.78	0	0.8	0.74	Downstream,Gene	Downstream|563|rna-XM_010088933.2||LOC21393063|mRNA;Gene|LOC21393062|mRNA
NW_010356914.1-142560	NW_010356914.1	142560	CCGG	2	0	0	1	1.78	0	0	0.74	Downstream,Gene	Downstream|533|rna-XM_010088933.2||LOC21393063|mRNA;Gene|LOC21393062|mRNA
NW_010356914.1-152538	NW_010356914.1	152538	CCGG	104	109	125	141	92.8	95.42	100.58	104.9	Exon	Exon|exon_2_2_RETAINED|rna-XM_024163741.1||LOC112091036|mRNA
NW_010356914.1-159518	NW_010356914.1	159518	CCGG	0	0	1	0	0	0	0.8	0	Exon	Exon|exon_5_10_RETAINED|rna-XM_024163613.1||LOC21393065|mRNA;Exon|exon_5_11_RETAINED|rna-XM_024163619.1||LOC21393065|mRNA
NW_010356914.1-160076	NW_010356914.1	160076	CCGG	72	60	89	75	64.25	52.52	71.61	55.8	Exon	Exon|exon_4_11_RETAINED|rna-XM_024163619.1||LOC21393065|mRNA;Exon|exon_4_10_RETAINED|rna-XM_024163613.1||LOC21393065|mRNA
NW_010356914.1-160515	NW_010356914.1	160515	CCGG	144	135	178	163	128.5	118.18	143.23	121.26	Intron	Intron|intron_2_RETAINED-RETAINED|rna-XM_024163613.1||LOC21393065|mRNA;Intron|intron_2_RETAINED-RETAINED|rna-XM_024163619.1||LOC21393065|mRNA
NW_010356914.1-160860	NW_010356914.1	160860	CCGG	6	16	16	14	5.35	14.01	12.87	10.42	Exon	Exon|exon_2_10_RETAINED|rna-XM_024163613.1||LOC21393065|mRNA;Exon|exon_2_11_RETAINED|rna-XM_024163619.1||LOC21393065|mRNA
NW_010356914.1-161259	NW_010356914.1	161259	CCGG	27	32	37	35	24.09	28.01	29.77	26.04	Exon	Exon|exon_2_10_RETAINED|rna-XM_024163613.1||LOC21393065|mRNA;Exon|exon_2_11_RETAINED|rna-XM_024163619.1||LOC21393065|mRNA
NW_010356914.1-162284	NW_010356914.1	162284	CCGG	0	1	0	0	0	0.88	0	0	Exon	Exon|exon_1_11_RETAINED|rna-XM_024163619.1||LOC21393065|mRNA;Exon|exon_1_10_RETAINED|rna-XM_024163613.1||LOC21393065|mRNA
NW_010356914.1-163574	NW_010356914.1	163574	CCGG	3	0	1	0	2.68	0	0.8	0	Upstream,Intergenic	Upstream|1125|rna-XM_024163613.1||LOC21393065|mRNA;Upstream|1125|rna-XM_024163619.1||LOC21393065|mRNA;Intergenic|gene-LOC21393065-gene-LOC21393067
NW_010356914.1-164336	NW_010356914.1	164336	CCGG	1	1	4	2	0.89	0.88	3.22	1.49	Upstream,Intergenic	Upstream|1887|rna-XM_024163613.1||LOC21393065|mRNA;Upstream|1887|rna-XM_024163619.1||LOC21393065|mRNA;Intergenic|gene-LOC21393065-gene-LOC21393067
NW_010356914.1-165954	NW_010356914.1	165954	CCGG	99	90	76	104	88.34	78.78	61.15	77.37	Intergenic	Intergenic|gene-LOC21393065-gene-LOC21393067
NW_010356914.1-170948	NW_010356914.1	170948	CCGG	0	0	2	1	0	0	1.61	0.74	Intergenic	Intergenic|gene-LOC21393065-gene-LOC21393067
NW_010356914.1-177748	NW_010356914.1	177748	CCGG	2	0	0	0	1.78	0	0	0	Exon,Upstream	Exon|exon_1_2_RETAINED|rna-XM_010088938.2||LOC21393068|mRNA;Upstream|1273|rna-XM_024163769.1||LOC21393067|mRNA
NW_010356914.1-193336	NW_010356914.1	193336	CCGG	0	0	0	4	0	0	0	2.98	Exon,Downstream	Exon|exon_1_1_RETAINED|rna-XM_024163692.1||LOC21393070|mRNA;Downstream|1331|rna-XM_010088939.2||LOC21393069|mRNA
NW_010356914.1-193473	NW_010356914.1	193473	CCGG	0	1	3	2	0	0.88	2.41	1.49	Exon,Downstream	Exon|exon_1_1_RETAINED|rna-XM_024163692.1||LOC21393070|mRNA;Downstream|1468|rna-XM_010088939.2||LOC21393069|mRNA
NW_010356914.1-200256	NW_010356914.1	200256	CCGG	0	1	0	0	0	0.88	0	0	SpliceSiteDonor	SpliceSiteDonor|intron_1_RETAINED-RETAINED|rna-XM_024163555.1||LOC21393071|mRNA;SpliceSiteDonor|intron_1_RETAINED-RETAINED|rna-XM_024163559.1||LOC21393071|mRNA
NW_010356914.1-202028	NW_010356914.1	202028	CCGG	26	34	28	34	23.2	29.76	22.53	25.29	SpliceSiteDonor	SpliceSiteDonor|intron_5_RETAINED-RETAINED|rna-XM_024163559.1||LOC21393071|mRNA;SpliceSiteDonor|intron_5_RETAINED-RETAINED|rna-XM_024163555.1||LOC21393071|mRNA
NW_010356914.1-202078	NW_010356914.1	202078	CCGG	14	6	4	14	12.49	5.25	3.22	10.42	Exon	Exon|exon_5_21_RETAINED|rna-XM_024163555.1||LOC21393071|mRNA;Exon|exon_5_21_RETAINED|rna-XM_024163559.1||LOC21393071|mRNA
NW_010356914.1-202089	NW_010356914.1	202089	CCGG	14	6	4	14	12.49	5.25	3.22	10.42	Exon	Exon|exon_5_21_RETAINED|rna-XM_024163555.1||LOC21393071|mRNA;Exon|exon_5_21_RETAINED|rna-XM_024163559.1||LOC21393071|mRNA
NW_010356914.1-202758	NW_010356914.1	202758	CCGG	77	94	94	130	68.71	82.29	75.64	96.71	Exon	Exon|exon_7_21_RETAINED|rna-XM_024163559.1||LOC21393071|mRNA;Exon|exon_7_21_RETAINED|rna-XM_024163555.1||LOC21393071|mRNA
NW_010356914.1-203579	NW_010356914.1	203579	CCGG	1	4	2	4	0.89	3.5	1.61	2.98	Intron	Intron|intron_8_RETAINED-RETAINED|rna-XM_024163555.1||LOC21393071|mRNA;Intron|intron_8_RETAINED-RETAINED|rna-XM_024163559.1||LOC21393071|mRNA
NW_010356914.1-205669	NW_010356914.1	205669	CCGG	11	39	29	54	9.82	34.14	23.33	40.17	Exon	Exon|exon_15_21_RETAINED|rna-XM_024163555.1||LOC21393071|mRNA;Exon|exon_15_21_RETAINED|rna-XM_024163559.1||LOC21393071|mRNA
NW_010356914.1-211122	NW_010356914.1	211122	CCGG	49	44	66	42	43.73	38.52	53.11	31.25	SpliceSiteDonor,Downstream	SpliceSiteDonor|intron_4_RETAINED-RETAINED|rna-XM_010088942.2||LOC21393072|mRNA;Downstream|1009|rna-TRNAH-GUG||TRNAH-GUG|tRNA
NW_010356914.1-212735	NW_010356914.1	212735	CCGG	2	0	1	2	1.78	0	0.8	1.49	Intron	Intron|intron_6_RETAINED-RETAINED|rna-XM_010088942.2||LOC21393072|mRNA
NW_010356914.1-215496	NW_010356914.1	215496	CCGG	1	2	2	5	0.89	1.75	1.61	3.72	Intron	Intron|intron_6_RETAINED-RETAINED|rna-XM_010088942.2||LOC21393072|mRNA
NW_010356914.1-217532	NW_010356914.1	217532	CCGG	5	14	16	17	4.46	12.26	12.87	12.65	Intron	Intron|intron_8_RETAINED-RETAINED|rna-XM_010088942.2||LOC21393072|mRNA
NW_010356914.1-219034	NW_010356914.1	219034	CCGG	10	5	2	3	8.92	4.38	1.61	2.23	SpliceSiteDonor	SpliceSiteDonor|intron_12_RETAINED-RETAINED|rna-XM_010088942.2||LOC21393072|mRNA
NW_010356914.1-219562	NW_010356914.1	219562	CCGG	17	20	13	15	15.17	17.51	10.46	11.16	Exon	Exon|exon_13_15_RETAINED|rna-XM_010088942.2||LOC21393072|mRNA
NW_010356914.1-224454	NW_010356914.1	224454	CCGG	329	271	278	402	293.58	237.23	223.69	299.07	SpliceSiteDonor	SpliceSiteDonor|intron_4_RETAINED-RETAINED|rna-XM_024163538.1||LOC21393073|mRNA
NW_010356914.1-225003	NW_010356914.1	225003	CCGG	1	0	0	0	0.89	0	0	0	Intron	Intron|intron_4_RETAINED-RETAINED|rna-XM_024163538.1||LOC21393073|mRNA
NW_010356914.1-225155	NW_010356914.1	225155	CCGG	63	66	70	98	56.22	57.77	56.33	72.91	SpliceSiteDonor	SpliceSiteDonor|intron_5_RETAINED-RETAINED|rna-XM_024163538.1||LOC21393073|mRNA
NW_010356914.1-225517	NW_010356914.1	225517	CCGG	40	32	31	39	35.69	28.01	24.94	29.01	SpliceSiteDonor	SpliceSiteDonor|intron_7_RETAINED-RETAINED|rna-XM_024163538.1||LOC21393073|mRNA
NW_010356914.1-225542	NW_010356914.1	225542	CCGG	14	12	4	10	12.49	10.5	3.22	7.44	SpliceSiteDonor	SpliceSiteDonor|intron_7_RETAINED-RETAINED|rna-XM_024163538.1||LOC21393073|mRNA
NW_010356914.1-225829	NW_010356914.1	225829	CCGG	1	0	1	2	0.89	0	0.8	1.49	Intron	Intron|intron_7_RETAINED-RETAINED|rna-XM_024163538.1||LOC21393073|mRNA
NW_010356914.1-228322	NW_010356914.1	228322	CCGG	25	32	26	21	22.31	28.01	20.92	15.62	SpliceSiteDonor	SpliceSiteDonor|intron_18_RETAINED-RETAINED|rna-XM_024163538.1||LOC21393073|mRNA
NW_010356914.1-229817	NW_010356914.1	229817	CCGG	4	5	3	12	3.57	4.38	2.41	8.93	SpliceSiteDonor	SpliceSiteDonor|intron_21_RETAINED-RETAINED|rna-XM_024163538.1||LOC21393073|mRNA
NW_010356914.1-230956	NW_010356914.1	230956	CCGG	18	13	25	34	16.06	11.38	20.12	25.29	Exon	Exon|exon_21_24_RETAINED|rna-XM_024163538.1||LOC21393073|mRNA
NW_010356914.1-231812	NW_010356914.1	231812	CCGG	0	2	0	0	0	1.75	0	0	Upstream,Intron	Upstream|1641|rna-XM_010088944.2||LOC21393074|mRNA;Intron|intron_22_RETAINED-RETAINED|rna-XM_024163538.1||LOC21393073|mRNA
NW_010356914.1-241480	NW_010356914.1	241480	CCGG	1	0	0	0	0.89	0	0	0	SpliceSiteDonor	SpliceSiteDonor|intron_1_RETAINED-RETAINED|rna-XM_024163673.1||LOC21393076|mRNA
NW_010356914.1-250293	NW_010356914.1	250293	CCGG	0	0	0	2	0	0	0	1.49	Intergenic,Downstream	Intergenic|gene-LOC21393076-gene-LOC21393077;Downstream|249|rna-XM_024163673.1||LOC21393076|mRNA;Downstream|676|rna-XM_010088947.2||LOC21393077|mRNA
NW_010356914.1-251543	NW_010356914.1	251543	CCGG	1	0	0	0	0.89	0	0	0	Exon,Downstream	Exon|exon_5_7_RETAINED|rna-XM_010088947.2||LOC21393077|mRNA;Downstream|1499|rna-XM_024163673.1||LOC21393076|mRNA
NW_010356914.1-252646	NW_010356914.1	252646	CCGG	12	7	8	15	10.71	6.13	6.44	11.16	Exon	Exon|exon_3_7_RETAINED|rna-XM_010088947.2||LOC21393077|mRNA
NW_010356914.1-259032	NW_010356914.1	259032	CCGG	2	0	0	1	1.78	0	0	0.74	Intergenic,Upstream	Intergenic|gene-LOC21393077-gene-LOC21393078;Upstream|968|rna-XM_010088948.2||LOC21393078|mRNA
NW_010356914.1-265873	NW_010356914.1	265873	CCGG	0	1	0	0	0	0.88	0	0	Intergenic	Intergenic|gene-LOC21412468-gene-LOC21393080
NW_010356914.1-265925	NW_010356914.1	265925	CCGG	1	1	0	0	0.89	0.88	0	0	Intergenic	Intergenic|gene-LOC21412468-gene-LOC21393080
NW_010356914.1-265943	NW_010356914.1	265943	CCGG	0	1	0	0	0	0.88	0	0	Intergenic	Intergenic|gene-LOC21412468-gene-LOC21393080
NW_010356914.1-266150	NW_010356914.1	266150	CCGG	0	0	0	1	0	0	0	0.74	Intergenic	Intergenic|gene-LOC21412468-gene-LOC21393080
NW_010356914.1-272743	NW_010356914.1	272743	CCGG	2	0	0	0	1.78	0	0	0	Gene	Gene|LOC21393080|mRNA
NW_010356914.1-272753	NW_010356914.1	272753	CCGG	2	0	0	0	1.78	0	0	0	Gene	Gene|LOC21393080|mRNA
NW_010356914.1-280499	NW_010356914.1	280499	CCGG	3	0	0	0	2.68	0	0	0	SpliceSiteDonor	SpliceSiteDonor|intron_2_RETAINED-RETAINED|rna-XM_010088951.2||LOC21393081|mRNA
NW_010356914.1-285677	NW_010356914.1	285677	CCGG	0	1	0	0	0	0.88	0	0	Exon	Exon|exon_6_7_RETAINED|rna-XM_010088951.2||LOC21393081|mRNA
NW_010356914.1-285687	NW_010356914.1	285687	CCGG	0	1	0	0	0	0.88	0	0	Exon	Exon|exon_6_7_RETAINED|rna-XM_010088951.2||LOC21393081|mRNA
NW_010356914.1-286698	NW_010356914.1	286698	CCGG	0	0	0	1	0	0	0	0.74	Gene	Gene|LOC21393081|mRNA
NW_010356914.1-292900	NW_010356914.1	292900	CCGG	2	1	2	4	1.78	0.88	1.61	2.98	Intergenic	Intergenic|gene-LOC21393081-gene-LOC21393082
NW_010356914.1-299649	NW_010356914.1	299649	CCGG	0	0	0	1	0	0	0	0.74	Intergenic	Intergenic|gene-LOC21393081-gene-LOC21393082
NW_010356914.1-303174	NW_010356914.1	303174	CCGG	0	0	1	0	0	0	0.8	0	Intergenic,Upstream	Intergenic|gene-LOC21393081-gene-LOC21393082;Upstream|353|rna-XM_010088952.2||LOC21393082|mRNA
NW_010356914.1-303184	NW_010356914.1	303184	CCGG	0	0	1	0	0	0	0.8	0	Intergenic,Upstream	Intergenic|gene-LOC21393081-gene-LOC21393082;Upstream|343|rna-XM_010088952.2||LOC21393082|mRNA
NW_010356914.1-304204	NW_010356914.1	304204	CCGG	2	0	0	5	1.78	0	0	3.72	SpliceSiteDonor	SpliceSiteDonor|intron_2_RETAINED-RETAINED|rna-XM_010088952.2||LOC21393082|mRNA
NW_010356916.1-8526	NW_010356916.1	8526	CCGG	44	37	43	40	39.26	32.39	34.6	29.76	Intergenic	Intergenic|gene-LOC21386696
NW_010356916.1-8681	NW_010356916.1	8681	CCGG	89	66	80	100	79.42	57.77	64.37	74.39	Intergenic	Intergenic|gene-LOC21386696
NW_010356916.1-13443	NW_010356916.1	13443	CCGG	93	68	110	103	82.99	59.53	88.51	76.63	Exon	Exon|exon_3_4_ALTTENATIVE_3SS|rna-XM_024163833.1||LOC21386696|mRNA;Exon|exon_2_3_ALTTENATIVE_3SS|rna-XM_010088955.2||LOC21386696|mRNA;Exon|exon_2_3_ALTTENATIVE_3SS|rna-XM_024163836.1||LOC21386696|mRNA
NW_010356916.1-13972	NW_010356916.1	13972	CCGG	99	116	120	150	88.34	101.54	96.56	111.59	Exon	Exon|exon_3_4_ALTTENATIVE_3SS|rna-XM_024163833.1||LOC21386696|mRNA;Exon|exon_2_3_ALTTENATIVE_3SS|rna-XM_010088955.2||LOC21386696|mRNA;Exon|exon_2_3_ALTTENATIVE_3SS|rna-XM_024163836.1||LOC21386696|mRNA
NW_010356916.1-14337	NW_010356916.1	14337	CCGG	1	0	1	0	0.89	0	0.8	0	Exon	Exon|exon_3_4_ALTTENATIVE_3SS|rna-XM_024163833.1||LOC21386696|mRNA;Exon|exon_2_3_ALTTENATIVE_3SS|rna-XM_010088955.2||LOC21386696|mRNA;Exon|exon_2_3_ALTTENATIVE_3SS|rna-XM_024163836.1||LOC21386696|mRNA
NW_010356916.1-14456	NW_010356916.1	14456	CCGG	139	116	193	210	124.04	101.54	155.3	156.23	Exon,Intron	Exon|exon_2_3_ALTTENATIVE_3SS|rna-XM_010088955.2||LOC21386696|mRNA;Exon|exon_2_3_ALTTENATIVE_3SS|rna-XM_024163836.1||LOC21386696|mRNA;Intron|intron_2_ALTTENATIVE_5SS-ALTTENATIVE_3SS|rna-XM_024163833.1||LOC21386696|mRNA
NW_010356916.1-14562	NW_010356916.1	14562	CCGG	9	7	18	19	8.03	6.13	14.48	14.13	Exon	Exon|exon_2_3_ALTTENATIVE_3SS|rna-XM_010088955.2||LOC21386696|mRNA;Exon|exon_2_3_ALTTENATIVE_3SS|rna-XM_024163836.1||LOC21386696|mRNA;Exon|exon_2_4_ALTTENATIVE_5SS|rna-XM_024163833.1||LOC21386696|mRNA
NW_010356916.1-14648	NW_010356916.1	14648	CCGG	20	35	26	29	17.85	30.64	20.92	21.57	Exon	Exon|exon_2_3_ALTTENATIVE_3SS|rna-XM_010088955.2||LOC21386696|mRNA;Exon|exon_2_3_ALTTENATIVE_3SS|rna-XM_024163836.1||LOC21386696|mRNA;Exon|exon_2_4_ALTTENATIVE_5SS|rna-XM_024163833.1||LOC21386696|mRNA
NW_010356916.1-19298	NW_010356916.1	19298	CCGG	0	0	1	1	0	0	0.8	0.74	Intergenic	Intergenic|gene-LOC21386696-gene-LOC21386697
NW_010356916.1-23053	NW_010356916.1	23053	CCGG	0	1	0	3	0	0.88	0	2.23	SpliceSiteDonor	SpliceSiteDonor|intron_2_RETAINED-RETAINED|rna-XM_024163844.1||LOC21386697|mRNA
NW_010356916.1-23235	NW_010356916.1	23235	CCGG	205	182	219	224	182.93	159.32	176.22	166.64	SpliceSiteDonor	SpliceSiteDonor|intron_2_RETAINED-RETAINED|rna-XM_024163844.1||LOC21386697|mRNA
NW_010356916.1-24299	NW_010356916.1	24299	CCGG	1	0	0	0	0.89	0	0	0	Intron	Intron|intron_2_RETAINED-RETAINED|rna-XM_024163844.1||LOC21386697|mRNA
NW_010356916.1-24697	NW_010356916.1	24697	CCGG	31	38	36	39	27.66	33.26	28.97	29.01	Intron	Intron|intron_2_RETAINED-RETAINED|rna-XM_024163844.1||LOC21386697|mRNA
NW_010356916.1-24727	NW_010356916.1	24727	CCGG	0	2	0	1	0	1.75	0	0.74	Intron	Intron|intron_2_RETAINED-RETAINED|rna-XM_024163844.1||LOC21386697|mRNA
NW_010356916.1-27407	NW_010356916.1	27407	CCGG	55	34	57	48	49.08	29.76	45.87	35.71	Gene	Gene|LOC21386697|mRNA
NW_010356916.1-27661	NW_010356916.1	27661	CCGG	144	133	218	216	128.5	116.43	175.41	160.69	Gene	Gene|LOC21386697|mRNA
NW_010356916.1-45527	NW_010356916.1	45527	CCGG	11	12	6	10	9.82	10.5	4.83	7.44	Downstream,Exon	Downstream|1600|rna-XM_024163853.1||LOC21386700|mRNA;Exon|exon_1_1_RETAINED|rna-XM_010088960.2||LOC21386701|mRNA
NW_010356916.1-45535	NW_010356916.1	45535	CCGG	11	12	6	10	9.82	10.5	4.83	7.44	Downstream,Exon	Downstream|1608|rna-XM_024163853.1||LOC21386700|mRNA;Exon|exon_1_1_RETAINED|rna-XM_010088960.2||LOC21386701|mRNA
NW_010356916.1-45614	NW_010356916.1	45614	CCGG	14	17	11	10	12.49	14.88	8.85	7.44	Downstream,Exon	Downstream|1687|rna-XM_024163853.1||LOC21386700|mRNA;Exon|exon_1_1_RETAINED|rna-XM_010088960.2||LOC21386701|mRNA
NW_010356916.1-66027	NW_010356916.1	66027	CCGG	0	1	0	1	0	0.88	0	0.74	Intron	Intron|intron_1_RETAINED-RETAINED|rna-XM_024163863.1||LOC21386703|mRNA
NW_010356916.1-69060	NW_010356916.1	69060	CCGG	113	172	181	175	100.84	150.56	145.64	130.19	Exon	Exon|exon_6_8_RETAINED|rna-XM_024163863.1||LOC21386703|mRNA
NW_010356916.1-69726	NW_010356916.1	69726	CCGG	35	45	50	63	31.23	39.39	40.23	46.87	Gene	Gene|LOC21386703|mRNA
NW_010356916.1-74238	NW_010356916.1	74238	CCGG	0	1	0	1	0	0.88	0	0.74	Exon	Exon|exon_2_21_RETAINED|rna-XM_024163857.1||LOC21386704|mRNA
NW_010356916.1-75282	NW_010356916.1	75282	CCGG	13	25	31	26	11.6	21.88	24.94	19.34	SpliceSiteDonor	SpliceSiteDonor|intron_5_RETAINED-RETAINED|rna-XM_024163857.1||LOC21386704|mRNA
NW_010356916.1-78320	NW_010356916.1	78320	CCGG	20	36	49	31	17.85	31.51	39.43	23.06	SpliceSiteDonor	SpliceSiteDonor|intron_14_RETAINED-RETAINED|rna-XM_024163857.1||LOC21386704|mRNA
NW_010356916.1-78541	NW_010356916.1	78541	CCGG	3	10	11	8	2.68	8.75	8.85	5.95	Intron	Intron|intron_14_RETAINED-RETAINED|rna-XM_024163857.1||LOC21386704|mRNA
NW_010356916.1-80123	NW_010356916.1	80123	CCGG	39	30	32	31	34.8	26.26	25.75	23.06	Exon	Exon|exon_20_21_RETAINED|rna-XM_024163857.1||LOC21386704|mRNA
NW_010356916.1-80389	NW_010356916.1	80389	CCGG	0	2	0	0	0	1.75	0	0	Intron	Intron|intron_20_RETAINED-RETAINED|rna-XM_024163857.1||LOC21386704|mRNA
NW_010356916.1-81844	NW_010356916.1	81844	CCGG	0	0	1	0	0	0	0.8	0	Downstream,Intergenic	Downstream|1001|rna-XM_024163857.1||LOC21386704|mRNA;Intergenic|gene-LOC21386704-gene-LOC21386705;Downstream|1050|rna-XM_024163872.1||LOC21386705|mRNA
NW_010356916.1-86496	NW_010356916.1	86496	CCGG	11	16	20	15	9.82	14.01	16.09	11.16	Intergenic,Upstream	Intergenic|gene-LOC21386705-gene-LOC112091078;Upstream|621|rna-XM_024163872.1||LOC21386705|mRNA
NW_010356916.1-91006	NW_010356916.1	91006	CCGG	6	3	8	5	5.35	2.63	6.44	3.72	Intergenic,Downstream	Intergenic|gene-LOC21386705-gene-LOC112091078;Downstream|1434|rna-XM_024163875.1||LOC112091078|mRNA
NW_010356916.1-101748	NW_010356916.1	101748	CCGG	34	33	45	37	30.34	28.89	36.21	27.53	-	-
NW_010356916.1-103458	NW_010356916.1	103458	CCGG	3	3	1	1	2.68	2.63	0.8	0.74	-	-
NW_010356916.1-103473	NW_010356916.1	103473	CCGG	3	3	1	1	2.68	2.63	0.8	0.74	-	-
NW_010356919.1-15245	NW_010356919.1	15245	CCGG	2	1	0	2	1.78	0.88	0	1.49	SpliceSiteDonor	SpliceSiteDonor|intron_1_RETAINED-RETAINED|rna-XM_010088966.2||LOC21385128|mRNA
NW_010356919.1-15250	NW_010356919.1	15250	CCGG	2	1	0	2	1.78	0.88	0	1.49	SpliceSiteDonor	SpliceSiteDonor|intron_1_RETAINED-RETAINED|rna-XM_010088966.2||LOC21385128|mRNA
NW_010356919.1-15254	NW_010356919.1	15254	CCGG	2	1	0	2	1.78	0.88	0	1.49	SpliceSiteDonor	SpliceSiteDonor|intron_1_RETAINED-RETAINED|rna-XM_010088966.2||LOC21385128|mRNA
NW_010356919.1-18236	NW_010356919.1	18236	CCGG	4	3	6	3	3.57	2.63	4.83	2.23	Gene	Gene|LOC21385128|mRNA
NW_010356919.1-24591	NW_010356919.1	24591	CCGG	0	0	1	0	0	0	0.8	0	SpliceSiteDonor	SpliceSiteDonor|intron_1_ALTTENATIVE_3SS-RETAINED|rna-XM_024163898.1||LOC21385129|mRNA;SpliceSiteDonor|intron_2_ALTTENATIVE_3SS-RETAINED|rna-XM_024163905.1||LOC21385129|mRNA
NW_010356919.1-27213	NW_010356919.1	27213	CCGG	26	17	27	33	23.2	14.88	21.73	24.55	SpliceSiteDonor	SpliceSiteDonor|intron_6_RETAINED-RETAINED|rna-XM_024163898.1||LOC21385129|mRNA;SpliceSiteDonor|intron_7_RETAINED-RETAINED|rna-XM_024163905.1||LOC21385129|mRNA
NW_010356919.1-34781	NW_010356919.1	34781	CCGG	1	5	4	5	0.89	4.38	3.22	3.72	Intergenic	Intergenic|gene-LOC21385129-gene-LOC21385130
NW_010356919.1-39474	NW_010356919.1	39474	CCGG	13	3	16	10	11.6	2.63	12.87	7.44	Exon	Exon|exon_2_19_RETAINED|rna-XM_024163886.1||LOC21385130|mRNA
NW_010356919.1-40372	NW_010356919.1	40372	CCGG	2	2	0	0	1.78	1.75	0	0	SpliceSiteDonor	SpliceSiteDonor|intron_6_RETAINED-RETAINED|rna-XM_024163886.1||LOC21385130|mRNA
NW_010356919.1-41491	NW_010356919.1	41491	CCGG	19	8	14	16	16.95	7	11.27	11.9	SpliceSiteDonor	SpliceSiteDonor|intron_10_RETAINED-RETAINED|rna-XM_024163886.1||LOC21385130|mRNA
NW_010356923.1-586	NW_010356923.1	586	CCGG	28	28	33	33	24.99	24.51	26.55	24.55	-	-
NW_010356931.1-684	NW_010356931.1	684	CCGG	1	3	0	1	0.89	2.63	0	0.74	SpliceSiteDonor	SpliceSiteDonor|intron_2_RETAINED-RETAINED|rna-XM_024163923.1||LOC21384270|mRNA
NW_010356989.1-244	NW_010356989.1	244	CCGG	7	10	12	8	6.25	8.75	9.66	5.95	-	-
NW_010357002.1-4453	NW_010357002.1	4453	CCGG	0	1	2	0	0	0.88	1.61	0	Intergenic	Intergenic|gene-LOC21392741
NW_010357002.1-12737	NW_010357002.1	12737	CCGG	0	0	0	1	0	0	0	0.74	Intergenic	Intergenic|gene-LOC21392741
NW_010357002.1-15065	NW_010357002.1	15065	CCGG	0	0	0	1	0	0	0	0.74	SpliceSiteDonor	SpliceSiteDonor|intron_1_RETAINED-RETAINED|rna-XM_010088973.2||LOC21392741|mRNA
NW_010357002.1-15192	NW_010357002.1	15192	CCGG	0	1	1	0	0	0.88	0.8	0	Exon	Exon|exon_1_3_RETAINED|rna-XM_010088973.2||LOC21392741|mRNA
NW_010357002.1-16332	NW_010357002.1	16332	CCGG	0	1	0	0	0	0.88	0	0	Gene	Gene|LOC21392741|mRNA
NW_010357002.1-16876	NW_010357002.1	16876	CCGG	0	1	0	1	0	0.88	0	0.74	Gene	Gene|LOC21392741|mRNA
NW_010357002.1-16939	NW_010357002.1	16939	CCGG	0	0	0	1	0	0	0	0.74	Gene	Gene|LOC21392741|mRNA
NW_010357002.1-30199	NW_010357002.1	30199	CCGG	2	0	0	0	1.78	0	0	0	Intergenic	Intergenic|gene-LOC21392741-Gene_rna-XR_002901994.1
NW_010357002.1-54915	NW_010357002.1	54915	CCGG	0	2	0	0	0	1.75	0	0	Intron	Intron|intron_3_RETAINED-RETAINED|rna-XM_024164045.1||LOC21392743|mRNA;Intron|intron_5_RETAINED-RETAINED|rna-XM_010088975.2||LOC21392743|mRNA
NW_010357002.1-55332	NW_010357002.1	55332	CCGG	14	20	31	24	12.49	17.51	24.94	17.85	Gene	Gene|LOC21392743|mRNA
NW_010357002.1-81847	NW_010357002.1	81847	CCGG	1	1	3	1	0.89	0.88	2.41	0.74	Intergenic	Intergenic|gene-LOC21392743-gene-LOC21392744
NW_010357002.1-86644	NW_010357002.1	86644	CCGG	0	0	0	2	0	0	0	1.49	Exon	Exon|exon_1_4_RETAINED|rna-XM_010088976.2||LOC21392744|mRNA
NW_010357002.1-88210	NW_010357002.1	88210	CCGG	8	8	12	11	7.14	7	9.66	8.18	Exon	Exon|exon_3_4_RETAINED|rna-XM_010088976.2||LOC21392744|mRNA
NW_010357002.1-88231	NW_010357002.1	88231	CCGG	37	34	37	46	33.02	29.76	29.77	34.22	Exon	Exon|exon_3_4_RETAINED|rna-XM_010088976.2||LOC21392744|mRNA
NW_010357002.1-88243	NW_010357002.1	88243	CCGG	37	34	37	46	33.02	29.76	29.77	34.22	Exon	Exon|exon_3_4_RETAINED|rna-XM_010088976.2||LOC21392744|mRNA
NW_010357002.1-88923	NW_010357002.1	88923	CCGG	2	2	0	0	1.78	1.75	0	0	Gene	Gene|LOC21392744|mRNA
NW_010357002.1-94287	NW_010357002.1	94287	CCGG	104	103	110	147	92.8	90.16	88.51	109.36	SpliceSiteDonor	SpliceSiteDonor|intron_2_RETAINED-RETAINED|rna-XM_010088977.2||LOC21392745|mRNA
NW_010357002.1-94347	NW_010357002.1	94347	CCGG	16	30	32	48	14.28	26.26	25.75	35.71	Exon	Exon|exon_2_4_RETAINED|rna-XM_010088977.2||LOC21392745|mRNA
NW_010357002.1-99263	NW_010357002.1	99263	CCGG	0	0	0	1	0	0	0	0.74	SpliceSiteDonor	SpliceSiteDonor|intron_1_RETAINED-RETAINED|rna-XM_010088978.2||LOC21392746|mRNA
NW_010357002.1-99598	NW_010357002.1	99598	CCGG	3	1	3	2	2.68	0.88	2.41	1.49	SpliceSiteDonor	SpliceSiteDonor|intron_2_RETAINED-RETAINED|rna-XM_010088978.2||LOC21392746|mRNA
NW_010357002.1-102980	NW_010357002.1	102980	CCGG	0	1	0	2	0	0.88	0	1.49	SpliceSiteDonor	SpliceSiteDonor|intron_11_RETAINED-RETAINED|rna-XM_010088978.2||LOC21392746|mRNA
NW_010357002.1-107304	NW_010357002.1	107304	CCGG	8	8	6	9	7.14	7	4.83	6.7	Upstream,Intergenic	Upstream|1121|rna-XM_024164002.1||LOC21392747|mRNA;Intergenic|gene-LOC21392746-gene-LOC21392747
NW_010357002.1-112298	NW_010357002.1	112298	CCGG	56	43	58	66	49.97	37.64	46.67	49.1	Exon	Exon|exon_4_5_RETAINED|rna-XM_024164002.1||LOC21392747|mRNA
NW_010357002.1-112347	NW_010357002.1	112347	CCGG	22	20	17	34	19.63	17.51	13.68	25.29	Exon	Exon|exon_4_5_RETAINED|rna-XM_024164002.1||LOC21392747|mRNA
NW_010357002.1-113276	NW_010357002.1	113276	CCGG	4	2	3	3	3.57	1.75	2.41	2.23	Intergenic,Downstream	Intergenic|gene-LOC21392747-gene-LOC21392749;Downstream|199|rna-XM_024164002.1||LOC21392747|mRNA
NW_010357002.1-121543	NW_010357002.1	121543	CCGG	7	5	8	18	6.25	4.38	6.44	13.39	Exon	Exon|exon_5_10_RETAINED|rna-XM_024164025.1||LOC21392749|mRNA
NW_010357002.1-126975	NW_010357002.1	126975	CCGG	0	0	2	0	0	0	1.61	0	Intergenic	Intergenic|gene-LOC21392749-gene-LOC21392751
NW_010357002.1-132076	NW_010357002.1	132076	CCGG	20	20	29	35	17.85	17.51	23.33	26.04	Intergenic	Intergenic|gene-LOC21392749-gene-LOC21392751
NW_010357002.1-139916	NW_010357002.1	139916	CCGG	0	2	0	2	0	1.75	0	1.49	Exon	Exon|exon_1_2_RETAINED|rna-XM_010088983.2||LOC21392751|mRNA
NW_010357002.1-139922	NW_010357002.1	139922	CCGG	0	2	0	2	0	1.75	0	1.49	Exon	Exon|exon_1_2_RETAINED|rna-XM_010088983.2||LOC21392751|mRNA
NW_010357002.1-139973	NW_010357002.1	139973	CCGG	0	1	0	0	0	0.88	0	0	Exon	Exon|exon_1_2_RETAINED|rna-XM_010088983.2||LOC21392751|mRNA
NW_010357002.1-139979	NW_010357002.1	139979	CCGG	0	1	0	0	0	0.88	0	0	Exon	Exon|exon_1_2_RETAINED|rna-XM_010088983.2||LOC21392751|mRNA
NW_010357002.1-139985	NW_010357002.1	139985	CCGG	0	1	0	0	0	0.88	0	0	Exon	Exon|exon_1_2_RETAINED|rna-XM_010088983.2||LOC21392751|mRNA
NW_010357002.1-140222	NW_010357002.1	140222	CCGG	3	0	0	0	2.68	0	0	0	Exon	Exon|exon_1_2_RETAINED|rna-XM_010088983.2||LOC21392751|mRNA
NW_010357002.1-140234	NW_010357002.1	140234	CCGG	3	0	0	0	2.68	0	0	0	Exon	Exon|exon_1_2_RETAINED|rna-XM_010088983.2||LOC21392751|mRNA
NW_010357002.1-151594	NW_010357002.1	151594	CCGG	1	0	0	1	0.89	0	0	0.74	SpliceSiteDonor	SpliceSiteDonor|intron_1_RETAINED-RETAINED|rna-XM_010088984.2||LOC21392752|mRNA
NW_010357002.1-177042	NW_010357002.1	177042	CCGG	4	2	1	1	3.57	1.75	0.8	0.74	Intergenic	Intergenic|gene-LOC21392754-gene-LOC21392755
NW_010357002.1-185511	NW_010357002.1	185511	CCGG	0	1	2	0	0	0.88	1.61	0	Exon	Exon|exon_2_4_RETAINED|rna-XM_010088987.2||LOC21392755|mRNA
NW_010357002.1-196919	NW_010357002.1	196919	CCGG	1	0	1	1	0.89	0	0.8	0.74	Exon	Exon|exon_1_1_RETAINED|rna-XM_010088989.2||LOC21392757|mRNA
NW_010357002.1-204854	NW_010357002.1	204854	CCGG	0	0	1	0	0	0	0.8	0	Exon	Exon|exon_1_1_RETAINED|rna-XM_010088991.2||LOC21392759|mRNA
NW_010357002.1-206029	NW_010357002.1	206029	CCGG	1	1	0	0	0.89	0.88	0	0	Exon	Exon|exon_1_1_RETAINED|rna-XM_010088991.2||LOC21392759|mRNA
NW_010357002.1-225260	NW_010357002.1	225260	CCGG	55	53	36	37	49.08	46.39	28.97	27.53	Intergenic	Intergenic|gene-LOC21392759-gene-LOC21392760
NW_010357002.1-239762	NW_010357002.1	239762	CCGG	0	0	0	1	0	0	0	0.74	Intergenic	Intergenic|gene-LOC21392759-gene-LOC21392760
NW_010357002.1-241835	NW_010357002.1	241835	CCGG	0	1	0	0	0	0.88	0	0	Intergenic	Intergenic|gene-LOC21392759-gene-LOC21392760
NW_010357002.1-247737	NW_010357002.1	247737	CCGG	0	1	0	0	0	0.88	0	0	Intergenic	Intergenic|gene-LOC21392759-gene-LOC21392760
NW_010357002.1-251395	NW_010357002.1	251395	CCGG	0	1	0	0	0	0.88	0	0	SpliceSiteDonor	SpliceSiteDonor|intron_1_RETAINED-RETAINED|rna-XM_010088992.2||LOC21392760|mRNA
NW_010357002.1-252516	NW_010357002.1	252516	CCGG	29	45	51	47	25.88	39.39	41.04	34.97	SpliceSiteDonor	SpliceSiteDonor|intron_2_RETAINED-RETAINED|rna-XM_010088992.2||LOC21392760|mRNA
NW_010357002.1-253974	NW_010357002.1	253974	CCGG	5	1	1	1	4.46	0.88	0.8	0.74	Intron,Downstream	Intron|intron_4_RETAINED-RETAINED|rna-XM_010088992.2||LOC21392760|mRNA;Downstream|1324|rna-XM_010088993.2||LOC21392761|mRNA
NW_010357002.1-258401	NW_010357002.1	258401	CCGG	0	0	2	0	0	0	1.61	0	Exon	Exon|exon_1_7_RETAINED|rna-XM_010088993.2||LOC21392761|mRNA
NW_010357002.1-282869	NW_010357002.1	282869	CCGG	0	2	0	0	0	1.75	0	0	Intergenic,Downstream	Intergenic|gene-LOC21392762-gene-LOC21392763;Downstream|182|rna-XM_024164016.1||LOC21392763|mRNA
NW_010357014.1-1972	NW_010357014.1	1972	CCGG	4	1	2	1	3.57	0.88	1.61	0.74	-	-
NW_010357027.1-609	NW_010357027.1	609	CCGG	11	15	13	10	9.82	13.13	10.46	7.44	-	-
NW_010357029.1-11855	NW_010357029.1	11855	CCGG	4	3	10	4	3.57	2.63	8.05	2.98	Intergenic	Intergenic|gene-LOC21386539
NW_010357029.1-12390	NW_010357029.1	12390	CCGG	21	31	23	36	18.74	27.14	18.51	26.78	Intergenic	Intergenic|gene-LOC21386539
NW_010357029.1-13434	NW_010357029.1	13434	CCGG	31	19	53	31	27.66	16.63	42.65	23.06	Intergenic	Intergenic|gene-LOC21386539
NW_010357029.1-22328	NW_010357029.1	22328	CCGG	3	6	3	8	2.68	5.25	2.41	5.95	Intergenic	Intergenic|gene-LOC21386539
NW_010357029.1-45106	NW_010357029.1	45106	CCGG	1	1	5	4	0.89	0.88	4.02	2.98	Gene	Gene|LOC21386539|mRNA
NW_010357029.1-45896	NW_010357029.1	45896	CCGG	0	0	1	3	0	0	0.8	2.23	Exon	Exon|exon_2_2_RETAINED|rna-XM_010089004.2||LOC21386539|mRNA;Exon|exon_3_3_RETAINED|rna-XM_024164071.1||LOC21386539|mRNA
NW_010357029.1-45911	NW_010357029.1	45911	CCGG	0	0	1	3	0	0	0.8	2.23	Exon	Exon|exon_2_2_RETAINED|rna-XM_010089004.2||LOC21386539|mRNA;Exon|exon_3_3_RETAINED|rna-XM_024164071.1||LOC21386539|mRNA
NW_010357029.1-49272	NW_010357029.1	49272	CCGG	1	0	0	0	0.89	0	0	0	Intergenic	Intergenic|gene-LOC21386539-gene-LOC21386540
NW_010357029.1-58330	NW_010357029.1	58330	CCGG	2	0	0	0	1.78	0	0	0	Exon	Exon|exon_1_2_RETAINED|rna-XM_010089005.2||LOC21386540|mRNA
NW_010357029.1-65099	NW_010357029.1	65099	CCGG	11	4	11	11	9.82	3.5	8.85	8.18	Intergenic	Intergenic|gene-LOC21386541-gene-LOC112091160
NW_010357029.1-75899	NW_010357029.1	75899	CCGG	0	0	0	2	0	0	0	1.49	Intergenic	Intergenic|gene-LOC112091160-gene-LOC21386542
NW_010357029.1-82236	NW_010357029.1	82236	CCGG	0	2	1	0	0	1.75	0.8	0	Intergenic	Intergenic|gene-LOC112091160-gene-LOC21386542
NW_010357029.1-86995	NW_010357029.1	86995	CCGG	0	1	0	0	0	0.88	0	0	Gene	Gene|LOC21386542|mRNA
NW_010357029.1-87514	NW_010357029.1	87514	CCGG	68	73	101	158	60.68	63.9	81.27	117.54	Gene	Gene|LOC21386542|mRNA
NW_010357029.1-88736	NW_010357029.1	88736	CCGG	7	15	14	19	6.25	13.13	11.27	14.13	Exon	Exon|exon_1_1_RETAINED|rna-XM_010089007.2||LOC21386542|mRNA
NW_010357029.1-95505	NW_010357029.1	95505	CCGG	3	0	0	0	2.68	0	0	0	-	-
NW_010357035.1-1449	NW_010357035.1	1449	CCGG	48	45	66	62	42.83	39.39	53.11	46.12	-	-
NW_010357062.1-529	NW_010357062.1	529	CCGG	50	47	79	62	44.62	41.14	63.57	46.12	-	-
NW_010357067.1-419	NW_010357067.1	419	CCGG	1	3	2	5	0.89	2.63	1.61	3.72	-	-
NW_010357090.1-13822	NW_010357090.1	13822	CCGG	0	0	1	0	0	0	0.8	0	Intron	Intron|intron_3_RETAINED-RETAINED|gene-LOC21398870||Gene_gene-LOC21398870|pseudogene
NW_010357090.1-15800	NW_010357090.1	15800	CCGG	0	2	0	0	0	1.75	0	0	Intron	Intron|intron_3_RETAINED-RETAINED|gene-LOC21398870||Gene_gene-LOC21398870|pseudogene
NW_010357090.1-30240	NW_010357090.1	30240	CCGG	1	5	9	5	0.89	4.38	7.24	3.72	Intron	Intron|intron_2_RETAINED-RETAINED|gene-LOC21398870||Gene_gene-LOC21398870|pseudogene
NW_010357090.1-33029	NW_010357090.1	33029	CCGG	0	0	1	0	0	0	0.8	0	Intron	Intron|intron_2_RETAINED-RETAINED|gene-LOC21398870||Gene_gene-LOC21398870|pseudogene
NW_010357090.1-53545	NW_010357090.1	53545	CCGG	1	2	1	0	0.89	1.75	0.8	0	Intron	Intron|intron_2_RETAINED-RETAINED|gene-LOC21398870||Gene_gene-LOC21398870|pseudogene
NW_010357090.1-73947	NW_010357090.1	73947	CCGG	196	179	264	284	174.9	156.69	212.43	211.28	Intergenic	Intergenic|Gene_rna-XR_002902037.1-gene-LOC112091232
NW_010357090.1-78628	NW_010357090.1	78628	CCGG	1	3	6	3	0.89	2.63	4.83	2.23	Intergenic	Intergenic|Gene_rna-XR_002902037.1-gene-LOC112091232
NW_010357090.1-83087	NW_010357090.1	83087	CCGG	3	2	1	1	2.68	1.75	0.8	0.74	Intergenic	Intergenic|Gene_rna-XR_002902037.1-gene-LOC112091232
NW_010357090.1-88308	NW_010357090.1	88308	CCGG	42	56	58	67	37.48	49.02	46.67	49.84	Intergenic	Intergenic|Gene_rna-XR_002902037.1-gene-LOC112091232
NW_010357090.1-88632	NW_010357090.1	88632	CCGG	59	52	51	70	52.65	45.52	41.04	52.08	Intergenic	Intergenic|Gene_rna-XR_002902037.1-gene-LOC112091232
NW_010357090.1-90666	NW_010357090.1	90666	CCGG	124	110	127	138	110.65	96.29	102.19	102.66	Intergenic	Intergenic|Gene_rna-XR_002902037.1-gene-LOC112091232
NW_010357090.1-94590	NW_010357090.1	94590	CCGG	1556	1473	1160	1354	1388.5	1289.43	933.4	1007.3	Intergenic,Downstream	Intergenic|gene-LOC112091232-gene-LOC112091225;Downstream|320|rna-XR_002902047.1||LOC112091232|snoRNA
NW_010357090.1-105326	NW_010357090.1	105326	CCGG	1	2	3	2	0.89	1.75	2.41	1.49	Intergenic	Intergenic|gene-LOC112091225-gene-LOC112091182
NW_010357090.1-107978	NW_010357090.1	107978	CCGG	0	1	0	0	0	0.88	0	0	Intergenic	Intergenic|gene-LOC112091225-gene-LOC112091182
NW_010357090.1-115123	NW_010357090.1	115123	CCGG	6	5	3	6	5.35	4.38	2.41	4.46	Intergenic	Intergenic|gene-LOC112091225-gene-LOC112091182
NW_010357090.1-115128	NW_010357090.1	115128	CCGG	6	5	3	6	5.35	4.38	2.41	4.46	Intergenic	Intergenic|gene-LOC112091225-gene-LOC112091182
NW_010357090.1-151672	NW_010357090.1	151672	CCGG	89	93	118	153	79.42	81.41	94.95	113.82	Intergenic	Intergenic|gene-LOC112091225-gene-LOC112091182
NW_010357090.1-172923	NW_010357090.1	172923	CCGG	2	3	3	8	1.78	2.63	2.41	5.95	Intergenic	Intergenic|gene-LOC112091182-gene-LOC112091186
NW_010357090.1-189743	NW_010357090.1	189743	CCGG	0	0	3	2	0	0	2.41	1.49	Intergenic,Downstream	Intergenic|gene-LOC112091182-gene-LOC112091186;Downstream|1417|rna-XM_024164161.1||LOC112091186|mRNA
NW_010357090.1-209634	NW_010357090.1	209634	CCGG	2	0	0	0	1.78	0	0	0	Intergenic	Intergenic|gene-LOC112091186-gene-LOC112091223
NW_010357090.1-238310	NW_010357090.1	238310	CCGG	35	39	40	35	31.23	34.14	32.19	26.04	Intergenic	Intergenic|gene-LOC112091223-gene-LOC112091227
NW_010357090.1-239465	NW_010357090.1	239465	CCGG	2	0	0	0	1.78	0	0	0	Intergenic	Intergenic|gene-LOC112091223-gene-LOC112091227
NW_010357090.1-239480	NW_010357090.1	239480	CCGG	2	0	0	0	1.78	0	0	0	Intergenic	Intergenic|gene-LOC112091223-gene-LOC112091227
NW_010357090.1-239493	NW_010357090.1	239493	CCGG	2	0	0	0	1.78	0	0	0	Intergenic	Intergenic|gene-LOC112091223-gene-LOC112091227
NW_010357090.1-250376	NW_010357090.1	250376	CCGG	0	1	0	1	0	0.88	0	0.74	Downstream,Intergenic	Downstream|198|rna-XR_002902045.1||LOC112091227|snoRNA;Intergenic|gene-LOC112091223-gene-LOC112091227
NW_010357090.1-252647	NW_010357090.1	252647	CCGG	0	4	2	2	0	3.5	1.61	1.49	Upstream,Intergenic	Upstream|1967|rna-XR_002902045.1||LOC112091227|snoRNA;Intergenic|gene-LOC112091227-Gene_gene-LOC112091189
NW_010357090.1-258292	NW_010357090.1	258292	CCGG	7	24	15	8	6.25	21.01	12.07	5.95	Intergenic	Intergenic|gene-LOC112091227-Gene_gene-LOC112091189
NW_010357090.1-325574	NW_010357090.1	325574	CCGG	0	0	1	0	0	0	0.8	0	Intergenic	Intergenic|gene-LOC112091222-gene-LOC21412653
NW_010357090.1-328069	NW_010357090.1	328069	CCGG	55	76	110	82	49.08	66.53	88.51	61	Intergenic	Intergenic|gene-LOC112091222-gene-LOC21412653
NW_010357090.1-331787	NW_010357090.1	331787	CCGG	33	30	33	29	29.45	26.26	26.55	21.57	Intergenic	Intergenic|gene-LOC112091222-gene-LOC21412653
NW_010357090.1-336855	NW_010357090.1	336855	CCGG	30	54	26	28	26.77	47.27	20.92	20.83	Intergenic	Intergenic|gene-LOC112091222-gene-LOC21412653
NW_010357090.1-349069	NW_010357090.1	349069	CCGG	4	3	1	2	3.57	2.63	0.8	1.49	Intergenic	Intergenic|gene-LOC112091222-gene-LOC21412653
NW_010357090.1-353861	NW_010357090.1	353861	CCGG	3	0	0	2	2.68	0	0	1.49	Intergenic	Intergenic|gene-LOC112091222-gene-LOC21412653
NW_010357090.1-377629	NW_010357090.1	377629	CCGG	1	1	1	1	0.89	0.88	0.8	0.74	Intergenic,Downstream	Intergenic|gene-LOC21412653-gene-LOC112091199;Downstream|1727|rna-XM_024164202.1||LOC112091199|mRNA
NW_010357090.1-397586	NW_010357090.1	397586	CCGG	8	8	4	4	7.14	7	3.22	2.98	Intergenic	Intergenic|gene-LOC112091201-gene-LOC112091203
NW_010357090.1-397597	NW_010357090.1	397597	CCGG	8	8	4	4	7.14	7	3.22	2.98	Intergenic	Intergenic|gene-LOC112091201-gene-LOC112091203
NW_010357090.1-413212	NW_010357090.1	413212	CCGG	0	1	0	0	0	0.88	0	0	Intergenic	Intergenic|gene-LOC112091201-gene-LOC112091203
NW_010357090.1-418923	NW_010357090.1	418923	CCGG	0	0	1	0	0	0	0.8	0	Intergenic	Intergenic|gene-LOC112091201-gene-LOC112091203
NW_010357090.1-419287	NW_010357090.1	419287	CCGG	2	2	2	2	1.78	1.75	1.61	1.49	Intergenic	Intergenic|gene-LOC112091201-gene-LOC112091203
NW_010357090.1-427273	NW_010357090.1	427273	CCGG	98	94	141	174	87.45	82.29	113.46	129.45	Intergenic,Downstream	Intergenic|gene-LOC112091201-gene-LOC112091203;Downstream|1475|rna-XM_024164223.1||LOC112091203|mRNA
NW_010357090.1-432772	NW_010357090.1	432772	CCGG	11	16	16	18	9.82	14.01	12.87	13.39	Intergenic	Intergenic|gene-LOC112091203-Gene_gene-LOC112091212
NW_010357090.1-467227	NW_010357090.1	467227	CCGG	0	1	0	0	0	0.88	0	0	Downstream,Intergenic	Downstream|264|rna-XM_010089023.2||LOC21398881|mRNA;Downstream|324|rna-XM_024164242.1||LOC21398881|mRNA;Intergenic|gene-LOC21398881-gene-LOC112091217
NW_010357090.1-482545	NW_010357090.1	482545	CCGG	6	0	9	7	5.35	0	7.24	5.21	Intron	Intron|intron_12_RETAINED-RETAINED|rna-XM_010089024.2||LOC21398882|mRNA
NW_010357095.1-30949	NW_010357095.1	30949	CCGG	6	6	3	1	5.35	5.25	2.41	0.74	SpliceSiteDonor	SpliceSiteDonor|intron_10_RETAINED-RETAINED|rna-XM_010089027.2||LOC21395863|mRNA
NW_010357095.1-30955	NW_010357095.1	30955	CCGG	6	6	3	1	5.35	5.25	2.41	0.74	SpliceSiteDonor	SpliceSiteDonor|intron_10_RETAINED-RETAINED|rna-XM_010089027.2||LOC21395863|mRNA
NW_010357095.1-31612	NW_010357095.1	31612	CCGG	4	0	0	0	3.57	0	0	0	Gene	Gene|LOC21395863|mRNA
NW_010357095.1-33558	NW_010357095.1	33558	CCGG	0	1	0	0	0	0.88	0	0	Intergenic,Downstream	Intergenic|gene-LOC21395863-gene-LOC21395864;Downstream|1424|rna-XM_010089027.2||LOC21395863|mRNA
NW_010357095.1-38925	NW_010357095.1	38925	CCGG	6	3	4	3	5.35	2.63	3.22	2.23	Exon	Exon|exon_1_2_RETAINED|rna-XM_010089028.2||LOC21395864|mRNA;Exon|exon_1_2_RETAINED|rna-XM_024164394.1||LOC21395864|mRNA
NW_010357095.1-41799	NW_010357095.1	41799	CCGG	0	3	1	1	0	2.63	0.8	0.74	Intergenic,Downstream	Intergenic|gene-LOC21395864-gene-LOC21395865;Downstream|457|rna-XM_010089028.2||LOC21395864|mRNA
NW_010357095.1-43191	NW_010357095.1	43191	CCGG	1	3	4	2	0.89	2.63	3.22	1.49	Intergenic,Downstream	Intergenic|gene-LOC21395864-gene-LOC21395865;Downstream|1849|rna-XM_010089028.2||LOC21395864|mRNA
NW_010357095.1-49843	NW_010357095.1	49843	CCGG	1	1	0	1	0.89	0.88	0	0.74	Intergenic	Intergenic|gene-LOC21395864-gene-LOC21395865
NW_010357095.1-50342	NW_010357095.1	50342	CCGG	11	19	14	22	9.82	16.63	11.27	16.37	Intergenic	Intergenic|gene-LOC21395864-gene-LOC21395865
NW_010357095.1-51141	NW_010357095.1	51141	CCGG	24	18	39	59	21.42	15.76	31.38	43.89	Intergenic	Intergenic|gene-LOC21395864-gene-LOC21395865
NW_010357095.1-52413	NW_010357095.1	52413	CCGG	36	34	37	47	32.12	29.76	29.77	34.97	Intergenic	Intergenic|gene-LOC21395864-gene-LOC21395865
NW_010357095.1-54282	NW_010357095.1	54282	CCGG	0	1	0	1	0	0.88	0	0.74	Intergenic	Intergenic|gene-LOC21395864-gene-LOC21395865
NW_010357095.1-60789	NW_010357095.1	60789	CCGG	0	0	0	1	0	0	0	0.74	Intergenic	Intergenic|gene-LOC21395864-gene-LOC21395865
NW_010357095.1-64912	NW_010357095.1	64912	CCGG	1	0	1	3	0.89	0	0.8	2.23	Intergenic,Downstream,Upstream	Intergenic|gene-LOC21395864-gene-LOC21395865;Downstream|1560|rna-XR_002902075.1||exon-XR_002902075.1-1|;Upstream|155|rna-XM_010089029.2||LOC21395865|mRNA
NW_010357095.1-72609	NW_010357095.1	72609	CCGG	2	0	0	0	1.78	0	0	0	Intron,Gene	Intron|intron_2_RETAINED-RETAINED|rna-XR_002902075.1||exon-XR_002902075.1-1|;Gene|LOC112091289|
NW_010357095.1-80562	NW_010357095.1	80562	CCGG	0	0	1	0	0	0	0.8	0	Intergenic	Intergenic|Gene_rna-XR_002902075.1-gene-LOC112091239
NW_010357095.1-83228	NW_010357095.1	83228	CCGG	1	2	3	2	0.89	1.75	2.41	1.49	Intergenic	Intergenic|Gene_rna-XR_002902075.1-gene-LOC112091239
NW_010357095.1-84594	NW_010357095.1	84594	CCGG	16	11	13	14	14.28	9.63	10.46	10.42	Intergenic	Intergenic|Gene_rna-XR_002902075.1-gene-LOC112091239
NW_010357095.1-88026	NW_010357095.1	88026	CCGG	0	1	0	0	0	0.88	0	0	Intergenic	Intergenic|Gene_rna-XR_002902075.1-gene-LOC112091239
NW_010357095.1-117274	NW_010357095.1	117274	CCGG	10	25	31	28	8.92	21.88	24.94	20.83	Intergenic	Intergenic|gene-LOC112091240-gene-LOC21395867
NW_010357095.1-124166	NW_010357095.1	124166	CCGG	8	7	6	4	7.14	6.13	4.83	2.98	Intergenic	Intergenic|gene-LOC112091240-gene-LOC21395867
NW_010357095.1-127671	NW_010357095.1	127671	CCGG	19	15	13	19	16.95	13.13	10.46	14.13	Intergenic	Intergenic|gene-LOC112091240-gene-LOC21395867
NW_010357095.1-130511	NW_010357095.1	130511	CCGG	5	3	1	2	4.46	2.63	0.8	1.49	Intergenic	Intergenic|gene-LOC112091240-gene-LOC21395867
NW_010357095.1-130964	NW_010357095.1	130964	CCGG	3	3	4	4	2.68	2.63	3.22	2.98	Intergenic	Intergenic|gene-LOC112091240-gene-LOC21395867
NW_010357095.1-131099	NW_010357095.1	131099	CCGG	2	1	0	0	1.78	0.88	0	0	Intergenic	Intergenic|gene-LOC112091240-gene-LOC21395867
NW_010357095.1-131826	NW_010357095.1	131826	CCGG	0	0	0	1	0	0	0	0.74	Intergenic	Intergenic|gene-LOC112091240-gene-LOC21395867
NW_010357095.1-133719	NW_010357095.1	133719	CCGG	27	38	32	43	24.09	33.26	25.75	31.99	Intergenic	Intergenic|gene-LOC112091240-gene-LOC21395867
NW_010357095.1-143004	NW_010357095.1	143004	CCGG	1	1	3	2	0.89	0.88	2.41	1.49	Intergenic	Intergenic|gene-LOC21395867-gene-LOC21395868
NW_010357095.1-145203	NW_010357095.1	145203	CCGG	1	1	2	3	0.89	0.88	1.61	2.23	Downstream,Intergenic	Downstream|1659|rna-XM_024164489.1||LOC21395868|mRNA;Intergenic|gene-LOC21395867-gene-LOC21395868
NW_010357095.1-154436	NW_010357095.1	154436	CCGG	104	100	142	120	92.8	87.54	114.26	89.27	Intron	Intron|intron_2_ALTTENATIVE_5SS-ALTTENATIVE_POLY_A|rna-XR_002902074.1||LOC21395869|mRNA
NW_010357095.1-160135	NW_010357095.1	160135	CCGG	27	16	28	19	24.09	14.01	22.53	14.13	Intron	Intron|intron_2_ALTTENATIVE_5SS-ALTTENATIVE_POLY_A|rna-XR_002902074.1||LOC21395869|mRNA
NW_010357095.1-164745	NW_010357095.1	164745	CCGG	4	2	0	4	3.57	1.75	0	2.98	Intron,Downstream	Intron|intron_2_ALTTENATIVE_5SS-ALTTENATIVE_POLY_A|rna-XR_002902074.1||LOC21395869|mRNA;Downstream|517|rna-XM_024164475.1||LOC21395869|mRNA
NW_010357095.1-166732	NW_010357095.1	166732	CCGG	78	95	66	91	69.6	83.16	53.11	67.7	Intergenic,Upstream	Intergenic|gene-LOC21395869-gene-LOC112091245;Upstream|734|rna-XM_024164475.1||LOC21395869|mRNA;Upstream|734|rna-XR_002902074.1||LOC21395869|mRNA
NW_010357095.1-169538	NW_010357095.1	169538	CCGG	4	0	3	2	3.57	0	2.41	1.49	Intergenic	Intergenic|gene-LOC21395869-gene-LOC112091245
NW_010357095.1-171827	NW_010357095.1	171827	CCGG	2	11	6	6	1.78	9.63	4.83	4.46	Intergenic	Intergenic|gene-LOC21395869-gene-LOC112091245
NW_010357095.1-171893	NW_010357095.1	171893	CCGG	3	11	5	11	2.68	9.63	4.02	8.18	Intergenic	Intergenic|gene-LOC21395869-gene-LOC112091245
NW_010357095.1-173353	NW_010357095.1	173353	CCGG	3	1	2	0	2.68	0.88	1.61	0	Intergenic	Intergenic|gene-LOC21395869-gene-LOC112091245
NW_010357095.1-185856	NW_010357095.1	185856	CCGG	0	1	0	1	0	0.88	0	0.74	Intergenic	Intergenic|gene-LOC21395869-gene-LOC112091245
NW_010357095.1-188154	NW_010357095.1	188154	CCGG	41	33	49	45	36.59	28.89	39.43	33.48	Intergenic	Intergenic|gene-LOC21395869-gene-LOC112091245
NW_010357095.1-189611	NW_010357095.1	189611	CCGG	0	2	1	2	0	1.75	0.8	1.49	Intergenic	Intergenic|gene-LOC21395869-gene-LOC112091245
NW_010357095.1-215648	NW_010357095.1	215648	CCGG	17	10	14	18	15.17	8.75	11.27	13.39	Upstream,Downstream,Intergenic	Upstream|60|rna-XM_024164353.1||LOC112091245|mRNA;Downstream|444|rna-XR_002902077.1||LOC112091292|snoRNA;Intergenic|gene-LOC112091245-gene-LOC21395875
NW_010357095.1-222436	NW_010357095.1	222436	CCGG	0	0	0	1	0	0	0	0.74	Intergenic,Downstream	Intergenic|gene-LOC112091245-gene-LOC21395875;Downstream|961|rna-XM_010089039.2||LOC21395875|mRNA
NW_010357095.1-222613	NW_010357095.1	222613	CCGG	0	1	0	0	0	0.88	0	0	Intergenic,Downstream	Intergenic|gene-LOC112091245-gene-LOC21395875;Downstream|784|rna-XM_010089039.2||LOC21395875|mRNA
NW_010357095.1-224055	NW_010357095.1	224055	CCGG	144	134	168	158	128.5	117.3	135.18	117.54	Exon	Exon|exon_9_9_RETAINED|rna-XM_010089039.2||LOC21395875|mRNA
NW_010357095.1-224211	NW_010357095.1	224211	CCGG	2	0	0	0	1.78	0	0	0	Exon	Exon|exon_9_9_RETAINED|rna-XM_010089039.2||LOC21395875|mRNA
NW_010357095.1-225050	NW_010357095.1	225050	CCGG	10	6	13	13	8.92	5.25	10.46	9.67	Exon	Exon|exon_7_9_RETAINED|rna-XM_010089039.2||LOC21395875|mRNA
NW_010357095.1-227221	NW_010357095.1	227221	CCGG	13	11	15	6	11.6	9.63	12.07	4.46	Exon	Exon|exon_3_9_RETAINED|rna-XM_010089039.2||LOC21395875|mRNA
NW_010357095.1-228846	NW_010357095.1	228846	CCGG	101	116	134	147	90.13	101.54	107.82	109.36	Exon	Exon|exon_2_9_RETAINED|rna-XM_010089039.2||LOC21395875|mRNA
NW_010357095.1-230416	NW_010357095.1	230416	CCGG	2	0	0	0	1.78	0	0	0	Intergenic,Upstream	Intergenic|gene-LOC21395875-gene-LOC21395877;Upstream|78|rna-XM_010089039.2||LOC21395875|mRNA
NW_010357095.1-247599	NW_010357095.1	247599	CCGG	1	0	0	0	0.89	0	0	0	Intergenic	Intergenic|gene-LOC21395875-gene-LOC21395877
NW_010357095.1-250213	NW_010357095.1	250213	CCGG	0	0	4	3	0	0	3.22	2.23	Exon	Exon|exon_3_3_RETAINED|rna-XM_010089041.2||LOC21395877|mRNA
NW_010357095.1-250782	NW_010357095.1	250782	CCGG	8	10	7	6	7.14	8.75	5.63	4.46	Exon	Exon|exon_2_3_RETAINED|rna-XM_010089041.2||LOC21395877|mRNA
NW_010357095.1-250970	NW_010357095.1	250970	CCGG	72	83	68	67	64.25	72.66	54.72	49.84	Exon	Exon|exon_2_3_RETAINED|rna-XM_010089041.2||LOC21395877|mRNA
NW_010357095.1-251029	NW_010357095.1	251029	CCGG	0	0	3	3	0	0	2.41	2.23	Exon	Exon|exon_2_3_RETAINED|rna-XM_010089041.2||LOC21395877|mRNA
NW_010357095.1-280363	NW_010357095.1	280363	CCGG	40	47	31	36	35.69	41.14	24.94	26.78	Intergenic	Intergenic|gene-LOC21395877-gene-LOC21395879
NW_010357095.1-292491	NW_010357095.1	292491	CCGG	121	78	103	144	107.97	68.28	82.88	107.13	Gene,Downstream	Gene|LOC21395879|mRNA;Downstream|1840|rna-XM_010089044.2||LOC21395880|mRNA;Downstream|1839|rna-XM_024164437.1||LOC21395880|mRNA
NW_010357095.1-292508	NW_010357095.1	292508	CCGG	61	30	49	44	54.43	26.26	39.43	32.73	Gene,Downstream	Gene|LOC21395879|mRNA;Downstream|1822|rna-XM_024164437.1||LOC21395880|mRNA;Downstream|1823|rna-XM_010089044.2||LOC21395880|mRNA
NW_010357095.1-292826	NW_010357095.1	292826	CCGG	105	90	92	135	93.7	78.78	74.03	100.43	Gene,Downstream	Gene|LOC21395879|mRNA;Downstream|1504|rna-XM_024164437.1||LOC21395880|mRNA;Downstream|1505|rna-XM_010089044.2||LOC21395880|mRNA
NW_010357095.1-293106	NW_010357095.1	293106	CCGG	8	8	13	13	7.14	7	10.46	9.67	Downstream,Utr3prime,Exon	Downstream|1225|rna-XM_010089044.2||LOC21395880|mRNA;Utr3prime|exon_1_1_RETAINED|rna-XM_024164442.1||LOC21395879|mRNA;Downstream|1224|rna-XM_024164437.1||LOC21395880|mRNA;Exon|exon_1_1_RETAINED|rna-XM_024164442.1||LOC21395879|mRNA
NW_010357095.1-293272	NW_010357095.1	293272	CCGG	103	93	125	137	91.91	81.41	100.58	101.92	Utr3prime,Downstream,Exon	Utr3prime|exon_1_1_RETAINED|rna-XM_024164442.1||LOC21395879|mRNA;Downstream|1059|rna-XM_010089044.2||LOC21395880|mRNA;Downstream|1058|rna-XM_024164437.1||LOC21395880|mRNA;Exon|exon_1_1_RETAINED|rna-XM_024164442.1||LOC21395879|mRNA
NW_010357095.1-293769	NW_010357095.1	293769	CCGG	2	4	2	2	1.78	3.5	1.61	1.49	Downstream,Intergenic	Downstream|130|rna-XM_024164442.1||LOC21395879|mRNA;Intergenic|gene-LOC21395879-gene-LOC21395880;Downstream|562|rna-XM_010089044.2||LOC21395880|mRNA;Downstream|561|rna-XM_024164437.1||LOC21395880|mRNA
NW_010357095.1-294911	NW_010357095.1	294911	CCGG	25	27	41	41	22.31	23.64	32.99	30.5	Downstream,Exon	Downstream|1272|rna-XM_024164442.1||LOC21395879|mRNA;Exon|exon_6_6_ALTTENATIVE_5SS|rna-XM_024164437.1||LOC21395880|mRNA;Exon|exon_6_6_ALTTENATIVE_5SS|rna-XM_010089044.2||LOC21395880|mRNA
NW_010357095.1-308687	NW_010357095.1	308687	CCGG	0	1	0	3	0	0.88	0	2.23	Intergenic	Intergenic|gene-LOC21395880-gene-LOC21395883
NW_010357095.1-314289	NW_010357095.1	314289	CCGG	354	329	485	544	315.89	288	390.26	404.7	Intron	Intron|intron_1_ALTTENATIVE_3SS-RETAINED|rna-XM_024164416.1||LOC21395883|mRNA;Intron|intron_3_ALTTENATIVE_5SS-RETAINED|rna-XM_024164405.1||LOC21395883|mRNA;Intron|intron_2_ALTTENATIVE_5SS-RETAINED|rna-XM_024164420.1||LOC21395883|mRNA;Intron|intron_3_ALTTENATIVE_5SS-RETAINED|rna-XM_024164412.1||LOC21395883|mRNA;Intron|intron_4_SKIPPED-RETAINED|rna-XM_024164401.1||LOC21395883|mRNA
NW_010357095.1-317623	NW_010357095.1	317623	CCGG	3	2	3	5	2.68	1.75	2.41	3.72	Intron	Intron|intron_2_RETAINED-ALTTENATIVE_3SS|rna-XM_024164416.1||LOC21395883|mRNA;Intron|intron_3_RETAINED-ALTTENATIVE_3SS|rna-XM_024164420.1||LOC21395883|mRNA;Intron|intron_5_RETAINED-ALTTENATIVE_3SS|rna-XM_024164401.1||LOC21395883|mRNA;Intron|intron_4_RETAINED-ALTTENATIVE_3SS|rna-XM_024164412.1||LOC21395883|mRNA;Intron|intron_4_RETAINED-ALTTENATIVE_3SS|rna-XM_024164405.1||LOC21395883|mRNA
NW_010357095.1-317850	NW_010357095.1	317850	CCGG	5	6	6	9	4.46	5.25	4.83	6.7	Intron	Intron|intron_2_RETAINED-ALTTENATIVE_3SS|rna-XM_024164416.1||LOC21395883|mRNA;Intron|intron_3_RETAINED-ALTTENATIVE_3SS|rna-XM_024164420.1||LOC21395883|mRNA;Intron|intron_5_RETAINED-ALTTENATIVE_3SS|rna-XM_024164401.1||LOC21395883|mRNA;Intron|intron_4_RETAINED-ALTTENATIVE_3SS|rna-XM_024164412.1||LOC21395883|mRNA;Intron|intron_4_RETAINED-ALTTENATIVE_3SS|rna-XM_024164405.1||LOC21395883|mRNA
NW_010357095.1-318489	NW_010357095.1	318489	CCGG	1	3	2	2	0.89	2.63	1.61	1.49	Intron	Intron|intron_2_RETAINED-ALTTENATIVE_3SS|rna-XM_024164416.1||LOC21395883|mRNA;Intron|intron_3_RETAINED-ALTTENATIVE_3SS|rna-XM_024164420.1||LOC21395883|mRNA;Intron|intron_5_RETAINED-ALTTENATIVE_3SS|rna-XM_024164401.1||LOC21395883|mRNA;Intron|intron_4_RETAINED-ALTTENATIVE_3SS|rna-XM_024164412.1||LOC21395883|mRNA;Intron|intron_4_RETAINED-ALTTENATIVE_3SS|rna-XM_024164405.1||LOC21395883|mRNA
NW_010357095.1-321968	NW_010357095.1	321968	CCGG	3	8	4	8	2.68	7	3.22	5.95	Exon	Exon|exon_9_13_RETAINED|rna-XM_024164420.1||LOC21395883|mRNA;Exon|exon_8_12_RETAINED|rna-XM_024164416.1||LOC21395883|mRNA;Exon|exon_10_14_RETAINED|rna-XM_024164412.1||LOC21395883|mRNA;Exon|exon_11_15_RETAINED|rna-XM_024164401.1||LOC21395883|mRNA;Exon|exon_10_14_RETAINED|rna-XM_024164405.1||LOC21395883|mRNA
NW_010357095.1-344201	NW_010357095.1	344201	CCGG	7	0	1	0	6.25	0	0.8	0	Exon	Exon|exon_2_2_RETAINED|rna-XM_010089049.2||LOC21395885|mRNA
NW_010357095.1-345744	NW_010357095.1	345744	CCGG	0	1	0	0	0	0.88	0	0	Exon	Exon|exon_1_2_RETAINED|rna-XM_010089049.2||LOC21395885|mRNA
NW_010357095.1-352001	NW_010357095.1	352001	CCGG	1	0	0	0	0.89	0	0	0	Intergenic	Intergenic|gene-LOC21395885-Gene_rna-XR_002902066.1
NW_010357095.1-367106	NW_010357095.1	367106	CCGG	0	0	0	1	0	0	0	0.74	Intergenic,Upstream	Intergenic|gene-LOC21395885-Gene_rna-XR_002902066.1;Upstream|192|rna-XR_002902066.1||exon-XR_002902066.1-1|
NW_010357095.1-375320	NW_010357095.1	375320	CCGG	29	43	48	54	25.88	37.64	38.62	40.17	Intergenic	Intergenic|Gene_rna-XR_002902066.1-Gene_rna-XR_002902071.1
NW_010357095.1-386341	NW_010357095.1	386341	CCGG	0	0	1	0	0	0	0.8	0	Downstream	Downstream|1433|rna-XM_024164370.1||LOC112091248|mRNA
NW_010357095.1-386443	NW_010357095.1	386443	CCGG	34	60	81	89	30.34	52.52	65.18	66.21	Downstream	Downstream|1535|rna-XM_024164370.1||LOC112091248|mRNA
NW_010357095.1-386630	NW_010357095.1	386630	CCGG	10	7	4	7	8.92	6.13	3.22	5.21	Downstream	Downstream|1722|rna-XM_024164370.1||LOC112091248|mRNA
NW_010357095.1-386956	NW_010357095.1	386956	CCGG	7	4	7	8	6.25	3.5	5.63	5.95	-	-
NW_010357095.1-387164	NW_010357095.1	387164	CCGG	29	25	44	44	25.88	21.88	35.4	32.73	-	-
NW_010357095.1-387195	NW_010357095.1	387195	CCGG	2	4	6	4	1.78	3.5	4.83	2.98	-	-
NW_010357095.1-387361	NW_010357095.1	387361	CCGG	118	178	180	213	105.3	155.82	144.84	158.46	-	-
NW_010357095.1-387398	NW_010357095.1	387398	CCGG	43	62	53	62	38.37	54.27	42.65	46.12	-	-
NW_010357095.1-388121	NW_010357095.1	388121	CCGG	2	2	3	5	1.78	1.75	2.41	3.72	-	-
NW_010357095.1-388306	NW_010357095.1	388306	CCGG	54	46	49	43	48.19	40.27	39.43	31.99	-	-
NW_010357095.1-389337	NW_010357095.1	389337	CCGG	1	3	1	0	0.89	2.63	0.8	0	-	-
NW_010357095.1-389352	NW_010357095.1	389352	CCGG	1	3	1	0	0.89	2.63	0.8	0	-	-
NW_010357095.1-389733	NW_010357095.1	389733	CCGG	14	16	7	24	12.49	14.01	5.63	17.85	-	-
NW_010357095.1-389742	NW_010357095.1	389742	CCGG	14	16	7	24	12.49	14.01	5.63	17.85	-	-
NW_010357100.1-852	NW_010357100.1	852	CCGG	0	0	0	2	0	0	0	1.49	SpliceSiteDonor	SpliceSiteDonor|intron_1_RETAINED-RETAINED|rna-XM_010089054.2||LOC21401352|mRNA
NW_010357100.1-49663	NW_010357100.1	49663	CCGG	0	0	0	1	0	0	0	0.74	Intergenic	Intergenic|Gene_gene-LOC112091311-gene-LOC21401356
NW_010357100.1-52091	NW_010357100.1	52091	CCGG	0	1	0	0	0	0.88	0	0	Intergenic	Intergenic|Gene_gene-LOC112091311-gene-LOC21401356
NW_010357100.1-52105	NW_010357100.1	52105	CCGG	0	5	0	1	0	4.38	0	0.74	Intergenic	Intergenic|Gene_gene-LOC112091311-gene-LOC21401356
NW_010357100.1-52118	NW_010357100.1	52118	CCGG	0	5	0	1	0	4.38	0	0.74	Intergenic	Intergenic|Gene_gene-LOC112091311-gene-LOC21401356
NW_010357100.1-62972	NW_010357100.1	62972	CCGG	142	106	132	140	126.71	92.79	106.21	104.15	Intergenic	Intergenic|gene-LOC21401356-gene-LOC112091302
NW_010357100.1-67394	NW_010357100.1	67394	CCGG	19	19	8	9	16.95	16.63	6.44	6.7	Intron	Intron|intron_12_RETAINED-RETAINED|rna-XM_024164541.1||LOC112091302|mRNA
NW_010357100.1-77052	NW_010357100.1	77052	CCGG	7	9	16	16	6.25	7.88	12.87	11.9	Intergenic	Intergenic|gene-LOC112091302-gene-LOC21401357
NW_010357100.1-81695	NW_010357100.1	81695	CCGG	3	4	7	2	2.68	3.5	5.63	1.49	Exon	Exon|exon_3_3_ALTTENATIVE_3SS|rna-XM_024164806.1||LOC21401357|mRNA;Exon|exon_2_2_ALTTENATIVE_3SS|rna-XM_024164810.1||LOC21401357|mRNA
NW_010357100.1-97543	NW_010357100.1	97543	CCGG	0	0	1	0	0	0	0.8	0	Exon	Exon|exon_1_1_RETAINED|rna-XM_010089060.2||LOC21401358|mRNA
NW_010357100.1-102100	NW_010357100.1	102100	CCGG	2	4	4	0	1.78	3.5	3.22	0	Exon	Exon|exon_1_1_RETAINED|gene-LOC21401360||Gene_gene-LOC21401360|pseudogene
NW_010357100.1-105340	NW_010357100.1	105340	CCGG	5	3	1	0	4.46	2.63	0.8	0	Intergenic	Intergenic|Gene_gene-LOC21401360-Gene_gene-LOC21401361
NW_010357100.1-107717	NW_010357100.1	107717	CCGG	0	0	1	0	0	0	0.8	0	Intergenic	Intergenic|Gene_gene-LOC21401360-Gene_gene-LOC21401361
NW_010357100.1-112327	NW_010357100.1	112327	CCGG	4	8	1	6	3.57	7	0.8	4.46	Downstream,Exon	Downstream|1102|rna-XM_010089064.2||LOC21401362|mRNA;Exon|exon_2_4_RETAINED|gene-LOC21401361||Gene_gene-LOC21401361|pseudogene
NW_010357100.1-117728	NW_010357100.1	117728	CCGG	17	15	16	13	15.17	13.13	12.87	9.67	Upstream,Exon	Upstream|1645|rna-XM_010089064.2||LOC21401362|mRNA;Exon|exon_1_1_RETAINED|rna-XM_010089065.2||LOC21401363|mRNA
NW_010357100.1-119331	NW_010357100.1	119331	CCGG	4	0	1	0	3.57	0	0.8	0	Exon	Exon|exon_1_1_RETAINED|rna-XM_010089065.2||LOC21401363|mRNA
NW_010357100.1-122047	NW_010357100.1	122047	CCGG	4	2	2	2	3.57	1.75	1.61	1.49	Upstream,Exon	Upstream|1839|rna-XM_010089065.2||LOC21401363|mRNA;Exon|exon_1_1_RETAINED|rna-XM_010089067.2||LOC21401365|mRNA
NW_010357100.1-135392	NW_010357100.1	135392	CCGG	160	134	124	140	142.78	117.3	99.78	104.15	Gene	Gene|LOC21401367|mRNA
NW_010357100.1-137713	NW_010357100.1	137713	CCGG	0	0	0	1	0	0	0	0.74	Intergenic,Downstream	Intergenic|gene-LOC21401367-gene-LOC21401368;Downstream|1778|rna-XM_010089069.2||LOC21401367|mRNA
NW_010357100.1-137740	NW_010357100.1	137740	CCGG	5	2	10	4	4.46	1.75	8.05	2.98	Downstream,Intergenic	Downstream|1805|rna-XM_010089069.2||LOC21401367|mRNA;Intergenic|gene-LOC21401367-gene-LOC21401368
NW_010357100.1-137757	NW_010357100.1	137757	CCGG	0	0	1	0	0	0	0.8	0	Downstream,Intergenic	Downstream|1822|rna-XM_010089069.2||LOC21401367|mRNA;Intergenic|gene-LOC21401367-gene-LOC21401368
NW_010357100.1-138591	NW_010357100.1	138591	CCGG	1	3	0	0	0.89	2.63	0	0	Intergenic	Intergenic|gene-LOC21401367-gene-LOC21401368
NW_010357100.1-138596	NW_010357100.1	138596	CCGG	1	3	0	0	0.89	2.63	0	0	Intergenic	Intergenic|gene-LOC21401367-gene-LOC21401368
NW_010357100.1-154543	NW_010357100.1	154543	CCGG	21	23	23	33	18.74	20.13	18.51	24.55	Downstream,Intergenic	Downstream|1173|rna-XM_010089070.2||LOC21401368|mRNA;Downstream|400|gene-LOC21401370||Gene_gene-LOC21401370|pseudogene;Intergenic|gene-LOC21401368-Gene_gene-LOC21401370
NW_010357100.1-156574	NW_010357100.1	156574	CCGG	0	0	1	0	0	0	0.8	0	Exon,Downstream	Exon|exon_1_1_RETAINED|gene-LOC21401370||Gene_gene-LOC21401370|pseudogene;Downstream|1927|gene-LOC21412580||Gene_gene-LOC21412580|pseudogene
NW_010357100.1-157208	NW_010357100.1	157208	CCGG	2	0	0	0	1.78	0	0	0	Downstream,Exon	Downstream|1293|gene-LOC21412580||Gene_gene-LOC21412580|pseudogene;Exon|exon_1_1_RETAINED|gene-LOC21401370||Gene_gene-LOC21401370|pseudogene
NW_010357100.1-165178	NW_010357100.1	165178	CCGG	1	0	0	0	0.89	0	0	0	Exon	Exon|exon_1_1_RETAINED|rna-XM_010089073.2||LOC21401371|mRNA
NW_010357100.1-180008	NW_010357100.1	180008	CCGG	25	18	36	41	22.31	15.76	28.97	30.5	Exon	Exon|exon_2_2_RETAINED|rna-XM_024164886.1||LOC112091380|mRNA
NW_010357100.1-182311	NW_010357100.1	182311	CCGG	93	94	110	117	82.99	82.29	88.51	87.04	Upstream,Exon	Upstream|811|rna-XM_024164886.1||LOC112091380|mRNA;Exon|exon_8_8_RETAINED|rna-XM_024164704.1||LOC21401375|mRNA
NW_010357100.1-182341	NW_010357100.1	182341	CCGG	31	56	74	57	27.66	49.02	59.54	42.4	Exon,Upstream	Exon|exon_8_8_RETAINED|rna-XM_024164704.1||LOC21401375|mRNA;Upstream|841|rna-XM_024164886.1||LOC112091380|mRNA
NW_010357100.1-182956	NW_010357100.1	182956	CCGG	7	7	15	12	6.25	6.13	12.07	8.93	Upstream,Exon	Upstream|1456|rna-XM_024164886.1||LOC112091380|mRNA;Exon|exon_7_8_RETAINED|rna-XM_024164704.1||LOC21401375|mRNA
NW_010357100.1-184495	NW_010357100.1	184495	CCGG	37	31	16	35	33.02	27.14	12.87	26.04	Exon	Exon|exon_4_8_RETAINED|rna-XM_024164704.1||LOC21401375|mRNA
NW_010357100.1-185698	NW_010357100.1	185698	CCGG	0	0	0	1	0	0	0	0.74	Upstream,Exon	Upstream|1128|rna-XM_024164517.1||LOC21401377|mRNA;Upstream|1128|rna-XM_024164520.1||LOC21401377|mRNA;Exon|exon_1_8_RETAINED|rna-XM_024164704.1||LOC21401375|mRNA;Upstream|1128|rna-XM_024164511.1||LOC21401377|mRNA
NW_010357100.1-188858	NW_010357100.1	188858	CCGG	10	6	15	12	8.92	5.25	12.07	8.93	Exon	Exon|exon_3_10_RETAINED|rna-XM_024164517.1||LOC21401377|mRNA;Exon|exon_3_10_RETAINED|rna-XM_024164511.1||LOC21401377|mRNA;Exon|exon_3_10_RETAINED|rna-XM_024164520.1||LOC21401377|mRNA
NW_010357100.1-220248	NW_010357100.1	220248	CCGG	96	53	95	79	85.67	46.39	76.44	58.77	Exon	Exon|exon_3_3_RETAINED|rna-XM_024164763.1||LOC21401380|mRNA
NW_010357100.1-221119	NW_010357100.1	221119	CCGG	0	0	1	0	0	0	0.8	0	Exon	Exon|exon_3_3_RETAINED|rna-XM_024164763.1||LOC21401380|mRNA
NW_010357100.1-222789	NW_010357100.1	222789	CCGG	0	0	0	2	0	0	0	1.49	Exon	Exon|exon_2_3_RETAINED|rna-XM_024164763.1||LOC21401380|mRNA
NW_010357100.1-223297	NW_010357100.1	223297	CCGG	2	0	0	0	1.78	0	0	0	Exon	Exon|exon_2_3_RETAINED|rna-XM_024164763.1||LOC21401380|mRNA
NW_010357100.1-223303	NW_010357100.1	223303	CCGG	2	0	0	0	1.78	0	0	0	Exon	Exon|exon_2_3_RETAINED|rna-XM_024164763.1||LOC21401380|mRNA
NW_010357100.1-223663	NW_010357100.1	223663	CCGG	0	0	0	1	0	0	0	0.74	Exon	Exon|exon_1_3_RETAINED|rna-XM_024164763.1||LOC21401380|mRNA
NW_010357100.1-230987	NW_010357100.1	230987	CCGG	79	77	128	128	70.5	67.4	103	95.22	Downstream,Exon	Downstream|1045|rna-XM_024164638.1||LOC21401381|mRNA;Exon|exon_13_13_RETAINED|rna-XM_010089084.2||LOC21401382|mRNA
NW_010357100.1-233225	NW_010357100.1	233225	CCGG	68	56	62	79	60.68	49.02	49.89	58.77	Exon	Exon|exon_3_13_RETAINED|rna-XM_010089084.2||LOC21401382|mRNA
NW_010357100.1-236459	NW_010357100.1	236459	CCGG	75	74	82	98	66.93	64.78	65.98	72.91	Upstream,Exon	Upstream|1826|rna-XM_010089084.2||LOC21401382|mRNA;Exon|exon_3_3_RETAINED|rna-XM_010089085.2||LOC21401383|mRNA
NW_010357100.1-236648	NW_010357100.1	236648	CCGG	176	129	186	203	157.05	112.92	149.67	151.02	Exon	Exon|exon_3_3_RETAINED|rna-XM_010089085.2||LOC21401383|mRNA
NW_010357100.1-236718	NW_010357100.1	236718	CCGG	6	7	4	4	5.35	6.13	3.22	2.98	Exon	Exon|exon_3_3_RETAINED|rna-XM_010089085.2||LOC21401383|mRNA
NW_010357100.1-236754	NW_010357100.1	236754	CCGG	93	82	88	76	82.99	71.78	70.81	56.54	Exon	Exon|exon_3_3_RETAINED|rna-XM_010089085.2||LOC21401383|mRNA
NW_010357100.1-244612	NW_010357100.1	244612	CCGG	3	0	0	0	2.68	0	0	0	Exon	Exon|exon_6_6_RETAINED|rna-XM_024164650.1||LOC21401384|mRNA
NW_010357100.1-244639	NW_010357100.1	244639	CCGG	1	1	2	4	0.89	0.88	1.61	2.98	Exon	Exon|exon_6_6_RETAINED|rna-XM_024164650.1||LOC21401384|mRNA
NW_010357100.1-245839	NW_010357100.1	245839	CCGG	11	6	9	7	9.82	5.25	7.24	5.21	Exon	Exon|exon_5_6_RETAINED|rna-XM_024164650.1||LOC21401384|mRNA
NW_010357100.1-245937	NW_010357100.1	245937	CCGG	5	2	3	1	4.46	1.75	2.41	0.74	Exon	Exon|exon_5_6_RETAINED|rna-XM_024164650.1||LOC21401384|mRNA
NW_010357100.1-249200	NW_010357100.1	249200	CCGG	0	0	1	0	0	0	0.8	0	Intron	Intron|intron_1_RETAINED-RETAINED|rna-XM_024164650.1||LOC21401384|mRNA
NW_010357100.1-252481	NW_010357100.1	252481	CCGG	0	1	2	2	0	0.88	1.61	1.49	Gene,Upstream	Gene|LOC21401385|mRNA;Upstream|461|rna-XM_024164650.1||LOC21401384|mRNA
NW_010357100.1-258054	NW_010357100.1	258054	CCGG	0	0	1	0	0	0	0.8	0	Intergenic	Intergenic|gene-LOC21401385-gene-LOC112091322
NW_010357100.1-278753	NW_010357100.1	278753	CCGG	1	0	0	0	0.89	0	0	0	Intergenic	Intergenic|gene-LOC21401387-gene-LOC21401389
NW_010357100.1-280114	NW_010357100.1	280114	CCGG	0	0	2	0	0	0	1.61	0	Intergenic	Intergenic|gene-LOC21401387-gene-LOC21401389
NW_010357100.1-287293	NW_010357100.1	287293	CCGG	3	3	1	1	2.68	2.63	0.8	0.74	Gene	Gene|LOC21401389|mRNA
NW_010357100.1-287300	NW_010357100.1	287300	CCGG	3	3	1	1	2.68	2.63	0.8	0.74	Gene	Gene|LOC21401389|mRNA
NW_010357100.1-287581	NW_010357100.1	287581	CCGG	149	166	194	222	132.96	145.31	156.1	165.16	Gene	Gene|LOC21401389|mRNA
NW_010357100.1-287731	NW_010357100.1	287731	CCGG	35	46	49	50	31.23	40.27	39.43	37.2	Gene	Gene|LOC21401389|mRNA
NW_010357100.1-295219	NW_010357100.1	295219	CCGG	0	0	0	1	0	0	0	0.74	Intergenic	Intergenic|gene-LOC21401389-gene-LOC21401392
NW_010357100.1-299437	NW_010357100.1	299437	CCGG	0	0	1	0	0	0	0.8	0	Intergenic	Intergenic|gene-LOC21401389-gene-LOC21401392
NW_010357100.1-300134	NW_010357100.1	300134	CCGG	1	4	2	3	0.89	3.5	1.61	2.23	Intergenic,Downstream	Intergenic|gene-LOC21401389-gene-LOC21401392;Downstream|1950|rna-XM_024164826.1||LOC21401392|mRNA
NW_010357100.1-302691	NW_010357100.1	302691	CCGG	2	4	1	5	1.78	3.5	0.8	3.72	Exon	Exon|exon_8_9_RETAINED|rna-XM_024164826.1||LOC21401392|mRNA
NW_010357100.1-314975	NW_010357100.1	314975	CCGG	6	4	6	20	5.35	3.5	4.83	14.88	Utr5prime,Exon	Utr5prime|exon_1_43_RETAINED|rna-XM_010089096.2||LOC21401394|mRNA;Exon|exon_1_43_RETAINED|rna-XM_010089096.2||LOC21401394|mRNA
NW_010357100.1-318795	NW_010357100.1	318795	CCGG	47	55	68	73	41.94	48.15	54.72	54.31	SpliceSiteDonor	SpliceSiteDonor|intron_13_RETAINED-RETAINED|rna-XM_010089096.2||LOC21401394|mRNA
NW_010357100.1-320140	NW_010357100.1	320140	CCGG	2	5	2	3	1.78	4.38	1.61	2.23	SpliceSiteDonor	SpliceSiteDonor|intron_16_RETAINED-RETAINED|rna-XM_010089096.2||LOC21401394|mRNA
NW_010357100.1-323457	NW_010357100.1	323457	CCGG	0	0	3	0	0	0	2.41	0	Intron	Intron|intron_29_RETAINED-RETAINED|rna-XM_010089096.2||LOC21401394|mRNA
NW_010357100.1-326098	NW_010357100.1	326098	CCGG	6	13	12	17	5.35	11.38	9.66	12.65	Exon	Exon|exon_39_43_RETAINED|rna-XM_010089096.2||LOC21401394|mRNA
NW_010357100.1-326444	NW_010357100.1	326444	CCGG	5	5	6	6	4.46	4.38	4.83	4.46	SpliceSiteDonor	SpliceSiteDonor|intron_40_RETAINED-RETAINED|rna-XM_010089096.2||LOC21401394|mRNA
NW_010357100.1-327732	NW_010357100.1	327732	CCGG	6	8	5	6	5.35	7	4.02	4.46	SpliceSiteDonor	SpliceSiteDonor|intron_42_RETAINED-RETAINED|rna-XM_010089096.2||LOC21401394|mRNA
NW_010357100.1-334917	NW_010357100.1	334917	CCGG	58	72	79	102	51.76	63.03	63.57	75.88	Exon	Exon|exon_7_53_RETAINED|rna-XM_024164970.1||LOC21401396|mRNA;Exon|exon_6_52_RETAINED|rna-XM_024164963.1||LOC21401396|mRNA;Exon|exon_7_53_RETAINED|rna-XM_024164949.1||LOC21401396|mRNA;Exon|exon_7_53_RETAINED|rna-XM_024164957.1||LOC21401396|mRNA
NW_010357100.1-338958	NW_010357100.1	338958	CCGG	35	34	42	56	31.23	29.76	33.8	41.66	SpliceSiteDonor	SpliceSiteDonor|intron_15_RETAINED-RETAINED|rna-XM_024164970.1||LOC21401396|mRNA;SpliceSiteDonor|intron_15_RETAINED-RETAINED|rna-XM_024164949.1||LOC21401396|mRNA;SpliceSiteDonor|intron_15_RETAINED-RETAINED|rna-XM_024164957.1||LOC21401396|mRNA;SpliceSiteDonor|intron_14_RETAINED-RETAINED|rna-XM_024164963.1||LOC21401396|mRNA
NW_010357100.1-343675	NW_010357100.1	343675	CCGG	17	21	35	28	15.17	18.38	28.16	20.83	Intron	Intron|intron_29_RETAINED-RETAINED|rna-XM_024164970.1||LOC21401396|mRNA;Intron|intron_29_RETAINED-RETAINED|rna-XM_024164949.1||LOC21401396|mRNA;Intron|intron_29_RETAINED-RETAINED|rna-XM_024164957.1||LOC21401396|mRNA;Intron|intron_28_RETAINED-RETAINED|rna-XM_024164963.1||LOC21401396|mRNA
NW_010357100.1-344200	NW_010357100.1	344200	CCGG	15	12	18	14	13.39	10.5	14.48	10.42	Intron	Intron|intron_29_RETAINED-RETAINED|rna-XM_024164970.1||LOC21401396|mRNA;Intron|intron_29_RETAINED-RETAINED|rna-XM_024164949.1||LOC21401396|mRNA;Intron|intron_29_RETAINED-RETAINED|rna-XM_024164957.1||LOC21401396|mRNA;Intron|intron_28_RETAINED-RETAINED|rna-XM_024164963.1||LOC21401396|mRNA
NW_010357100.1-353334	NW_010357100.1	353334	CCGG	48	66	93	82	42.83	57.77	74.83	61	Intron	Intron|intron_51_RETAINED-RETAINED|rna-XM_024164963.1||LOC21401396|mRNA;Intron|intron_52_RETAINED-RETAINED|rna-XM_024164970.1||LOC21401396|mRNA;Intron|intron_52_RETAINED-RETAINED|rna-XM_024164949.1||LOC21401396|mRNA;Intron|intron_52_RETAINED-RETAINED|rna-XM_024164957.1||LOC21401396|mRNA
NW_010357100.1-353382	NW_010357100.1	353382	CCGG	1	4	4	5	0.89	3.5	3.22	3.72	Intron	Intron|intron_51_RETAINED-RETAINED|rna-XM_024164963.1||LOC21401396|mRNA;Intron|intron_52_RETAINED-RETAINED|rna-XM_024164970.1||LOC21401396|mRNA;Intron|intron_52_RETAINED-RETAINED|rna-XM_024164949.1||LOC21401396|mRNA;Intron|intron_52_RETAINED-RETAINED|rna-XM_024164957.1||LOC21401396|mRNA
NW_010357100.1-358568	NW_010357100.1	358568	CCGG	3	1	0	0	2.68	0.88	0	0	SpliceSiteDonor	SpliceSiteDonor|intron_1_RETAINED-ALTTENATIVE_5SS|rna-XM_024164815.1||LOC21401397|mRNA;SpliceSiteDonor|intron_1_RETAINED-ALTTENATIVE_5SS|rna-XM_010089099.2||LOC21401397|mRNA
NW_010357100.1-358812	NW_010357100.1	358812	CCGG	18	14	26	27	16.06	12.26	20.92	20.09	SpliceSiteDonor	SpliceSiteDonor|intron_1_RETAINED-ALTTENATIVE_5SS|rna-XM_024164815.1||LOC21401397|mRNA;SpliceSiteDonor|intron_1_RETAINED-ALTTENATIVE_5SS|rna-XM_010089099.2||LOC21401397|mRNA
NW_010357100.1-358867	NW_010357100.1	358867	CCGG	0	0	1	0	0	0	0.8	0	SpliceSiteDonor	SpliceSiteDonor|intron_1_RETAINED-ALTTENATIVE_5SS|rna-XM_024164815.1||LOC21401397|mRNA;SpliceSiteDonor|intron_1_RETAINED-ALTTENATIVE_5SS|rna-XM_010089099.2||LOC21401397|mRNA
NW_010357100.1-363903	NW_010357100.1	363903	CCGG	160	127	161	186	142.78	111.17	129.55	138.37	Intron	Intron|intron_7_RETAINED-RETAINED|rna-XM_010089101.2||LOC21401399|mRNA;Intron|intron_8_RETAINED-RETAINED|rna-XM_024164894.1||LOC21401399|mRNA
NW_010357100.1-373365	NW_010357100.1	373365	CCGG	0	3	0	0	0	2.63	0	0	Gene	Gene|LOC21401401|mRNA
NW_010357100.1-374412	NW_010357100.1	374412	CCGG	0	0	0	1	0	0	0	0.74	Exon	Exon|exon_2_2_RETAINED|rna-XM_010089103.2||LOC21401401|mRNA
NW_010357100.1-408420	NW_010357100.1	408420	CCGG	1	0	0	0	0.89	0	0	0	Intergenic	Intergenic|gene-LOC21401401-gene-LOC21401405
NW_010357100.1-421993	NW_010357100.1	421993	CCGG	0	1	0	0	0	0.88	0	0	Downstream,Upstream,Intergenic	Downstream|1492|rna-XM_010089109.2||LOC21401407|mRNA;Upstream|836|rna-XM_010089107.2||LOC21401405|mRNA;Intergenic|gene-LOC21401405-gene-LOC21401407
NW_010357100.1-424012	NW_010357100.1	424012	CCGG	0	0	0	1	0	0	0	0.74	Exon	Exon|exon_6_6_RETAINED|rna-XM_010089109.2||LOC21401407|mRNA
NW_010357100.1-424045	NW_010357100.1	424045	CCGG	0	0	1	0	0	0	0.8	0	Exon	Exon|exon_6_6_RETAINED|rna-XM_010089109.2||LOC21401407|mRNA
NW_010357100.1-435946	NW_010357100.1	435946	CCGG	0	0	0	4	0	0	0	2.98	Intergenic	Intergenic|gene-LOC21401408-gene-LOC21401410
NW_010357100.1-435966	NW_010357100.1	435966	CCGG	0	0	0	2	0	0	0	1.49	Intergenic	Intergenic|gene-LOC21401408-gene-LOC21401410
NW_010357100.1-454305	NW_010357100.1	454305	CCGG	0	0	0	2	0	0	0	1.49	Exon,Utr3prime	Exon|exon_1_1_RETAINED|rna-XM_010089112.2||LOC21401410|mRNA;Utr3prime|exon_1_1_RETAINED|rna-XM_010089112.2||LOC21401410|mRNA
NW_010357100.1-465075	NW_010357100.1	465075	CCGG	7	0	0	0	6.25	0	0	0	Downstream,Utr3prime,Exon	Downstream|800|rna-XM_010089115.2||LOC21401413|mRNA;Utr3prime|exon_2_2_RETAINED|rna-XM_010089114.2||LOC21401412|mRNA;Exon|exon_2_2_RETAINED|rna-XM_010089114.2||LOC21401412|mRNA
NW_010357100.1-466425	NW_010357100.1	466425	CCGG	0	3	2	1	0	2.63	1.61	0.74	Downstream,Intron	Downstream|1180|rna-XM_010089114.2||LOC21401412|mRNA;Intron|intron_10_RETAINED-RETAINED|rna-XM_010089115.2||LOC21401413|mRNA
NW_010357100.1-480308	NW_010357100.1	480308	CCGG	0	0	0	1	0	0	0	0.74	Exon	Exon|exon_1_11_RETAINED|rna-XM_024164868.1||LOC21401414|mRNA
NW_010357100.1-493318	NW_010357100.1	493318	CCGG	0	0	2	3	0	0	1.61	2.23	Exon	Exon|exon_1_9_ALTTENATIVE_3SS|rna-XM_024164500.1||LOC21401415|mRNA;Exon|exon_1_9_ALTTENATIVE_3SS|rna-XM_024164503.1||LOC21401415|mRNA
NW_010357100.1-493327	NW_010357100.1	493327	CCGG	0	0	2	3	0	0	1.61	2.23	Exon	Exon|exon_1_9_ALTTENATIVE_3SS|rna-XM_024164500.1||LOC21401415|mRNA;Exon|exon_1_9_ALTTENATIVE_3SS|rna-XM_024164503.1||LOC21401415|mRNA
NW_010357100.1-496397	NW_010357100.1	496397	CCGG	33	23	29	22	29.45	20.13	23.33	16.37	Gene	Gene|LOC21401415|mRNA
NW_010357100.1-500097	NW_010357100.1	500097	CCGG	0	1	1	0	0	0.88	0.8	0	SpliceSiteDonor	SpliceSiteDonor|intron_4_RETAINED-RETAINED|rna-XM_024164750.1||LOC21401416|mRNA
NW_010357100.1-506053	NW_010357100.1	506053	CCGG	9	5	14	4	8.03	4.38	11.27	2.98	Downstream,Exon	Downstream|1359|rna-XM_024164750.1||LOC21401416|mRNA;Exon|exon_4_4_RETAINED|rna-XM_010089119.2||LOC21401417|mRNA
NW_010357100.1-506113	NW_010357100.1	506113	CCGG	1	8	7	8	0.89	7	5.63	5.95	Downstream,Exon	Downstream|1419|rna-XM_024164750.1||LOC21401416|mRNA;Exon|exon_4_4_RETAINED|rna-XM_010089119.2||LOC21401417|mRNA
NW_010357100.1-511673	NW_010357100.1	511673	CCGG	1	0	1	0	0.89	0	0.8	0	SpliceSiteDonor,Upstream	SpliceSiteDonor|intron_1_RETAINED-RETAINED|rna-XM_024164585.1||LOC21401419|mRNA;Upstream|777|rna-XM_010089120.2||LOC21401418|mRNA
NW_010357100.1-513992	NW_010357100.1	513992	CCGG	90	104	105	98	80.31	91.04	84.49	72.91	SpliceSiteDonor	SpliceSiteDonor|intron_6_RETAINED-RETAINED|rna-XM_024164585.1||LOC21401419|mRNA
NW_010357100.1-516805	NW_010357100.1	516805	CCGG	2	0	0	0	1.78	0	0	0	Exon	Exon|exon_11_34_RETAINED|rna-XM_024164585.1||LOC21401419|mRNA
NW_010357100.1-519530	NW_010357100.1	519530	CCGG	37	28	47	53	33.02	24.51	37.82	39.43	Exon	Exon|exon_19_34_RETAINED|rna-XM_024164585.1||LOC21401419|mRNA
NW_010357100.1-524921	NW_010357100.1	524921	CCGG	16	27	47	41	14.28	23.64	37.82	30.5	Gene,Upstream	Gene|LOC21401419|mRNA;Upstream|1147|rna-XM_010089122.2||LOC21401420|mRNA
NW_010357100.1-526396	NW_010357100.1	526396	CCGG	0	1	0	0	0	0.88	0	0	Downstream,SpliceSiteDonor	Downstream|1071|rna-XM_024164585.1||LOC21401419|mRNA;SpliceSiteDonor|intron_1_RETAINED-RETAINED|rna-XM_010089122.2||LOC21401420|mRNA
NW_010357100.1-526408	NW_010357100.1	526408	CCGG	0	1	0	0	0	0.88	0	0	Downstream,SpliceSiteDonor	Downstream|1083|rna-XM_024164585.1||LOC21401419|mRNA;SpliceSiteDonor|intron_1_RETAINED-RETAINED|rna-XM_010089122.2||LOC21401420|mRNA
NW_010357100.1-530944	NW_010357100.1	530944	CCGG	0	0	1	0	0	0	0.8	0	Downstream,Upstream,SpliceSiteDonor	Downstream|1460|rna-XM_010089122.2||LOC21401420|mRNA;Upstream|1065|rna-TRNAK-UUU||TRNAK-UUU|tRNA;SpliceSiteDonor|intron_1_RETAINED-ALTTENATIVE_3SS|rna-XM_024164840.1||LOC21401421|mRNA;SpliceSiteDonor|intron_1_RETAINED-ALTTENATIVE_3SS|rna-XM_010089123.2||LOC21401421|mRNA
NW_010357100.1-531067	NW_010357100.1	531067	CCGG	1	0	0	2	0.89	0	0	1.49	SpliceSiteDonor,Upstream,Downstream	SpliceSiteDonor|intron_1_RETAINED-ALTTENATIVE_3SS|rna-XM_024164840.1||LOC21401421|mRNA;Upstream|1188|rna-TRNAK-UUU||TRNAK-UUU|tRNA;Downstream|1583|rna-XM_010089122.2||LOC21401420|mRNA;SpliceSiteDonor|intron_1_RETAINED-ALTTENATIVE_3SS|rna-XM_010089123.2||LOC21401421|mRNA
NW_010357100.1-531579	NW_010357100.1	531579	CCGG	0	1	0	0	0	0.88	0	0	Upstream,Exon	Upstream|1700|rna-TRNAK-UUU||TRNAK-UUU|tRNA;Exon|exon_1_3_RETAINED|rna-XM_024164840.1||LOC21401421|mRNA;Exon|exon_1_3_RETAINED|rna-XM_010089123.2||LOC21401421|mRNA
NW_010357100.1-534655	NW_010357100.1	534655	CCGG	5	11	6	3	4.46	9.63	4.83	2.23	Intron	Intron|intron_2_ALTTENATIVE_3SS-RETAINED|rna-XM_024164840.1||LOC21401421|mRNA;Intron|intron_2_ALTTENATIVE_3SS-RETAINED|rna-XM_010089123.2||LOC21401421|mRNA
NW_010357100.1-538967	NW_010357100.1	538967	CCGG	4	0	0	2	3.57	0	0	1.49	Intron	Intron|intron_2_ALTTENATIVE_3SS-RETAINED|rna-XM_024164840.1||LOC21401421|mRNA;Intron|intron_2_ALTTENATIVE_3SS-RETAINED|rna-XM_010089123.2||LOC21401421|mRNA
NW_010357100.1-540702	NW_010357100.1	540702	CCGG	4	8	4	8	3.57	7	3.22	5.95	Intron	Intron|intron_2_ALTTENATIVE_3SS-RETAINED|rna-XM_024164840.1||LOC21401421|mRNA;Intron|intron_2_ALTTENATIVE_3SS-RETAINED|rna-XM_010089123.2||LOC21401421|mRNA
NW_010357100.1-540710	NW_010357100.1	540710	CCGG	4	8	4	8	3.57	7	3.22	5.95	Intron	Intron|intron_2_ALTTENATIVE_3SS-RETAINED|rna-XM_024164840.1||LOC21401421|mRNA;Intron|intron_2_ALTTENATIVE_3SS-RETAINED|rna-XM_010089123.2||LOC21401421|mRNA
NW_010357100.1-557814	NW_010357100.1	557814	CCGG	1	0	0	1	0.89	0	0	0.74	Exon	Exon|exon_1_12_RETAINED|rna-XM_024164564.1||LOC21401423|mRNA
NW_010357100.1-563852	NW_010357100.1	563852	CCGG	7	5	21	20	6.25	4.38	16.9	14.88	Exon	Exon|exon_4_7_RETAINED|rna-XM_024164906.1||LOC21401425|mRNA
NW_010357100.1-564392	NW_010357100.1	564392	CCGG	2	2	0	0	1.78	1.75	0	0	Exon	Exon|exon_2_7_RETAINED|rna-XM_024164906.1||LOC21401425|mRNA
NW_010357100.1-565251	NW_010357100.1	565251	CCGG	0	1	0	0	0	0.88	0	0	Exon	Exon|exon_1_7_RETAINED|rna-XM_024164906.1||LOC21401425|mRNA
NW_010357100.1-569434	NW_010357100.1	569434	CCGG	0	1	0	0	0	0.88	0	0	Exon	Exon|exon_2_2_RETAINED|rna-XM_024164940.1||LOC21401427|mRNA
NW_010357100.1-573385	NW_010357100.1	573385	CCGG	0	2	0	0	0	1.75	0	0	Exon	Exon|exon_1_7_ALTTENATIVE_3SS|rna-XM_010089130.2||LOC21401428|mRNA;Exon|exon_2_8_ALTTENATIVE_3SS|rna-XM_024164785.1||LOC21401428|mRNA
NW_010357100.1-575821	NW_010357100.1	575821	CCGG	1	0	0	0	0.89	0	0	0	Exon,Downstream	Exon|exon_6_7_RETAINED|rna-XM_010089130.2||LOC21401428|mRNA;Downstream|1180|rna-XM_024164878.1||LOC21401429|mRNA;Exon|exon_7_8_RETAINED|rna-XM_024164785.1||LOC21401428|mRNA
NW_010357100.1-578076	NW_010357100.1	578076	CCGG	8	8	18	25	7.14	7	14.48	18.6	Downstream,Exon	Downstream|1287|rna-XM_010089130.2||LOC21401428|mRNA;Downstream|1287|rna-XM_024164785.1||LOC21401428|mRNA;Exon|exon_7_10_RETAINED|rna-XM_024164878.1||LOC21401429|mRNA
NW_010357100.1-579039	NW_010357100.1	579039	CCGG	0	1	0	0	0	0.88	0	0	SpliceSiteRegion	SpliceSiteRegion|intron_4_RETAINED-RETAINED|rna-XM_024164878.1||LOC21401429|mRNA
NW_010357100.1-582469	NW_010357100.1	582469	CCGG	10	12	13	16	8.92	10.5	10.46	11.9	Exon	Exon|exon_8_11_RETAINED|rna-XM_024164578.1||LOC21401430|mRNA
NW_010357100.1-582766	NW_010357100.1	582766	CCGG	1	3	0	0	0.89	2.63	0	0	Exon	Exon|exon_7_11_RETAINED|rna-XM_024164578.1||LOC21401430|mRNA
NW_010357100.1-591296	NW_010357100.1	591296	CCGG	4	0	0	0	3.57	0	0	0	Exon	Exon|exon_2_2_RETAINED|rna-XM_010089133.2||LOC21401431|mRNA
NW_010357100.1-591307	NW_010357100.1	591307	CCGG	4	0	0	0	3.57	0	0	0	Exon	Exon|exon_2_2_RETAINED|rna-XM_010089133.2||LOC21401431|mRNA
NW_010357100.1-593711	NW_010357100.1	593711	CCGG	0	0	1	0	0	0	0.8	0	Exon	Exon|exon_1_2_RETAINED|rna-XM_010089133.2||LOC21401431|mRNA
NW_010357101.1-2761	NW_010357101.1	2761	CCGG	0	2	0	0	0	1.75	0	0	Exon	Exon|exon_2_10_ALTTENATIVE_3SS|rna-XM_024165288.1||LOC21402575|mRNA;Exon|exon_2_10_ALTTENATIVE_3SS|rna-XM_024165284.1||LOC21402575|mRNA
NW_010357101.1-11336	NW_010357101.1	11336	CCGG	1	1	1	0	0.89	0.88	0.8	0	Exon	Exon|exon_1_8_RETAINED|rna-XM_010089136.2||LOC21402576|mRNA
NW_010357101.1-11510	NW_010357101.1	11510	CCGG	0	0	0	1	0	0	0	0.74	SpliceSiteDonor	SpliceSiteDonor|intron_2_RETAINED-RETAINED|rna-XM_010089136.2||LOC21402576|mRNA
NW_010357101.1-16078	NW_010357101.1	16078	CCGG	0	1	0	0	0	0.88	0	0	Exon	Exon|exon_1_2_RETAINED|rna-XM_010089137.2||LOC21402577|mRNA
NW_010357101.1-17502	NW_010357101.1	17502	CCGG	69	55	92	73	61.57	48.15	74.03	54.31	Gene,Downstream	Gene|LOC21402577|mRNA;Downstream|995|rna-XM_024165612.1||LOC21402578|mRNA;Downstream|995|rna-XM_024165609.1||LOC21402578|mRNA
NW_010357101.1-17524	NW_010357101.1	17524	CCGG	1	0	1	0	0.89	0	0.8	0	Downstream,Gene	Downstream|973|rna-XM_024165609.1||LOC21402578|mRNA;Downstream|973|rna-XM_024165612.1||LOC21402578|mRNA;Gene|LOC21402577|mRNA
NW_010357101.1-19164	NW_010357101.1	19164	CCGG	76	68	96	106	67.82	59.53	77.25	78.86	Downstream,Exon	Downstream|916|rna-XM_010089137.2||LOC21402577|mRNA;Exon|exon_3_3_RETAINED|rna-XM_024165612.1||LOC21402578|mRNA;Exon|exon_3_3_RETAINED|rna-XM_024165609.1||LOC21402578|mRNA
NW_010357101.1-29687	NW_010357101.1	29687	CCGG	0	0	0	1	0	0	0	0.74	Gene	Gene|LOC21402580|mRNA
NW_010357101.1-29694	NW_010357101.1	29694	CCGG	0	0	0	1	0	0	0	0.74	Gene	Gene|LOC21402580|mRNA
NW_010357101.1-30006	NW_010357101.1	30006	CCGG	0	0	2	1	0	0	1.61	0.74	Gene	Gene|LOC21402580|mRNA
NW_010357101.1-30153	NW_010357101.1	30153	CCGG	3	5	4	2	2.68	4.38	3.22	1.49	Exon,Utr3prime	Exon|exon_2_2_ALTTENATIVE_3SS|rna-XM_024164990.1||LOC21402580|mRNA;Utr3prime|exon_2_2_ALTTENATIVE_3SS|rna-XM_024164990.1||LOC21402580|mRNA;Utr3prime|exon_1_1_ALTTENATIVE_3SS|rna-XM_010089140.2||LOC21402580|mRNA;Exon|exon_1_1_ALTTENATIVE_3SS|rna-XM_010089140.2||LOC21402580|mRNA
NW_010357101.1-50324	NW_010357101.1	50324	CCGG	20	20	22	24	17.85	17.51	17.7	17.85	Intergenic,Upstream	Intergenic|gene-LOC21402581-gene-LOC21402582;Upstream|1204|rna-XM_010089142.2||LOC21402582|mRNA
NW_010357101.1-50552	NW_010357101.1	50552	CCGG	8	7	9	3	7.14	6.13	7.24	2.23	Intergenic,Upstream	Intergenic|gene-LOC21402581-gene-LOC21402582;Upstream|976|rna-XM_010089142.2||LOC21402582|mRNA
NW_010357101.1-53052	NW_010357101.1	53052	CCGG	25	18	29	43	22.31	15.76	23.33	31.99	Gene,Downstream	Gene|LOC21402582|mRNA;Downstream|1416|rna-XM_024165426.1||LOC21402583|mRNA;Downstream|1416|rna-XM_024165431.1||LOC21402583|mRNA
NW_010357101.1-53056	NW_010357101.1	53056	CCGG	25	18	29	43	22.31	15.76	23.33	31.99	Gene,Downstream	Gene|LOC21402582|mRNA;Downstream|1412|rna-XM_024165431.1||LOC21402583|mRNA;Downstream|1412|rna-XM_024165426.1||LOC21402583|mRNA
NW_010357101.1-54886	NW_010357101.1	54886	CCGG	89	112	151	178	79.42	98.04	121.5	132.42	Exon,Downstream	Exon|exon_4_4_RETAINED|rna-XM_024165426.1||LOC21402583|mRNA;Downstream|1133|rna-XM_010089142.2||LOC21402582|mRNA;Exon|exon_4_4_RETAINED|rna-XM_024165431.1||LOC21402583|mRNA
NW_010357101.1-73099	NW_010357101.1	73099	CCGG	17	18	18	36	15.17	15.76	14.48	26.78	Intron	Intron|intron_7_RETAINED-RETAINED|rna-XM_024165404.1||LOC21402587|mRNA;Intron|intron_7_RETAINED-RETAINED|rna-XM_024165406.1||LOC21402587|mRNA
NW_010357101.1-74105	NW_010357101.1	74105	CCGG	2	1	3	0	1.78	0.88	2.41	0	Exon	Exon|exon_12_14_RETAINED|rna-XM_024165404.1||LOC21402587|mRNA;Exon|exon_12_14_RETAINED|rna-XM_024165406.1||LOC21402587|mRNA
NW_010357101.1-75039	NW_010357101.1	75039	CCGG	16	26	47	43	14.28	22.76	37.82	31.99	SpliceSiteDonor	SpliceSiteDonor|intron_13_RETAINED-ALTTENATIVE_3SS|rna-XM_024165404.1||LOC21402587|mRNA;SpliceSiteDonor|intron_13_RETAINED-ALTTENATIVE_3SS|rna-XM_024165406.1||LOC21402587|mRNA
NW_010357101.1-77445	NW_010357101.1	77445	CCGG	1	3	3	8	0.89	2.63	2.41	5.95	Intergenic,Downstream	Intergenic|gene-LOC21402587-gene-LOC21402589;Downstream|1758|rna-XM_024165404.1||LOC21402587|mRNA;Downstream|1758|rna-XM_024165406.1||LOC21402587|mRNA
NW_010357101.1-78944	NW_010357101.1	78944	CCGG	0	0	0	1	0	0	0	0.74	Intergenic	Intergenic|gene-LOC21402587-gene-LOC21402589
NW_010357101.1-81061	NW_010357101.1	81061	CCGG	11	15	6	24	9.82	13.13	4.83	17.85	Intergenic	Intergenic|gene-LOC21402587-gene-LOC21402589
NW_010357101.1-114703	NW_010357101.1	114703	CCGG	5	1	1	1	4.46	0.88	0.8	0.74	Exon	Exon|exon_8_14_RETAINED|rna-XM_024165005.1||LOC21402590|mRNA;Exon|exon_6_12_RETAINED|rna-XM_024165020.1||LOC21402590|mRNA;Exon|exon_8_14_RETAINED|rna-XM_024164999.1||LOC21402590|mRNA;Exon|exon_7_13_RETAINED|rna-XM_024165018.1||LOC21402590|mRNA;Exon|exon_9_15_RETAINED|rna-XM_024165015.1||LOC21402590|mRNA;Exon|exon_6_12_RETAINED|rna-XM_024165032.1||LOC21402590|mRNA;Exon|exon_9_15_RETAINED|rna-XM_02…
NW_010357101.1-116360	NW_010357101.1	116360	CCGG	75	80	87	134	66.93	70.03	70	99.69	Exon	Exon|exon_9_13_RETAINED|rna-XM_024165018.1||LOC21402590|mRNA;Exon|exon_11_15_RETAINED|rna-XM_024165010.1||LOC21402590|mRNA;Exon|exon_10_14_RETAINED|rna-XM_024164999.1||LOC21402590|mRNA;Exon|exon_11_15_RETAINED|rna-XM_024165015.1||LOC21402590|mRNA;Exon|exon_8_12_RETAINED|rna-XM_024165032.1||LOC21402590|mRNA;Exon|exon_10_14_RETAINED|rna-XM_024165005.1||LOC21402590|mRNA;Exon|exon_8_12_RETAINED|rna-X…
NW_010357101.1-119806	NW_010357101.1	119806	CCGG	29	25	19	21	25.88	21.88	15.29	15.62	Utr3prime,Exon	Utr3prime|exon_15_15_RETAINED|rna-XM_024165010.1||LOC21402590|mRNA;Exon|exon_12_12_RETAINED|rna-XM_024165027.1||LOC21402590|mRNA;Utr3prime|exon_12_12_RETAINED|rna-XM_024165020.1||LOC21402590|mRNA;Utr3prime|exon_15_15_RETAINED|rna-XM_024165015.1||LOC21402590|mRNA;Exon|exon_15_15_RETAINED|rna-XM_024165015.1||LOC21402590|mRNA;Exon|exon_13_13_RETAINED|rna-XM_024165018.1||LOC21402590|mRNA;Utr3prime|ex…
NW_010357101.1-120061	NW_010357101.1	120061	CCGG	4	4	0	5	3.57	3.5	0	3.72	Exon	Exon|exon_15_15_RETAINED|rna-XM_024165015.1||LOC21402590|mRNA;Exon|exon_13_13_RETAINED|rna-XM_024165018.1||LOC21402590|mRNA;Exon|exon_12_12_RETAINED|rna-XM_024165027.1||LOC21402590|mRNA;Exon|exon_12_12_RETAINED|rna-XM_024165032.1||LOC21402590|mRNA;Exon|exon_14_14_RETAINED|rna-XM_024164999.1||LOC21402590|mRNA;Exon|exon_15_15_RETAINED|rna-XM_024165010.1||LOC21402590|mRNA;Exon|exon_12_12_RETAINED|rn…
NW_010357101.1-122116	NW_010357101.1	122116	CCGG	0	1	2	4	0	0.88	1.61	2.98	Downstream,Intergenic	Downstream|1845|rna-XM_024165020.1||LOC21402590|mRNA;Downstream|1845|rna-XM_024165015.1||LOC21402590|mRNA;Downstream|1845|rna-XM_024164999.1||LOC21402590|mRNA;Intergenic|gene-LOC21402590-gene-LOC112091421;Downstream|1845|rna-XM_024165032.1||LOC21402590|mRNA;Downstream|1845|rna-XM_024165027.1||LOC21402590|mRNA;Downstream|1845|rna-XM_024165005.1||LOC21402590|mRNA;Downstream|1845|rna-XM_024165010.1|…
NW_010357101.1-125134	NW_010357101.1	125134	CCGG	73	51	52	52	65.14	44.64	41.84	38.69	Intergenic	Intergenic|gene-LOC21402590-gene-LOC112091421
NW_010357101.1-139140	NW_010357101.1	139140	CCGG	2	10	11	7	1.78	8.75	8.85	5.21	Intron,Downstream	Intron|intron_3_RETAINED-RETAINED|rna-XM_024165364.1||LOC112091504|mRNA;Downstream|733|rna-XM_010089151.2||LOC21402591|mRNA
NW_010357101.1-139448	NW_010357101.1	139448	CCGG	0	0	0	2	0	0	0	1.49	Downstream,SpliceSiteDonor	Downstream|425|rna-XM_010089151.2||LOC21402591|mRNA;SpliceSiteDonor|intron_4_RETAINED-RETAINED|rna-XM_024165364.1||LOC112091504|mRNA
NW_010357101.1-140440	NW_010357101.1	140440	CCGG	0	0	1	0	0	0	0.8	0	Exon,Downstream	Exon|exon_1_1_RETAINED|rna-XM_010089151.2||LOC21402591|mRNA;Downstream|610|rna-XM_024165364.1||LOC112091504|mRNA
NW_010357101.1-148343	NW_010357101.1	148343	CCGG	2	6	7	9	1.78	5.25	5.63	6.7	Exon	Exon|exon_5_5_RETAINED|rna-XM_024165277.1||LOC21402593|mRNA
NW_010357101.1-148361	NW_010357101.1	148361	CCGG	11	6	8	9	9.82	5.25	6.44	6.7	Exon	Exon|exon_5_5_RETAINED|rna-XM_024165277.1||LOC21402593|mRNA
NW_010357101.1-149087	NW_010357101.1	149087	CCGG	1	1	1	1	0.89	0.88	0.8	0.74	Exon	Exon|exon_4_5_RETAINED|rna-XM_024165277.1||LOC21402593|mRNA
NW_010357101.1-161733	NW_010357101.1	161733	CCGG	0	2	0	1	0	1.75	0	0.74	Intergenic	Intergenic|gene-LOC21402595-gene-LOC21402596
NW_010357101.1-168374	NW_010357101.1	168374	CCGG	18	17	16	23	16.06	14.88	12.87	17.11	Exon	Exon|exon_4_4_ALTTENATIVE_POLY_A|rna-XM_024165332.1||LOC21402596|mRNA;Exon|exon_3_3_ALTTENATIVE_5SS|rna-XM_024165326.1||LOC21402596|mRNA
NW_010357101.1-168687	NW_010357101.1	168687	CCGG	6	9	7	16	5.35	7.88	5.63	11.9	Exon	Exon|exon_4_4_ALTTENATIVE_POLY_A|rna-XM_024165332.1||LOC21402596|mRNA;Exon|exon_3_3_ALTTENATIVE_5SS|rna-XM_024165326.1||LOC21402596|mRNA
NW_010357101.1-177494	NW_010357101.1	177494	CCGG	0	1	0	0	0	0.88	0	0	Exon	Exon|exon_1_5_RETAINED|rna-XM_010089158.2||LOC21402598|mRNA
NW_010357101.1-183657	NW_010357101.1	183657	CCGG	5	13	9	10	4.46	11.38	7.24	7.44	Exon,Upstream	Exon|exon_5_10_RETAINED|rna-XM_024165073.1||LOC21402599|mRNA;Upstream|1976|rna-XM_024165242.1||LOC21402600|mRNA;Upstream|1976|rna-XM_010089160.2||LOC21402600|mRNA
NW_010357101.1-183714	NW_010357101.1	183714	CCGG	0	0	3	2	0	0	2.41	1.49	Exon,Upstream	Exon|exon_5_10_RETAINED|rna-XM_024165073.1||LOC21402599|mRNA;Upstream|1919|rna-XM_024165242.1||LOC21402600|mRNA;Upstream|1919|rna-XM_010089160.2||LOC21402600|mRNA
NW_010357101.1-184828	NW_010357101.1	184828	CCGG	1	0	0	0	0.89	0	0	0	Exon,Upstream	Exon|exon_2_10_RETAINED|rna-XM_024165073.1||LOC21402599|mRNA;Upstream|805|rna-XM_010089160.2||LOC21402600|mRNA;Upstream|805|rna-XM_024165242.1||LOC21402600|mRNA
NW_010357101.1-187114	NW_010357101.1	187114	CCGG	0	6	1	6	0	5.25	0.8	4.46	Upstream,SpliceSiteDonor	Upstream|1733|rna-XM_024165073.1||LOC21402599|mRNA;SpliceSiteDonor|intron_2_ALTTENATIVE_3SS-RETAINED|rna-XM_010089160.2||LOC21402600|mRNA;SpliceSiteDonor|intron_2_ALTTENATIVE_3SS-RETAINED|rna-XM_024165242.1||LOC21402600|mRNA
NW_010357101.1-187952	NW_010357101.1	187952	CCGG	38	42	68	63	33.91	36.77	54.72	46.87	SpliceSiteDonor	SpliceSiteDonor|intron_2_ALTTENATIVE_3SS-RETAINED|rna-XM_010089160.2||LOC21402600|mRNA;SpliceSiteDonor|intron_2_ALTTENATIVE_3SS-RETAINED|rna-XM_024165242.1||LOC21402600|mRNA
NW_010357101.1-188954	NW_010357101.1	188954	CCGG	0	0	2	6	0	0	1.61	4.46	SpliceSiteDonor,Upstream	SpliceSiteDonor|intron_3_RETAINED-RETAINED|rna-XM_010089160.2||LOC21402600|mRNA;Upstream|1234|rna-XM_010089161.1||LOC21402601|mRNA;SpliceSiteDonor|intron_3_RETAINED-RETAINED|rna-XM_024165242.1||LOC21402600|mRNA
NW_010357101.1-189275	NW_010357101.1	189275	CCGG	102	127	92	109	91.02	111.17	74.03	81.09	Gene,Upstream	Gene|LOC21402600|mRNA;Upstream|913|rna-XM_010089161.1||LOC21402601|mRNA
NW_010357101.1-190528	NW_010357101.1	190528	CCGG	0	1	0	0	0	0.88	0	0	Gene,Downstream	Gene|LOC21402601|mRNA;Downstream|1140|rna-XM_010089160.2||LOC21402600|mRNA;Downstream|1140|rna-XM_024165242.1||LOC21402600|mRNA
NW_010357101.1-198653	NW_010357101.1	198653	CCGG	2	0	0	1	1.78	0	0	0.74	Intergenic	Intergenic|gene-LOC21402602-gene-LOC21402603
NW_010357101.1-204261	NW_010357101.1	204261	CCGG	6	5	6	9	5.35	4.38	4.83	6.7	Downstream,Intergenic	Downstream|801|rna-XM_024165529.1||LOC21402604|mRNA;Intergenic|gene-LOC21402603-gene-LOC21402604;Downstream|801|rna-XM_010089164.2||LOC21402604|mRNA;Downstream|115|rna-XM_010089163.2||LOC21402603|mRNA
NW_010357101.1-205917	NW_010357101.1	205917	CCGG	68	84	96	123	60.68	73.53	77.25	91.5	Downstream,Exon	Downstream|1771|rna-XM_010089163.2||LOC21402603|mRNA;Exon|exon_3_4_RETAINED|rna-XM_024165529.1||LOC21402604|mRNA;Exon|exon_2_3_RETAINED|rna-XM_010089164.2||LOC21402604|mRNA
NW_010357101.1-206139	NW_010357101.1	206139	CCGG	117	91	117	121	104.41	79.66	94.14	90.02	Downstream,Exon	Downstream|1993|rna-XM_010089163.2||LOC21402603|mRNA;Exon|exon_3_4_RETAINED|rna-XM_024165529.1||LOC21402604|mRNA;Exon|exon_2_3_RETAINED|rna-XM_010089164.2||LOC21402604|mRNA
NW_010357101.1-210583	NW_010357101.1	210583	CCGG	5	2	3	8	4.46	1.75	2.41	5.95	Exon,Downstream	Exon|exon_1_1_RETAINED|rna-XM_010089165.1||LOC21402605|mRNA;Downstream|1532|rna-XM_024165478.1||LOC112091542|mRNA
NW_010357101.1-210624	NW_010357101.1	210624	CCGG	10	15	15	10	8.92	13.13	12.07	7.44	Downstream,Exon	Downstream|1491|rna-XM_024165478.1||LOC112091542|mRNA;Exon|exon_1_1_RETAINED|rna-XM_010089165.1||LOC21402605|mRNA
NW_010357101.1-210634	NW_010357101.1	210634	CCGG	10	15	15	10	8.92	13.13	12.07	7.44	Downstream,Exon	Downstream|1481|rna-XM_024165478.1||LOC112091542|mRNA;Exon|exon_1_1_RETAINED|rna-XM_010089165.1||LOC21402605|mRNA
NW_010357101.1-210835	NW_010357101.1	210835	CCGG	61	61	49	54	54.43	53.4	39.43	40.17	Exon,Downstream	Exon|exon_1_1_RETAINED|rna-XM_010089165.1||LOC21402605|mRNA;Downstream|1280|rna-XM_024165478.1||LOC112091542|mRNA
NW_010357101.1-212896	NW_010357101.1	212896	CCGG	1	0	0	0	0.89	0	0	0	Intron,Upstream	Intron|intron_4_RETAINED-RETAINED|rna-XM_024165478.1||LOC112091542|mRNA;Upstream|1474|rna-XM_010089165.1||LOC21402605|mRNA
NW_010357101.1-223076	NW_010357101.1	223076	CCGG	1	3	3	11	0.89	2.63	2.41	8.18	Downstream,Gene	Downstream|719|rna-XM_010089167.1||LOC21402608|mRNA;Gene|LOC21402607|mRNA
NW_010357101.1-224011	NW_010357101.1	224011	CCGG	1	0	0	0	0.89	0	0	0	Downstream,Exon	Downstream|547|rna-XM_010089166.2||LOC21402607|mRNA;Exon|exon_7_7_RETAINED|rna-XM_010089167.1||LOC21402608|mRNA
NW_010357101.1-226118	NW_010357101.1	226118	CCGG	1	0	0	0	0.89	0	0	0	Exon	Exon|exon_1_7_RETAINED|rna-XM_010089167.1||LOC21402608|mRNA
NW_010357101.1-235635	NW_010357101.1	235635	CCGG	1	0	0	1	0.89	0	0	0.74	Intergenic,Downstream	Intergenic|gene-LOC112091587-gene-LOC21402611;Downstream|40|rna-XR_002902207.1||LOC112091587|snoRNA
NW_010357101.1-237112	NW_010357101.1	237112	CCGG	4	8	7	3	3.57	7	5.63	2.23	Intergenic,Downstream	Intergenic|gene-LOC112091587-gene-LOC21402611;Downstream|1517|rna-XR_002902207.1||LOC112091587|snoRNA
NW_010357101.1-237314	NW_010357101.1	237314	CCGG	4	4	10	9	3.57	3.5	8.05	6.7	Intergenic,Downstream	Intergenic|gene-LOC112091587-gene-LOC21402611;Downstream|1719|rna-XR_002902207.1||LOC112091587|snoRNA
NW_010357101.1-237344	NW_010357101.1	237344	CCGG	7	21	7	13	6.25	18.38	5.63	9.67	Intergenic,Downstream	Intergenic|gene-LOC112091587-gene-LOC21402611;Downstream|1749|rna-XR_002902207.1||LOC112091587|snoRNA
NW_010357101.1-246651	NW_010357101.1	246651	CCGG	41	57	79	62	36.59	49.9	63.57	46.12	Exon,Downstream	Exon|exon_6_8_SKIPPED|rna-XM_024165533.1||LOC21402611|mRNA;Downstream|57|rna-XM_024165537.1||LOC21402611|mRNA
NW_010357101.1-252788	NW_010357101.1	252788	CCGG	4	2	9	4	3.57	1.75	7.24	2.98	Intron	Intron|intron_2_RETAINED-RETAINED|rna-XM_010089171.2||LOC21402612|mRNA
NW_010357101.1-253117	NW_010357101.1	253117	CCGG	53	56	75	84	47.29	49.02	60.35	62.49	SpliceSiteDonor	SpliceSiteDonor|intron_3_RETAINED-RETAINED|rna-XM_010089171.2||LOC21402612|mRNA
NW_010357101.1-254036	NW_010357101.1	254036	CCGG	135	137	207	189	120.47	119.93	166.56	140.61	Gene,Upstream	Gene|LOC21402612|mRNA;Upstream|1351|rna-XM_024165437.1||LOC21402613|mRNA
NW_010357101.1-255846	NW_010357101.1	255846	CCGG	1	0	0	0	0.89	0	0	0	Exon,Downstream	Exon|exon_1_9_RETAINED|rna-XM_024165437.1||LOC21402613|mRNA;Downstream|1182|rna-XM_010089171.2||LOC21402612|mRNA
NW_010357101.1-258996	NW_010357101.1	258996	CCGG	24	46	43	44	21.42	40.27	34.6	32.73	SpliceSiteDonor	SpliceSiteDonor|intron_7_RETAINED-RETAINED|rna-XM_024165437.1||LOC21402613|mRNA
NW_010357101.1-264811	NW_010357101.1	264811	CCGG	74	56	97	81	66.03	49.02	78.05	60.26	SpliceSiteDonor	SpliceSiteDonor|intron_2_RETAINED-RETAINED|rna-XM_010089173.2||LOC21402614|mRNA
NW_010357101.1-265068	NW_010357101.1	265068	CCGG	16	21	20	16	14.28	18.38	16.09	11.9	SpliceSiteDonor	SpliceSiteDonor|intron_2_RETAINED-RETAINED|rna-XM_010089173.2||LOC21402614|mRNA
NW_010357101.1-265221	NW_010357101.1	265221	CCGG	174	157	214	233	155.27	137.43	172.2	173.34	SpliceSiteDonor	SpliceSiteDonor|intron_2_RETAINED-RETAINED|rna-XM_010089173.2||LOC21402614|mRNA
NW_010357101.1-265399	NW_010357101.1	265399	CCGG	0	2	0	0	0	1.75	0	0	Exon	Exon|exon_2_4_RETAINED|rna-XM_010089173.2||LOC21402614|mRNA
NW_010357101.1-266311	NW_010357101.1	266311	CCGG	7	0	0	1	6.25	0	0	0.74	SpliceSiteDonor	SpliceSiteDonor|intron_3_RETAINED-RETAINED|rna-XM_010089173.2||LOC21402614|mRNA
NW_010357101.1-266328	NW_010357101.1	266328	CCGG	18	12	12	8	16.06	10.5	9.66	5.95	SpliceSiteDonor	SpliceSiteDonor|intron_3_RETAINED-RETAINED|rna-XM_010089173.2||LOC21402614|mRNA
NW_010357101.1-267767	NW_010357101.1	267767	CCGG	88	78	56	61	78.53	68.28	45.06	45.38	Gene	Gene|LOC21402614|mRNA
NW_010357101.1-267791	NW_010357101.1	267791	CCGG	0	5	1	5	0	4.38	0.8	3.72	Gene	Gene|LOC21402614|mRNA
NW_010357101.1-268464	NW_010357101.1	268464	CCGG	63	63	67	86	56.22	55.15	53.91	63.98	Exon	Exon|exon_4_4_RETAINED|rna-XM_010089173.2||LOC21402614|mRNA
NW_010357101.1-274557	NW_010357101.1	274557	CCGG	48	51	44	47	42.83	44.64	35.4	34.97	Exon	Exon|exon_11_14_RETAINED|rna-XM_010089177.2||LOC21402618|mRNA
NW_010357101.1-275511	NW_010357101.1	275511	CCGG	26	44	42	60	23.2	38.52	33.8	44.64	Exon	Exon|exon_9_14_RETAINED|rna-XM_010089177.2||LOC21402618|mRNA
NW_010357101.1-276460	NW_010357101.1	276460	CCGG	14	10	19	6	12.49	8.75	15.29	4.46	Exon	Exon|exon_6_14_RETAINED|rna-XM_010089177.2||LOC21402618|mRNA
NW_010357101.1-277704	NW_010357101.1	277704	CCGG	9	15	18	23	8.03	13.13	14.48	17.11	Exon	Exon|exon_3_14_RETAINED|rna-XM_010089177.2||LOC21402618|mRNA
NW_010357101.1-278619	NW_010357101.1	278619	CCGG	54	50	44	48	48.19	43.77	35.4	35.71	Exon	Exon|exon_2_14_RETAINED|rna-XM_010089177.2||LOC21402618|mRNA
NW_010357101.1-280656	NW_010357101.1	280656	CCGG	0	0	0	1	0	0	0	0.74	Upstream,Intergenic	Upstream|1143|rna-XM_010089177.2||LOC21402618|mRNA;Intergenic|gene-LOC21402618-gene-LOC21402620
NW_010357101.1-281175	NW_010357101.1	281175	CCGG	0	1	0	0	0	0.88	0	0	Upstream,Intergenic	Upstream|1662|rna-XM_010089177.2||LOC21402618|mRNA;Intergenic|gene-LOC21402618-gene-LOC21402620
NW_010357101.1-286053	NW_010357101.1	286053	CCGG	1	2	5	0	0.89	1.75	4.02	0	Intergenic	Intergenic|gene-LOC21402618-gene-LOC21402620
NW_010357101.1-312716	NW_010357101.1	312716	CCGG	0	0	0	1	0	0	0	0.74	Upstream,Intergenic	Upstream|824|rna-XM_010089179.2||LOC21402620|mRNA;Intergenic|gene-LOC21402618-gene-LOC21402620
NW_010357101.1-314551	NW_010357101.1	314551	CCGG	0	0	1	0	0	0	0.8	0	Exon	Exon|exon_1_6_RETAINED|rna-XM_010089179.2||LOC21402620|mRNA
NW_010357101.1-314711	NW_010357101.1	314711	CCGG	2	1	0	0	1.78	0.88	0	0	Exon	Exon|exon_1_6_RETAINED|rna-XM_010089179.2||LOC21402620|mRNA
NW_010357101.1-318365	NW_010357101.1	318365	CCGG	73	50	72	76	65.14	43.77	57.94	56.54	Downstream,Intergenic	Downstream|707|rna-XM_010089179.2||LOC21402620|mRNA;Intergenic|gene-LOC21402620-gene-LOC21402621
NW_010357101.1-323485	NW_010357101.1	323485	CCGG	122	121	165	168	108.87	105.92	132.77	124.98	Exon	Exon|exon_2_8_RETAINED|rna-XM_024165304.1||LOC21402621|mRNA
NW_010357101.1-324561	NW_010357101.1	324561	CCGG	18	17	11	19	16.06	14.88	8.85	14.13	Exon	Exon|exon_2_8_RETAINED|rna-XM_024165304.1||LOC21402621|mRNA
NW_010357101.1-327214	NW_010357101.1	327214	CCGG	71	75	118	100	63.36	65.65	94.95	74.39	Exon,Upstream	Exon|exon_9_9_RETAINED|rna-XM_024165457.1||LOC21402622|mRNA;Exon|exon_9_9_RETAINED|rna-XM_010089181.2||LOC21402622|mRNA;Upstream|1497|rna-XM_024165304.1||LOC21402621|mRNA
NW_010357101.1-330638	NW_010357101.1	330638	CCGG	1	0	1	1	0.89	0	0.8	0.74	Exon	Exon|exon_1_9_RETAINED|rna-XM_010089181.2||LOC21402622|mRNA;Exon|exon_1_9_RETAINED|rna-XM_024165457.1||LOC21402622|mRNA
NW_010357101.1-341091	NW_010357101.1	341091	CCGG	29	32	26	41	25.88	28.01	20.92	30.5	Downstream,SpliceSiteDonor	Downstream|1925|rna-XM_010089183.2||LOC21402624|mRNA;SpliceSiteDonor|intron_4_RETAINED-RETAINED|rna-XM_024165258.1||LOC21402623|mRNA;SpliceSiteDonor|intron_4_RETAINED-RETAINED|rna-XM_024165257.1||LOC21402623|mRNA
NW_010357101.1-347132	NW_010357101.1	347132	CCGG	11	5	4	9	9.82	4.38	3.22	6.7	Exon	Exon|exon_9_15_RETAINED|rna-XM_024165252.1||LOC21402625|mRNA
NW_010357101.1-349995	NW_010357101.1	349995	CCGG	19	22	23	35	16.95	19.26	18.51	26.04	Intergenic,Upstream	Intergenic|gene-LOC21402625-gene-LOC21402626;Upstream|523|rna-XM_024165252.1||LOC21402625|mRNA
NW_010357101.1-353834	NW_010357101.1	353834	CCGG	18	24	22	30	16.06	21.01	17.7	22.32	Exon	Exon|exon_5_5_RETAINED|rna-XM_024165463.1||LOC21402626|mRNA
NW_010357101.1-354237	NW_010357101.1	354237	CCGG	4	15	12	8	3.57	13.13	9.66	5.95	Intron	Intron|intron_3_RETAINED-RETAINED|rna-XM_024165463.1||LOC21402626|mRNA
NW_010357101.1-359594	NW_010357101.1	359594	CCGG	19	21	30	39	16.95	18.38	24.14	29.01	SpliceSiteDonor,Intron	SpliceSiteDonor|intron_2_ALTTENATIVE_5SS-SKIPPED|rna-XM_024165207.1||LOC21402627|mRNA;Intron|intron_2_ALTTENATIVE_5SS-SKIPPED|rna-XM_010089187.2||LOC21402627|mRNA
NW_010357101.1-360252	NW_010357101.1	360252	CCGG	41	38	27	41	36.59	33.26	21.73	30.5	Intron	Intron|intron_2_ALTTENATIVE_5SS-SKIPPED|rna-XM_010089187.2||LOC21402627|mRNA;Intron|intron_2_ALTTENATIVE_5SS-SKIPPED|rna-XM_024165207.1||LOC21402627|mRNA
NW_010357101.1-360761	NW_010357101.1	360761	CCGG	6	4	5	1	5.35	3.5	4.02	0.74	Exon,Intron	Exon|exon_4_8_SKIPPED|rna-XM_024165207.1||LOC21402627|mRNA;Intron|intron_2_ALTTENATIVE_5SS-SKIPPED|rna-XM_010089187.2||LOC21402627|mRNA
NW_010357101.1-361078	NW_010357101.1	361078	CCGG	211	233	250	278	188.29	203.96	201.16	206.82	Exon,Intron	Exon|exon_5_8_SKIPPED|rna-XM_024165207.1||LOC21402627|mRNA;Intron|intron_2_ALTTENATIVE_5SS-SKIPPED|rna-XM_010089187.2||LOC21402627|mRNA
NW_010357101.1-362041	NW_010357101.1	362041	CCGG	79	95	102	137	70.5	83.16	82.07	101.92	Intron	Intron|intron_2_ALTTENATIVE_5SS-SKIPPED|rna-XM_010089187.2||LOC21402627|mRNA;Intron|intron_6_SKIPPED-SKIPPED|rna-XM_024165207.1||LOC21402627|mRNA
NW_010357101.1-362196	NW_010357101.1	362196	CCGG	2	2	3	5	1.78	1.75	2.41	3.72	SpliceSiteDonor,Intron	SpliceSiteDonor|intron_7_SKIPPED-ALTTENATIVE_POLY_A|rna-XM_024165207.1||LOC21402627|mRNA;Intron|intron_2_ALTTENATIVE_5SS-SKIPPED|rna-XM_010089187.2||LOC21402627|mRNA
NW_010357101.1-362371	NW_010357101.1	362371	CCGG	6	10	12	15	5.35	8.75	9.66	11.16	Intron	Intron|intron_7_SKIPPED-ALTTENATIVE_POLY_A|rna-XM_024165207.1||LOC21402627|mRNA;Intron|intron_2_ALTTENATIVE_5SS-SKIPPED|rna-XM_010089187.2||LOC21402627|mRNA
NW_010357101.1-375810	NW_010357101.1	375810	CCGG	0	0	0	1	0	0	0	0.74	Exon	Exon|exon_1_32_RETAINED|rna-XM_024165158.1||LOC21402629|mRNA
NW_010357101.1-385762	NW_010357101.1	385762	CCGG	1	0	0	1	0.89	0	0	0.74	Downstream,SpliceSiteDonor	Downstream|1596|rna-XM_010089189.2||LOC21402630|mRNA;SpliceSiteDonor|intron_29_RETAINED-RETAINED|rna-XM_024165158.1||LOC21402629|mRNA
NW_010357101.1-389426	NW_010357101.1	389426	CCGG	0	0	0	1	0	0	0	0.74	Exon	Exon|exon_1_3_RETAINED|rna-XM_010089189.2||LOC21402630|mRNA
NW_010357101.1-406985	NW_010357101.1	406985	CCGG	0	0	1	0	0	0	0.8	0	Downstream,SpliceSiteDonor	Downstream|929|rna-XM_010089191.2||LOC21402632|mRNA;Downstream|218|rna-TRNAT-AGU||TRNAT-AGU|tRNA;SpliceSiteDonor|intron_1_RETAINED-RETAINED|rna-XM_024165377.1||LOC21402633|mRNA
NW_010357101.1-407201	NW_010357101.1	407201	CCGG	0	1	3	0	0	0.88	2.41	0	Downstream,SpliceSiteDonor	Downstream|1145|rna-XM_010089191.2||LOC21402632|mRNA;Downstream|434|rna-TRNAT-AGU||TRNAT-AGU|tRNA;SpliceSiteDonor|intron_1_RETAINED-RETAINED|rna-XM_024165377.1||LOC21402633|mRNA
NW_010357101.1-414035	NW_010357101.1	414035	CCGG	13	22	28	29	11.6	19.26	22.53	21.57	Downstream,Intron	Downstream|1399|rna-XM_010089193.2||LOC21402634|mRNA;Intron|intron_16_RETAINED-RETAINED|rna-XM_024165377.1||LOC21402633|mRNA
NW_010357101.1-416922	NW_010357101.1	416922	CCGG	0	0	1	1	0	0	0.8	0.74	Downstream,Intron	Downstream|1664|rna-XM_024165377.1||LOC21402633|mRNA;Intron|intron_5_RETAINED-RETAINED|rna-XM_010089193.2||LOC21402634|mRNA
NW_010357101.1-417194	NW_010357101.1	417194	CCGG	6	14	43	33	5.35	12.26	34.6	24.55	Intron,Downstream	Intron|intron_4_RETAINED-RETAINED|rna-XM_010089193.2||LOC21402634|mRNA;Downstream|1936|rna-XM_024165377.1||LOC21402633|mRNA
NW_010357101.1-421873	NW_010357101.1	421873	CCGG	0	1	3	0	0	0.88	2.41	0	Downstream,Intergenic	Downstream|1167|rna-XM_024165514.1||LOC21402636|mRNA;Downstream|1167|rna-XM_024165499.1||LOC21402636|mRNA;Intergenic|gene-LOC21402634-gene-LOC21402636;Downstream|1167|rna-XM_024165492.1||LOC21402636|mRNA;Downstream|1167|rna-XM_024165508.1||LOC21402636|mRNA
NW_010357101.1-425585	NW_010357101.1	425585	CCGG	6	16	10	15	5.35	14.01	8.05	11.16	Intron	Intron|intron_21_RETAINED-RETAINED|rna-XM_024165492.1||LOC21402636|mRNA;Intron|intron_21_RETAINED-RETAINED|rna-XM_024165499.1||LOC21402636|mRNA;Intron|intron_21_RETAINED-RETAINED|rna-XM_024165514.1||LOC21402636|mRNA;Intron|intron_21_RETAINED-RETAINED|rna-XM_024165508.1||LOC21402636|mRNA
NW_010357101.1-429014	NW_010357101.1	429014	CCGG	0	0	8	0	0	0	6.44	0	Intron	Intron|intron_9_RETAINED-RETAINED|rna-XM_024165514.1||LOC21402636|mRNA;Intron|intron_9_RETAINED-RETAINED|rna-XM_024165508.1||LOC21402636|mRNA;Intron|intron_9_RETAINED-RETAINED|rna-XM_024165492.1||LOC21402636|mRNA;Intron|intron_9_RETAINED-RETAINED|rna-XM_024165499.1||LOC21402636|mRNA
NW_010357101.1-429856	NW_010357101.1	429856	CCGG	123	132	163	145	109.76	115.55	131.16	107.87	Exon	Exon|exon_6_25_RETAINED|rna-XM_024165508.1||LOC21402636|mRNA;Exon|exon_6_25_RETAINED|rna-XM_024165499.1||LOC21402636|mRNA;Exon|exon_6_25_RETAINED|rna-XM_024165514.1||LOC21402636|mRNA;Exon|exon_6_25_RETAINED|rna-XM_024165492.1||LOC21402636|mRNA
NW_010357101.1-431226	NW_010357101.1	431226	CCGG	2	6	8	8	1.78	5.25	6.44	5.95	Exon	Exon|exon_2_25_RETAINED|rna-XM_024165499.1||LOC21402636|mRNA;Exon|exon_2_25_RETAINED|rna-XM_024165508.1||LOC21402636|mRNA;Exon|exon_2_25_RETAINED|rna-XM_024165492.1||LOC21402636|mRNA;Exon|exon_2_25_RETAINED|rna-XM_024165514.1||LOC21402636|mRNA
NW_010357101.1-453963	NW_010357101.1	453963	CCGG	8	4	2	13	7.14	3.5	1.61	9.67	Exon	Exon|exon_3_24_RETAINED|rna-XM_024165384.1||LOC21402637|mRNA
NW_010357101.1-458002	NW_010357101.1	458002	CCGG	0	1	2	1	0	0.88	1.61	0.74	Exon	Exon|exon_1_4_ALTTENATIVE_3SS|rna-XM_010089197.2||LOC21402638|mRNA;Exon|exon_1_5_ALTTENATIVE_3SS|rna-XM_024165187.1||LOC21402638|mRNA;Exon|exon_1_5_ALTTENATIVE_3SS|rna-XM_024165195.1||LOC21402638|mRNA
NW_010357101.1-461604	NW_010357101.1	461604	CCGG	84	92	117	102	74.96	80.53	94.14	75.88	Gene	Gene|LOC21402638|mRNA
NW_010357101.1-461897	NW_010357101.1	461897	CCGG	3	22	15	20	2.68	19.26	12.07	14.88	Gene	Gene|LOC21402638|mRNA
NW_010357101.1-462024	NW_010357101.1	462024	CCGG	56	58	60	58	49.97	50.77	48.28	43.15	Gene	Gene|LOC21402638|mRNA
NW_010357101.1-462222	NW_010357101.1	462222	CCGG	22	24	41	30	19.63	21.01	32.99	22.32	Gene	Gene|LOC21402638|mRNA
NW_010357101.1-470150	NW_010357101.1	470150	CCGG	0	0	0	1	0	0	0	0.74	Downstream,SpliceSiteDonor	Downstream|1714|rna-XM_024165412.1||LOC21402639|mRNA;SpliceSiteDonor|intron_2_RETAINED-RETAINED|rna-XM_024165472.1||LOC112091541|mRNA;Downstream|1714|rna-XM_010089198.2||LOC21402639|mRNA;Downstream|1714|rna-XM_024165417.1||LOC21402639|mRNA
NW_010357101.1-471273	NW_010357101.1	471273	CCGG	2	3	1	6	1.78	2.63	0.8	4.46	SpliceSiteDonor	SpliceSiteDonor|intron_3_RETAINED-RETAINED|rna-XM_024165472.1||LOC112091541|mRNA
NW_010357101.1-472076	NW_010357101.1	472076	CCGG	12	23	19	17	10.71	20.13	15.29	12.65	SpliceSiteDonor	SpliceSiteDonor|intron_4_RETAINED-RETAINED|rna-XM_024165472.1||LOC112091541|mRNA
NW_010357101.1-474151	NW_010357101.1	474151	CCGG	26	19	36	31	23.2	16.63	28.97	23.06	Downstream,Gene	Downstream|1980|rna-XM_024165119.1||LOC21402640|mRNA;Gene|LOC112091541|mRNA
NW_010357101.1-476736	NW_010357101.1	476736	CCGG	4	4	7	5	3.57	3.5	5.63	3.72	Exon	Exon|exon_3_4_RETAINED|rna-XM_024165119.1||LOC21402640|mRNA
NW_010357101.1-476880	NW_010357101.1	476880	CCGG	63	64	70	79	56.22	56.02	56.33	58.77	Exon	Exon|exon_3_4_RETAINED|rna-XM_024165119.1||LOC21402640|mRNA
NW_010357101.1-477427	NW_010357101.1	477427	CCGG	0	1	0	0	0	0.88	0	0	Exon	Exon|exon_3_4_RETAINED|rna-XM_024165119.1||LOC21402640|mRNA
NW_010357101.1-484056	NW_010357101.1	484056	CCGG	0	1	0	0	0	0.88	0	0	Intergenic	Intergenic|gene-LOC21402640-gene-LOC21402641
NW_010357101.1-532348	NW_010357101.1	532348	CCGG	17	9	11	4	15.17	7.88	8.85	2.98	Exon	Exon|exon_5_5_RETAINED|rna-XM_024165295.1||LOC112091499|mRNA
NW_010357101.1-532376	NW_010357101.1	532376	CCGG	77	92	115	137	68.71	80.53	92.54	101.92	Exon	Exon|exon_5_5_RETAINED|rna-XM_024165295.1||LOC112091499|mRNA
NW_010357101.1-533602	NW_010357101.1	533602	CCGG	9	4	7	10	8.03	3.5	5.63	7.44	Exon	Exon|exon_2_5_RETAINED|rna-XM_024165295.1||LOC112091499|mRNA
NW_010357101.1-533701	NW_010357101.1	533701	CCGG	23	15	13	19	20.52	13.13	10.46	14.13	Exon	Exon|exon_2_5_RETAINED|rna-XM_024165295.1||LOC112091499|mRNA
NW_010357101.1-533766	NW_010357101.1	533766	CCGG	3	4	6	2	2.68	3.5	4.83	1.49	Exon	Exon|exon_2_5_RETAINED|rna-XM_024165295.1||LOC112091499|mRNA
NW_010357101.1-536889	NW_010357101.1	536889	CCGG	0	0	0	1	0	0	0	0.74	Upstream,Exon	Upstream|1891|rna-XM_024165295.1||LOC112091499|mRNA;Exon|exon_3_3_RETAINED|rna-XM_024165177.1||LOC112091470|mRNA
NW_010357101.1-541247	NW_010357101.1	541247	CCGG	0	1	0	0	0	0.88	0	0	Exon	Exon|exon_2_3_RETAINED|rna-XM_024165546.1||LOC112091553|mRNA
NW_010357101.1-541254	NW_010357101.1	541254	CCGG	0	1	0	0	0	0.88	0	0	Exon	Exon|exon_2_3_RETAINED|rna-XM_024165546.1||LOC112091553|mRNA
NW_010357101.1-551532	NW_010357101.1	551532	CCGG	46	85	93	91	41.05	74.41	74.83	67.7	Exon	Exon|exon_3_3_RETAINED|rna-XM_024165559.1||LOC21402646|mRNA
NW_010357101.1-558929	NW_010357101.1	558929	CCGG	2	4	5	4	1.78	3.5	4.02	2.98	Intergenic	Intergenic|gene-LOC21402646-gene-LOC112091568
NW_010357101.1-563303	NW_010357101.1	563303	CCGG	0	1	0	0	0	0.88	0	0	Intergenic	Intergenic|gene-LOC21402646-gene-LOC112091568
NW_010357101.1-569297	NW_010357101.1	569297	CCGG	0	0	2	0	0	0	1.61	0	Exon	Exon|exon_6_6_RETAINED|rna-XM_024165564.1||LOC112091568|mRNA
NW_010357101.1-569668	NW_010357101.1	569668	CCGG	4	0	4	0	3.57	0	3.22	0	Exon	Exon|exon_4_6_RETAINED|rna-XM_024165564.1||LOC112091568|mRNA
NW_010357101.1-570658	NW_010357101.1	570658	CCGG	0	0	0	2	0	0	0	1.49	Exon	Exon|exon_2_6_RETAINED|rna-XM_024165564.1||LOC112091568|mRNA
NW_010357101.1-574815	NW_010357101.1	574815	CCGG	0	0	2	0	0	0	1.61	0	Intergenic,Upstream	Intergenic|gene-LOC112091568-gene-LOC21402647;Upstream|164|rna-XM_010089206.2||LOC21402647|mRNA
NW_010357101.1-577182	NW_010357101.1	577182	CCGG	6	1	1	2	5.35	0.88	0.8	1.49	Intron	Intron|intron_1_RETAINED-RETAINED|rna-XM_010089206.2||LOC21402647|mRNA
NW_010357101.1-578649	NW_010357101.1	578649	CCGG	7	8	16	6	6.25	7	12.87	4.46	Gene	Gene|LOC21402647|mRNA
NW_010357101.1-578785	NW_010357101.1	578785	CCGG	103	73	102	76	91.91	63.9	82.07	56.54	Gene	Gene|LOC21402647|mRNA
NW_010357101.1-579754	NW_010357101.1	579754	CCGG	0	0	1	0	0	0	0.8	0	Downstream,Intergenic	Downstream|618|rna-XM_010089206.2||LOC21402647|mRNA;Intergenic|gene-LOC21402647-gene-LOC21402649
NW_010357101.1-582229	NW_010357101.1	582229	CCGG	11	7	3	6	9.82	6.13	2.41	4.46	Intergenic	Intergenic|gene-LOC21402647-gene-LOC21402649
NW_010357101.1-582244	NW_010357101.1	582244	CCGG	11	7	3	6	9.82	6.13	2.41	4.46	Intergenic	Intergenic|gene-LOC21402647-gene-LOC21402649
NW_010357101.1-582793	NW_010357101.1	582793	CCGG	1	0	1	0	0.89	0	0.8	0	Intergenic	Intergenic|gene-LOC21402647-gene-LOC21402649
NW_010357101.1-583331	NW_010357101.1	583331	CCGG	1	5	9	9	0.89	4.38	7.24	6.7	Intergenic,Downstream	Intergenic|gene-LOC21402647-gene-LOC21402649;Downstream|1801|rna-XM_024165591.1||LOC21402649|mRNA;Downstream|1801|rna-XM_024165588.1||LOC21402649|mRNA
NW_010357101.1-585597	NW_010357101.1	585597	CCGG	2	0	0	0	1.78	0	0	0	Exon	Exon|exon_2_3_ALTTENATIVE_5SS|rna-XM_024165591.1||LOC21402649|mRNA;Exon|exon_2_2_ALTTENATIVE_3SS|rna-XM_024165588.1||LOC21402649|mRNA
NW_010357101.1-586228	NW_010357101.1	586228	CCGG	108	85	143	123	96.37	74.41	115.07	91.5	Intron	Intron|intron_1_RETAINED-ALTTENATIVE_3SS|rna-XM_024165588.1||LOC21402649|mRNA;Intron|intron_1_RETAINED-ALTTENATIVE_5SS|rna-XM_024165591.1||LOC21402649|mRNA
NW_010357101.1-590835	NW_010357101.1	590835	CCGG	0	1	0	0	0	0.88	0	0	Downstream,Intergenic	Downstream|286|rna-XM_010089209.2||LOC21402650|mRNA;Intergenic|gene-LOC21402649-gene-LOC21402650
NW_010357101.1-590852	NW_010357101.1	590852	CCGG	2	3	1	2	1.78	2.63	0.8	1.49	Downstream,Intergenic	Downstream|269|rna-XM_010089209.2||LOC21402650|mRNA;Intergenic|gene-LOC21402649-gene-LOC21402650
NW_010357101.1-590860	NW_010357101.1	590860	CCGG	2	3	1	2	1.78	2.63	0.8	1.49	Downstream,Intergenic	Downstream|261|rna-XM_010089209.2||LOC21402650|mRNA;Intergenic|gene-LOC21402649-gene-LOC21402650
NW_010357101.1-591435	NW_010357101.1	591435	CCGG	34	26	28	25	30.34	22.76	22.53	18.6	Exon	Exon|exon_4_4_RETAINED|rna-XM_010089209.2||LOC21402650|mRNA
NW_010357101.1-593058	NW_010357101.1	593058	CCGG	25	22	27	36	22.31	19.26	21.73	26.78	Exon	Exon|exon_1_4_RETAINED|rna-XM_010089209.2||LOC21402650|mRNA
NW_010357101.1-598973	NW_010357101.1	598973	CCGG	269	265	379	401	240.04	231.97	304.96	298.32	Exon	Exon|exon_3_9_RETAINED|gene-LOC112091454||Gene_gene-LOC112091454|pseudogene
NW_010357101.1-603939	NW_010357101.1	603939	CCGG	1	4	3	4	0.89	3.5	2.41	2.98	SpliceSiteDonor,Upstream	SpliceSiteDonor|intron_1_ALTTENATIVE_PROMOMOTER-ALTTENATIVE_3SS|rna-XM_024165215.1||LOC21402651|mRNA;Upstream|1142|rna-XM_024165231.1||LOC21402651|mRNA;SpliceSiteDonor|intron_1_ALTTENATIVE_PROMOMOTER-ALTTENATIVE_3SS|rna-XM_024165225.1||LOC21402651|mRNA;SpliceSiteDonor|intron_1_ALTTENATIVE_PROMOMOTER-ALTTENATIVE_3SS|rna-XM_024165219.1||LOC21402651|mRNA
NW_010357101.1-604831	NW_010357101.1	604831	CCGG	9	12	24	26	8.03	10.5	19.31	19.34	SpliceSiteDonor,Upstream	SpliceSiteDonor|intron_3_ALTTENATIVE_3SS-ALTTENATIVE_3SS|rna-XM_024165225.1||LOC21402651|mRNA;SpliceSiteDonor|intron_3_ALTTENATIVE_3SS-ALTTENATIVE_3SS|rna-XM_024165215.1||LOC21402651|mRNA;SpliceSiteDonor|intron_3_ALTTENATIVE_3SS-ALTTENATIVE_3SS|rna-XM_024165219.1||LOC21402651|mRNA;Upstream|250|rna-XM_024165231.1||LOC21402651|mRNA
NW_010357101.1-605137	NW_010357101.1	605137	CCGG	3	4	3	6	2.68	3.5	2.41	4.46	Exon,Utr5prime	Exon|exon_1_7_ALTTENATIVE_3SS|rna-XM_024165231.1||LOC21402651|mRNA;Exon|exon_3_9_ALTTENATIVE_3SS|rna-XM_024165225.1||LOC21402651|mRNA;Exon|exon_3_9_ALTTENATIVE_3SS|rna-XM_024165215.1||LOC21402651|mRNA;Exon|exon_3_9_ALTTENATIVE_3SS|rna-XM_024165219.1||LOC21402651|mRNA;Utr5prime|exon_1_7_ALTTENATIVE_3SS|rna-XM_024165231.1||LOC21402651|mRNA
NW_010357101.1-608962	NW_010357101.1	608962	CCGG	11	6	12	12	9.82	5.25	9.66	8.93	Downstream,Exon	Downstream|996|rna-XM_024165219.1||LOC21402651|mRNA;Downstream|996|rna-XM_024165215.1||LOC21402651|mRNA;Exon|exon_2_2_RETAINED|rna-XM_024165595.1||LOC21411306|mRNA;Downstream|996|rna-XM_024165231.1||LOC21402651|mRNA;Downstream|996|rna-XM_024165225.1||LOC21402651|mRNA
NW_010357101.1-610092	NW_010357101.1	610092	CCGG	2	1	1	1	1.78	0.88	0.8	0.74	Upstream	Upstream|204|rna-XM_024165595.1||LOC21411306|mRNA
NW_010357101.1-611242	NW_010357101.1	611242	CCGG	0	2	0	2	0	1.75	0	1.49	Upstream	Upstream|1354|rna-XM_024165595.1||LOC21411306|mRNA
NW_010357101.1-611255	NW_010357101.1	611255	CCGG	0	2	0	2	0	1.75	0	1.49	Upstream	Upstream|1367|rna-XM_024165595.1||LOC21411306|mRNA
NW_010357101.1-641987	NW_010357101.1	641987	CCGG	0	1	0	0	0	0.88	0	0	-	-
NW_010357101.1-645867	NW_010357101.1	645867	CCGG	9	7	8	7	8.03	6.13	6.44	5.21	-	-
NW_010357101.1-649694	NW_010357101.1	649694	CCGG	7	8	5	2	6.25	7	4.02	1.49	-	-
NW_010357104.1-2630	NW_010357104.1	2630	CCGG	5	1	0	6	4.46	0.88	0	4.46	Downstream	Downstream|599|rna-XM_010089216.2||LOC21384078|mRNA
NW_010357106.1-31691	NW_010357106.1	31691	CCGG	1	0	0	0	0.89	0	0	0	SpliceSiteDonor,Downstream	SpliceSiteDonor|intron_3_RETAINED-RETAINED|rna-XM_010089220.2||LOC21390342|mRNA;Downstream|1720|rna-XM_010089221.2||LOC21390343|mRNA
NW_010357106.1-33029	NW_010357106.1	33029	CCGG	0	0	1	0	0	0	0.8	0	Downstream,Gene	Downstream|382|rna-XM_010089221.2||LOC21390343|mRNA;Gene|LOC21390342|mRNA
NW_010357106.1-35143	NW_010357106.1	35143	CCGG	198	199	232	195	176.69	174.2	186.68	145.07	Exon,Downstream	Exon|exon_4_8_RETAINED|rna-XM_010089221.2||LOC21390343|mRNA;Downstream|1819|rna-XM_010089220.2||LOC21390342|mRNA
NW_010357106.1-66473	NW_010357106.1	66473	CCGG	6	0	0	0	5.35	0	0	0	Exon	Exon|exon_1_7_RETAINED|rna-XM_010089222.2||LOC21390344|mRNA
NW_010357106.1-68169	NW_010357106.1	68169	CCGG	2	2	1	2	1.78	1.75	0.8	1.49	Upstream,Intergenic	Upstream|1353|rna-XM_010089222.2||LOC21390344|mRNA;Intergenic|gene-LOC21390344-gene-TRNAS-CGA
NW_010357106.1-73271	NW_010357106.1	73271	CCGG	14	6	9	15	12.49	5.25	7.24	11.16	Upstream,SpliceSiteDonor	Upstream|470|rna-TRNAK-CUU||TRNAK-CUU|tRNA;Upstream|645|rna-TRNAS-CGA||TRNAS-CGA|tRNA;SpliceSiteDonor|intron_1_RETAINED-RETAINED|rna-XM_010089224.2||LOC21390346|mRNA
NW_010357106.1-78031	NW_010357106.1	78031	CCGG	1	0	0	0	0.89	0	0	0	Downstream,Utr3prime,Exon	Downstream|1489|rna-XM_010089224.2||LOC21390346|mRNA;Utr3prime|exon_1_1_RETAINED|rna-XM_010089225.2||LOC21390347|mRNA;Exon|exon_1_1_RETAINED|rna-XM_010089225.2||LOC21390347|mRNA
NW_010357106.1-78044	NW_010357106.1	78044	CCGG	1	0	0	0	0.89	0	0	0	Downstream,Utr3prime,Exon	Downstream|1502|rna-XM_010089224.2||LOC21390346|mRNA;Utr3prime|exon_1_1_RETAINED|rna-XM_010089225.2||LOC21390347|mRNA;Exon|exon_1_1_RETAINED|rna-XM_010089225.2||LOC21390347|mRNA
NW_010357106.1-85843	NW_010357106.1	85843	CCGG	1	3	0	3	0.89	2.63	0	2.23	Exon	Exon|exon_1_11_RETAINED|rna-XM_010089226.2||LOC21390348|mRNA
NW_010357106.1-91515	NW_010357106.1	91515	CCGG	3	10	3	6	2.68	8.75	2.41	4.46	Intergenic,Downstream	Intergenic|gene-LOC21390349-gene-LOC21390350;Downstream|1606|rna-XM_010089228.2||LOC21390350|mRNA;Downstream|587|rna-XM_024165682.1||LOC21390349|mRNA
NW_010357106.1-95365	NW_010357106.1	95365	CCGG	4	0	0	0	3.57	0	0	0	Exon	Exon|exon_1_8_RETAINED|rna-XM_010089228.2||LOC21390350|mRNA
NW_010357106.1-114612	NW_010357106.1	114612	CCGG	6	1	2	4	5.35	0.88	1.61	2.98	SpliceSiteDonor	SpliceSiteDonor|intron_1_RETAINED-RETAINED|rna-XM_010089230.2||LOC21390352|mRNA
NW_010357106.1-120302	NW_010357106.1	120302	CCGG	0	0	1	0	0	0	0.8	0	Intergenic	Intergenic|gene-LOC21390352-gene-LOC112091593
NW_010357106.1-175524	NW_010357106.1	175524	CCGG	0	0	1	0	0	0	0.8	0	Intergenic	Intergenic|gene-LOC21390356-gene-LOC21390358
NW_010357106.1-176495	NW_010357106.1	176495	CCGG	8	14	10	9	7.14	12.26	8.05	6.7	Downstream,Intergenic	Downstream|1096|rna-XM_010089236.2||LOC21390358|mRNA;Intergenic|gene-LOC21390356-gene-LOC21390358
NW_010357106.1-177685	NW_010357106.1	177685	CCGG	1	0	0	0	0.89	0	0	0	Exon,Utr3prime,Downstream	Exon|exon_11_11_ALTTENATIVE_POLY_A|rna-XM_010089236.2||LOC21390358|mRNA;Utr3prime|exon_11_11_ALTTENATIVE_POLY_A|rna-XM_010089236.2||LOC21390358|mRNA;Downstream|1340|rna-XR_002902230.1||LOC21390358|mRNA
NW_010357106.1-181504	NW_010357106.1	181504	CCGG	1	0	0	0	0.89	0	0	0	Exon,Upstream	Exon|exon_1_11_RETAINED|rna-XM_010089236.2||LOC21390358|mRNA;Upstream|1231|rna-XM_024165745.1||LOC21390359|mRNA;Upstream|1512|rna-XM_024165749.1||LOC21390359|mRNA;Exon|exon_1_9_RETAINED|rna-XR_002902230.1||LOC21390358|mRNA
NW_010357106.1-181532	NW_010357106.1	181532	CCGG	0	2	0	4	0	1.75	0	2.98	Upstream,Exon	Upstream|1203|rna-XM_024165745.1||LOC21390359|mRNA;Exon|exon_1_11_RETAINED|rna-XM_010089236.2||LOC21390358|mRNA;Upstream|1484|rna-XM_024165749.1||LOC21390359|mRNA;Exon|exon_1_9_RETAINED|rna-XR_002902230.1||LOC21390358|mRNA
NW_010357106.1-181581	NW_010357106.1	181581	CCGG	1	0	0	0	0.89	0	0	0	Exon,Upstream	Exon|exon_1_11_RETAINED|rna-XM_010089236.2||LOC21390358|mRNA;Upstream|1435|rna-XM_024165749.1||LOC21390359|mRNA;Upstream|1154|rna-XM_024165745.1||LOC21390359|mRNA;Exon|exon_1_9_RETAINED|rna-XR_002902230.1||LOC21390358|mRNA
NW_010357106.1-184289	NW_010357106.1	184289	CCGG	35	28	32	45	31.23	24.51	25.75	33.48	Exon	Exon|exon_3_11_RETAINED|rna-XM_024165745.1||LOC21390359|mRNA;Exon|exon_3_11_RETAINED|rna-XM_024165749.1||LOC21390359|mRNA
NW_010357106.1-191738	NW_010357106.1	191738	CCGG	0	1	1	0	0	0.88	0.8	0	Intron	Intron|intron_10_RETAINED-RETAINED|rna-XM_024165745.1||LOC21390359|mRNA;Intron|intron_10_RETAINED-RETAINED|rna-XM_024165749.1||LOC21390359|mRNA
NW_010357106.1-195270	NW_010357106.1	195270	CCGG	1	0	1	0	0.89	0	0.8	0	Exon	Exon|exon_2_6_RETAINED|rna-XM_010089238.2||LOC21390360|mRNA
NW_010357106.1-214120	NW_010357106.1	214120	CCGG	24	37	50	65	21.42	32.39	40.23	48.36	Intergenic	Intergenic|gene-LOC21390361-gene-LOC21390362
NW_010357106.1-217675	NW_010357106.1	217675	CCGG	136	134	165	177	121.36	117.3	132.77	131.68	Exon	Exon|exon_5_5_RETAINED|rna-XM_010089240.2||LOC21390362|mRNA
NW_010357106.1-219102	NW_010357106.1	219102	CCGG	1	7	10	4	0.89	6.13	8.05	2.98	Exon	Exon|exon_5_5_RETAINED|rna-XM_010089240.2||LOC21390362|mRNA
NW_010357106.1-219185	NW_010357106.1	219185	CCGG	35	51	41	57	31.23	44.64	32.99	42.4	Exon	Exon|exon_5_5_RETAINED|rna-XM_010089240.2||LOC21390362|mRNA
NW_010357106.1-219441	NW_010357106.1	219441	CCGG	28	41	51	51	24.99	35.89	41.04	37.94	Exon	Exon|exon_5_5_RETAINED|rna-XM_010089240.2||LOC21390362|mRNA
NW_010357106.1-220528	NW_010357106.1	220528	CCGG	21	34	47	57	18.74	29.76	37.82	42.4	Exon	Exon|exon_3_5_RETAINED|rna-XM_010089240.2||LOC21390362|mRNA
NW_010357109.1-2600	NW_010357109.1	2600	CCGG	1	1	0	0	0.89	0.88	0	0	Exon	Exon|exon_3_3_RETAINED|rna-XM_024165834.1||LOC21397201|mRNA
NW_010357109.1-5572	NW_010357109.1	5572	CCGG	45	37	62	79	40.16	32.39	49.89	58.77	Exon	Exon|exon_2_3_RETAINED|rna-XM_024165834.1||LOC21397201|mRNA
NW_010357109.1-5759	NW_010357109.1	5759	CCGG	39	24	20	35	34.8	21.01	16.09	26.04	Exon	Exon|exon_2_3_RETAINED|rna-XM_024165834.1||LOC21397201|mRNA
NW_010357109.1-5774	NW_010357109.1	5774	CCGG	39	24	20	35	34.8	21.01	16.09	26.04	Exon	Exon|exon_2_3_RETAINED|rna-XM_024165834.1||LOC21397201|mRNA
NW_010357109.1-5841	NW_010357109.1	5841	CCGG	0	0	1	1	0	0	0.8	0.74	Exon	Exon|exon_2_3_RETAINED|rna-XM_024165834.1||LOC21397201|mRNA
NW_010357109.1-5857	NW_010357109.1	5857	CCGG	2	1	7	9	1.78	0.88	5.63	6.7	Exon	Exon|exon_2_3_RETAINED|rna-XM_024165834.1||LOC21397201|mRNA
NW_010357109.1-5864	NW_010357109.1	5864	CCGG	2	1	6	8	1.78	0.88	4.83	5.95	Exon	Exon|exon_2_3_RETAINED|rna-XM_024165834.1||LOC21397201|mRNA
NW_010357109.1-16331	NW_010357109.1	16331	CCGG	19	45	51	38	16.95	39.39	41.04	28.27	Intergenic	Intergenic|gene-LOC21397201-gene-LOC112091678
NW_010357109.1-47064	NW_010357109.1	47064	CCGG	0	2	3	8	0	1.75	2.41	5.95	Intergenic	Intergenic|gene-LOC112091678-gene-LOC112091636
NW_010357109.1-64658	NW_010357109.1	64658	CCGG	0	0	2	0	0	0	1.61	0	Intergenic	Intergenic|gene-LOC112091678-gene-LOC112091636
NW_010357109.1-102862	NW_010357109.1	102862	CCGG	24	17	19	22	21.42	14.88	15.29	16.37	Intergenic	Intergenic|gene-LOC112091636-gene-LOC21397204
NW_010357109.1-108664	NW_010357109.1	108664	CCGG	2	3	0	1	1.78	2.63	0	0.74	Intergenic	Intergenic|gene-LOC112091636-gene-LOC21397204
NW_010357109.1-109215	NW_010357109.1	109215	CCGG	16	8	12	3	14.28	7	9.66	2.23	Intergenic	Intergenic|gene-LOC112091636-gene-LOC21397204
NW_010357109.1-118679	NW_010357109.1	118679	CCGG	1	0	0	0	0.89	0	0	0	Intergenic	Intergenic|gene-LOC112091636-gene-LOC21397204
NW_010357109.1-126944	NW_010357109.1	126944	CCGG	0	0	0	1	0	0	0	0.74	Intergenic	Intergenic|gene-LOC112091636-gene-LOC21397204
NW_010357109.1-127055	NW_010357109.1	127055	CCGG	1	0	0	1	0.89	0	0	0.74	Intergenic	Intergenic|gene-LOC112091636-gene-LOC21397204
NW_010357109.1-133210	NW_010357109.1	133210	CCGG	0	0	1	0	0	0	0.8	0	Downstream,Gene	Downstream|1749|gene-LOC21397205||Gene_gene-LOC21397205|pseudogene;Gene|LOC21397204|mRNA
NW_010357109.1-133221	NW_010357109.1	133221	CCGG	0	0	1	0	0	0	0.8	0	Downstream,Gene	Downstream|1738|gene-LOC21397205||Gene_gene-LOC21397205|pseudogene;Gene|LOC21397204|mRNA
NW_010357109.1-133262	NW_010357109.1	133262	CCGG	0	0	0	2	0	0	0	1.49	Downstream,Gene	Downstream|1697|gene-LOC21397205||Gene_gene-LOC21397205|pseudogene;Gene|LOC21397204|mRNA
NW_010357109.1-133290	NW_010357109.1	133290	CCGG	0	5	1	12	0	4.38	0.8	8.93	Downstream,Gene	Downstream|1669|gene-LOC21397205||Gene_gene-LOC21397205|pseudogene;Gene|LOC21397204|mRNA
NW_010357109.1-133295	NW_010357109.1	133295	CCGG	0	3	1	12	0	2.63	0.8	8.93	Gene,Downstream	Gene|LOC21397204|mRNA;Downstream|1664|gene-LOC21397205||Gene_gene-LOC21397205|pseudogene
NW_010357109.1-133379	NW_010357109.1	133379	CCGG	0	1	0	2	0	0.88	0	1.49	Downstream,Gene	Downstream|1580|gene-LOC21397205||Gene_gene-LOC21397205|pseudogene;Gene|LOC21397204|mRNA
NW_010357109.1-133394	NW_010357109.1	133394	CCGG	0	1	0	2	0	0.88	0	1.49	Gene,Downstream	Gene|LOC21397204|mRNA;Downstream|1565|gene-LOC21397205||Gene_gene-LOC21397205|pseudogene
NW_010357109.1-139017	NW_010357109.1	139017	CCGG	0	0	0	1	0	0	0	0.74	Intergenic,Upstream	Intergenic|Gene_gene-LOC21397205-gene-LOC21397206;Upstream|71|rna-XM_024165812.1||LOC21397206|mRNA;Upstream|71|rna-XM_010089246.2||LOC21397206|mRNA;Upstream|134|gene-LOC21397205||Gene_gene-LOC21397205|pseudogene
NW_010357109.1-139111	NW_010357109.1	139111	CCGG	0	3	2	0	0	2.63	1.61	0	Upstream,SpliceSiteDonor	Upstream|228|gene-LOC21397205||Gene_gene-LOC21397205|pseudogene;SpliceSiteDonor|intron_1_RETAINED-RETAINED|rna-XM_024165812.1||LOC21397206|mRNA;SpliceSiteDonor|intron_1_RETAINED-RETAINED|rna-XM_010089246.2||LOC21397206|mRNA
NW_010357109.1-141904	NW_010357109.1	141904	CCGG	7	17	11	16	6.25	14.88	8.85	11.9	SpliceSiteDonor	SpliceSiteDonor|intron_7_RETAINED-RETAINED|rna-XM_024165812.1||LOC21397206|mRNA;SpliceSiteDonor|intron_7_RETAINED-RETAINED|rna-XM_010089246.2||LOC21397206|mRNA
NW_010357109.1-143175	NW_010357109.1	143175	CCGG	72	65	90	99	64.25	56.9	72.42	73.65	SpliceSiteDonor	SpliceSiteDonor|intron_10_RETAINED-RETAINED|rna-XM_010089246.2||LOC21397206|mRNA;SpliceSiteDonor|intron_10_RETAINED-RETAINED|rna-XM_024165812.1||LOC21397206|mRNA
NW_010357109.1-143221	NW_010357109.1	143221	CCGG	1	4	6	4	0.89	3.5	4.83	2.98	Exon	Exon|exon_10_36_RETAINED|rna-XM_024165812.1||LOC21397206|mRNA;Exon|exon_10_39_RETAINED|rna-XM_010089246.2||LOC21397206|mRNA
NW_010357109.1-143233	NW_010357109.1	143233	CCGG	1	4	6	4	0.89	3.5	4.83	2.98	Exon	Exon|exon_10_36_RETAINED|rna-XM_024165812.1||LOC21397206|mRNA;Exon|exon_10_39_RETAINED|rna-XM_010089246.2||LOC21397206|mRNA
NW_010357109.1-146767	NW_010357109.1	146767	CCGG	1	3	0	0	0.89	2.63	0	0	Intron	Intron|intron_16_RETAINED-RETAINED|rna-XM_024165812.1||LOC21397206|mRNA;Intron|intron_16_RETAINED-RETAINED|rna-XM_010089246.2||LOC21397206|mRNA
NW_010357109.1-155037	NW_010357109.1	155037	CCGG	0	0	0	1	0	0	0	0.74	Exon	Exon|exon_35_36_RETAINED|rna-XM_024165812.1||LOC21397206|mRNA;Exon|exon_35_39_RETAINED|rna-XM_010089246.2||LOC21397206|mRNA
NW_010357109.1-163057	NW_010357109.1	163057	CCGG	55	46	61	53	49.08	40.27	49.08	39.43	Intergenic	Intergenic|gene-LOC21397207-gene-LOC21397208
NW_010357109.1-166149	NW_010357109.1	166149	CCGG	1	0	1	1	0.89	0	0.8	0.74	Intergenic	Intergenic|gene-LOC21397207-gene-LOC21397208
NW_010357109.1-184421	NW_010357109.1	184421	CCGG	1	0	2	1	0.89	0	1.61	0.74	Intergenic	Intergenic|gene-LOC21397207-gene-LOC21397208
NW_010357109.1-184429	NW_010357109.1	184429	CCGG	1	0	2	1	0.89	0	1.61	0.74	Intergenic	Intergenic|gene-LOC21397207-gene-LOC21397208
NW_010357109.1-195013	NW_010357109.1	195013	CCGG	83	128	157	187	74.07	112.05	126.33	139.12	Exon	Exon|exon_9_15_RETAINED|rna-XM_010089248.2||LOC21397208|mRNA;Exon|exon_9_16_RETAINED|rna-XR_002902242.1||LOC21397208|mRNA
NW_010357109.1-197161	NW_010357109.1	197161	CCGG	4	10	1	3	3.57	8.75	0.8	2.23	Exon	Exon|exon_7_16_RETAINED|rna-XR_002902242.1||LOC21397208|mRNA;Exon|exon_7_15_RETAINED|rna-XM_010089248.2||LOC21397208|mRNA
NW_010357109.1-198285	NW_010357109.1	198285	CCGG	13	19	34	29	11.6	16.63	27.36	21.57	Exon	Exon|exon_7_16_RETAINED|rna-XR_002902242.1||LOC21397208|mRNA;Exon|exon_7_15_RETAINED|rna-XM_010089248.2||LOC21397208|mRNA
NW_010357109.1-209168	NW_010357109.1	209168	CCGG	0	2	0	0	0	1.75	0	0	Intergenic	Intergenic|gene-LOC21397208-gene-LOC21397210
NW_010357109.1-210382	NW_010357109.1	210382	CCGG	9	4	4	15	8.03	3.5	3.22	11.16	Intergenic,Downstream	Intergenic|gene-LOC21397208-gene-LOC21397210;Downstream|1029|rna-XM_024165853.1||LOC21397210|mRNA;Downstream|1029|rna-XM_024165857.1||LOC21397210|mRNA;Downstream|1029|rna-XM_024165849.1||LOC21397210|mRNA
NW_010357109.1-211768	NW_010357109.1	211768	CCGG	6	7	8	14	5.35	6.13	6.44	10.42	Intron	Intron|intron_4_RETAINED-RETAINED|rna-XM_024165849.1||LOC21397210|mRNA;Intron|intron_5_RETAINED-RETAINED|rna-XM_024165857.1||LOC21397210|mRNA;Intron|intron_5_RETAINED-RETAINED|rna-XM_024165853.1||LOC21397210|mRNA
NW_010357109.1-212566	NW_010357109.1	212566	CCGG	1	0	0	0	0.89	0	0	0	Intron	Intron|intron_2_RETAINED-RETAINED|rna-XM_024165849.1||LOC21397210|mRNA;Intron|intron_3_RETAINED-RETAINED|rna-XM_024165853.1||LOC21397210|mRNA;Intron|intron_3_RETAINED-RETAINED|rna-XM_024165857.1||LOC21397210|mRNA
NW_010357109.1-217921	NW_010357109.1	217921	CCGG	2	0	2	2	1.78	0	1.61	1.49	Exon	Exon|exon_2_6_ALTTENATIVE_3SS|rna-XM_024165857.1||LOC21397210|mRNA;Exon|exon_2_6_ALTTENATIVE_3SS|rna-XM_024165853.1||LOC21397210|mRNA;Exon|exon_1_5_ALTTENATIVE_3SS|rna-XM_024165849.1||LOC21397210|mRNA
NW_010357109.1-226456	NW_010357109.1	226456	CCGG	74	65	64	93	66.03	56.9	51.5	69.19	Intergenic	Intergenic|gene-LOC21397210-gene-LOC21397212
NW_010357109.1-237406	NW_010357109.1	237406	CCGG	0	1	0	0	0	0.88	0	0	Intergenic	Intergenic|gene-LOC21397210-gene-LOC21397212
NW_010357109.1-245983	NW_010357109.1	245983	CCGG	4	6	4	7	3.57	5.25	3.22	5.21	Intergenic	Intergenic|gene-LOC21397210-gene-LOC21397212
NW_010357109.1-250804	NW_010357109.1	250804	CCGG	0	0	1	0	0	0	0.8	0	Exon	Exon|exon_1_8_RETAINED|rna-XM_024165860.1||LOC21397212|mRNA
NW_010357109.1-253135	NW_010357109.1	253135	CCGG	34	22	22	31	30.34	19.26	17.7	23.06	Exon,Downstream	Exon|exon_8_8_RETAINED|rna-XM_024165860.1||LOC21397212|mRNA;Downstream|967|rna-XM_024165843.1||LOC21397213|mRNA;Downstream|967|rna-XM_024165845.1||LOC21397213|mRNA
NW_010357109.1-262057	NW_010357109.1	262057	CCGG	2	7	6	2	1.78	6.13	4.83	1.49	Exon	Exon|exon_7_10_RETAINED|rna-XM_024165843.1||LOC21397213|mRNA;Exon|exon_7_10_RETAINED|rna-XM_024165845.1||LOC21397213|mRNA
NW_010357109.1-293868	NW_010357109.1	293868	CCGG	1	0	0	0	0.89	0	0	0	Intergenic	Intergenic|gene-LOC21397213-gene-LOC21397216
NW_010357109.1-298601	NW_010357109.1	298601	CCGG	0	0	1	0	0	0	0.8	0	Intergenic,Downstream	Intergenic|gene-LOC21397213-gene-LOC21397216;Downstream|1220|rna-XM_024165789.1||LOC21397216|mRNA
NW_010357109.1-299362	NW_010357109.1	299362	CCGG	1	0	0	1	0.89	0	0	0.74	Intergenic,Downstream	Intergenic|gene-LOC21397213-gene-LOC21397216;Downstream|459|rna-XM_024165789.1||LOC21397216|mRNA
NW_010357109.1-301600	NW_010357109.1	301600	CCGG	0	3	0	0	0	2.63	0	0	Intron	Intron|intron_7_RETAINED-RETAINED|rna-XM_024165789.1||LOC21397216|mRNA
NW_010357109.1-303201	NW_010357109.1	303201	CCGG	19	10	13	8	16.95	8.75	10.46	5.95	Intron	Intron|intron_7_RETAINED-RETAINED|rna-XM_024165789.1||LOC21397216|mRNA
NW_010357109.1-313225	NW_010357109.1	313225	CCGG	0	1	0	0	0	0.88	0	0	Intron	Intron|intron_1_RETAINED-RETAINED|rna-XM_024165789.1||LOC21397216|mRNA
NW_010357109.1-323654	NW_010357109.1	323654	CCGG	0	0	0	1	0	0	0	0.74	Intergenic	Intergenic|gene-LOC21397216-Gene_rna-XR_002902260.1
NW_010357109.1-326093	NW_010357109.1	326093	CCGG	0	1	0	1	0	0.88	0	0.74	Intergenic	Intergenic|gene-LOC21397216-Gene_rna-XR_002902260.1
NW_010357109.1-327715	NW_010357109.1	327715	CCGG	3	0	3	1	2.68	0	2.41	0.74	Intergenic	Intergenic|gene-LOC21397216-Gene_rna-XR_002902260.1
NW_010357109.1-335288	NW_010357109.1	335288	CCGG	4	7	8	15	3.57	6.13	6.44	11.16	Upstream,Intergenic	Upstream|161|rna-XR_002902260.1||exon-XR_002902260.1-1|;Upstream|161|rna-XR_002902261.1||exon-XR_002902261.1-1|;Intergenic|gene-LOC21397216-Gene_rna-XR_002902260.1
NW_010357109.1-335466	NW_010357109.1	335466	CCGG	5	12	6	8	4.46	10.5	4.83	5.95	Gene,Intron,SpliceSiteDonor	Gene|LOC112091677|;Intron|intron_1_RETAINED-RETAINED|rna-XR_002902261.1||exon-XR_002902261.1-1|;SpliceSiteDonor|intron_1_RETAINED-RETAINED|rna-XR_002902260.1||exon-XR_002902260.1-1|
NW_010357109.1-357639	NW_010357109.1	357639	CCGG	1	0	0	0	0.89	0	0	0	Intergenic	Intergenic|Gene_rna-XR_002902260.1-gene-LOC21397218
NW_010357109.1-360660	NW_010357109.1	360660	CCGG	0	0	0	1	0	0	0	0.74	Intron	Intron|intron_7_RETAINED-RETAINED|rna-XM_024165823.1||LOC21397218|mRNA
NW_010357109.1-361025	NW_010357109.1	361025	CCGG	10	12	32	15	8.92	10.5	25.75	11.16	Intron	Intron|intron_7_RETAINED-RETAINED|rna-XM_024165823.1||LOC21397218|mRNA
NW_010357109.1-374445	NW_010357109.1	374445	CCGG	1	0	0	0	0.89	0	0	0	Intergenic	Intergenic|gene-LOC21397218-gene-LOC21397221
NW_010357109.1-375383	NW_010357109.1	375383	CCGG	16	10	7	5	14.28	8.75	5.63	3.72	Intergenic	Intergenic|gene-LOC21397218-gene-LOC21397221
NW_010357109.1-377752	NW_010357109.1	377752	CCGG	2	6	2	5	1.78	5.25	1.61	3.72	Intergenic	Intergenic|gene-LOC21397218-gene-LOC21397221
NW_010357109.1-377834	NW_010357109.1	377834	CCGG	2	10	6	5	1.78	8.75	4.83	3.72	Intergenic	Intergenic|gene-LOC21397218-gene-LOC21397221
NW_010357109.1-382525	NW_010357109.1	382525	CCGG	39	36	36	41	34.8	31.51	28.97	30.5	Intergenic	Intergenic|gene-LOC21397218-gene-LOC21397221
NW_010357109.1-388275	NW_010357109.1	388275	CCGG	56	54	43	44	49.97	47.27	34.6	32.73	Intergenic	Intergenic|gene-LOC21397218-gene-LOC21397221
NW_010357109.1-390215	NW_010357109.1	390215	CCGG	3	0	0	0	2.68	0	0	0	Intergenic	Intergenic|gene-LOC21397218-gene-LOC21397221
NW_010357109.1-396307	NW_010357109.1	396307	CCGG	144	115	116	131	128.5	100.67	93.34	97.46	Intergenic	Intergenic|gene-LOC21397218-gene-LOC21397221
NW_010357109.1-397456	NW_010357109.1	397456	CCGG	18	17	26	14	16.06	14.88	20.92	10.42	Intergenic	Intergenic|gene-LOC21397218-gene-LOC21397221
NW_010357109.1-397635	NW_010357109.1	397635	CCGG	13	24	15	19	11.6	21.01	12.07	14.13	Intergenic	Intergenic|gene-LOC21397218-gene-LOC21397221
NW_010357109.1-400488	NW_010357109.1	400488	CCGG	26	33	11	32	23.2	28.89	8.85	23.81	Intergenic	Intergenic|gene-LOC21397218-gene-LOC21397221
NW_010357109.1-400637	NW_010357109.1	400637	CCGG	17	26	15	27	15.17	22.76	12.07	20.09	Intergenic	Intergenic|gene-LOC21397218-gene-LOC21397221
NW_010357109.1-409117	NW_010357109.1	409117	CCGG	0	0	1	0	0	0	0.8	0	Intergenic	Intergenic|gene-LOC21397218-gene-LOC21397221
NW_010357109.1-416666	NW_010357109.1	416666	CCGG	0	1	2	2	0	0.88	1.61	1.49	Upstream,Intergenic	Upstream|1634|rna-XM_024165807.1||LOC21397221|mRNA;Intergenic|gene-LOC21397218-gene-LOC21397221
NW_010357115.1-3892	NW_010357115.1	3892	CCGG	1	1	0	1	0.89	0.88	0	0.74	Intergenic,Upstream,Downstream	Intergenic|gene-LOC21384636-gene-LOC21384637;Upstream|1781|rna-XM_010089262.2||LOC21384636|mRNA;Downstream|464|rna-XM_024165915.1||LOC21384637|mRNA
NW_010357115.1-4475	NW_010357115.1	4475	CCGG	25	21	28	18	22.31	18.38	22.53	13.39	Exon	Exon|exon_2_2_RETAINED|rna-XM_024165915.1||LOC21384637|mRNA
NW_010357115.1-15930	NW_010357115.1	15930	CCGG	23	24	40	29	20.52	21.01	32.19	21.57	Intergenic,Downstream	Intergenic|gene-LOC21384638-gene-LOC21384639;Downstream|426|rna-XM_024165887.1||LOC21384638|mRNA
NW_010357115.1-16361	NW_010357115.1	16361	CCGG	0	0	0	1	0	0	0	0.74	Downstream,Intergenic	Downstream|857|rna-XM_024165887.1||LOC21384638|mRNA;Intergenic|gene-LOC21384638-gene-LOC21384639
NW_010357115.1-22549	NW_010357115.1	22549	CCGG	0	0	0	1	0	0	0	0.74	Intron	Intron|intron_2_RETAINED-RETAINED|rna-XM_010089265.2||LOC21384639|mRNA
NW_010357115.1-26427	NW_010357115.1	26427	CCGG	104	97	94	117	92.8	84.91	75.64	87.04	Downstream,Exon	Downstream|664|rna-XM_010089265.2||LOC21384639|mRNA;Exon|exon_1_1_RETAINED|gene-LOC21384640||Gene_gene-LOC21384640|pseudogene
NW_010357115.1-26512	NW_010357115.1	26512	CCGG	5	0	0	0	4.46	0	0	0	Downstream,Exon	Downstream|749|rna-XM_010089265.2||LOC21384639|mRNA;Exon|exon_1_1_RETAINED|gene-LOC21384640||Gene_gene-LOC21384640|pseudogene
NW_010357121.1-6118	NW_010357121.1	6118	CCGG	1	0	0	0	0.89	0	0	0	Intergenic	Intergenic|gene-LOC21404918
NW_010357121.1-7720	NW_010357121.1	7720	CCGG	0	2	0	0	0	1.75	0	0	Intergenic	Intergenic|gene-LOC21404918
NW_010357121.1-14390	NW_010357121.1	14390	CCGG	0	2	3	0	0	1.75	2.41	0	Intergenic	Intergenic|gene-LOC21404918
NW_010357121.1-19886	NW_010357121.1	19886	CCGG	1	0	1	0	0.89	0	0.8	0	Intergenic	Intergenic|gene-LOC21404918
NW_010357121.1-21299	NW_010357121.1	21299	CCGG	1	0	0	0	0.89	0	0	0	Intergenic,Upstream	Intergenic|gene-LOC21404918;Upstream|1800|rna-XM_010089267.2||LOC21404918|mRNA
NW_010357121.1-52095	NW_010357121.1	52095	CCGG	0	0	1	0	0	0	0.8	0	Intergenic	Intergenic|gene-LOC21404918-gene-LOC21404920
NW_010357121.1-68540	NW_010357121.1	68540	CCGG	34	35	46	46	30.34	30.64	37.01	34.22	Intergenic	Intergenic|gene-LOC21404918-gene-LOC21404920
NW_010357121.1-79629	NW_010357121.1	79629	CCGG	7	0	0	0	6.25	0	0	0	Exon	Exon|exon_2_3_RETAINED|rna-XM_010089269.2||LOC21404920|mRNA
NW_010357121.1-89561	NW_010357121.1	89561	CCGG	0	2	0	1	0	1.75	0	0.74	Intergenic	Intergenic|gene-TRNAM-CAU-gene-LOC21404922
NW_010357121.1-92580	NW_010357121.1	92580	CCGG	0	0	1	0	0	0	0.8	0	Intergenic	Intergenic|gene-TRNAM-CAU-gene-LOC21404922
NW_010357121.1-92774	NW_010357121.1	92774	CCGG	0	2	0	0	0	1.75	0	0	Intergenic	Intergenic|gene-TRNAM-CAU-gene-LOC21404922
NW_010357121.1-94423	NW_010357121.1	94423	CCGG	2	2	1	1	1.78	1.75	0.8	0.74	Intergenic	Intergenic|gene-TRNAM-CAU-gene-LOC21404922
NW_010357121.1-119371	NW_010357121.1	119371	CCGG	2	0	1	0	1.78	0	0.8	0	Intergenic	Intergenic|gene-LOC21404923-gene-LOC21404926
NW_010357121.1-131226	NW_010357121.1	131226	CCGG	1	0	3	0	0.89	0	2.41	0	Intergenic	Intergenic|gene-LOC21404923-gene-LOC21404926
NW_010357121.1-131964	NW_010357121.1	131964	CCGG	0	2	1	3	0	1.75	0.8	2.23	Intergenic	Intergenic|gene-LOC21404923-gene-LOC21404926
NW_010357121.1-131972	NW_010357121.1	131972	CCGG	0	2	1	3	0	1.75	0.8	2.23	Intergenic	Intergenic|gene-LOC21404923-gene-LOC21404926
NW_010357121.1-134636	NW_010357121.1	134636	CCGG	1	6	4	2	0.89	5.25	3.22	1.49	Intergenic	Intergenic|gene-LOC21404923-gene-LOC21404926
NW_010357121.1-136405	NW_010357121.1	136405	CCGG	0	1	0	1	0	0.88	0	0.74	Intergenic	Intergenic|gene-LOC21404923-gene-LOC21404926
NW_010357121.1-142376	NW_010357121.1	142376	CCGG	116	104	111	126	103.51	91.04	89.32	93.74	Upstream,Intergenic	Upstream|1444|rna-XM_024165969.1||LOC21404926|mRNA;Upstream|1444|rna-XM_024165976.1||LOC21404926|mRNA;Intergenic|gene-LOC21404923-gene-LOC21404926
NW_010357121.1-145456	NW_010357121.1	145456	CCGG	8	10	18	23	7.14	8.75	14.48	17.11	SpliceSiteDonor	SpliceSiteDonor|intron_2_RETAINED-RETAINED|rna-XM_024165969.1||LOC21404926|mRNA;SpliceSiteDonor|intron_2_RETAINED-RETAINED|rna-XM_024165972.1||LOC21404926|mRNA;SpliceSiteDonor|intron_2_RETAINED-RETAINED|rna-XM_024165976.1||LOC21404926|mRNA
NW_010357121.1-146131	NW_010357121.1	146131	CCGG	36	44	54	55	32.12	38.52	43.45	40.92	Exon	Exon|exon_2_4_RETAINED|rna-XM_024165972.1||LOC21404926|mRNA;Exon|exon_2_4_RETAINED|rna-XM_024165976.1||LOC21404926|mRNA;Exon|exon_2_4_RETAINED|rna-XM_024165969.1||LOC21404926|mRNA
NW_010357121.1-152531	NW_010357121.1	152531	CCGG	2	6	6	8	1.78	5.25	4.83	5.95	Intergenic	Intergenic|gene-LOC21404926-gene-LOC21404927
NW_010357121.1-159245	NW_010357121.1	159245	CCGG	3	0	1	2	2.68	0	0.8	1.49	Exon	Exon|exon_1_1_RETAINED|rna-XM_010089276.2||LOC21404927|mRNA
NW_010357121.1-159350	NW_010357121.1	159350	CCGG	0	0	0	1	0	0	0	0.74	Exon	Exon|exon_1_1_RETAINED|rna-XM_010089276.2||LOC21404927|mRNA
NW_010357121.1-159910	NW_010357121.1	159910	CCGG	0	0	0	1	0	0	0	0.74	Exon	Exon|exon_1_1_RETAINED|rna-XM_010089276.2||LOC21404927|mRNA
NW_010357121.1-170303	NW_010357121.1	170303	CCGG	39	36	40	36	34.8	31.51	32.19	26.78	Downstream,Intergenic	Downstream|516|rna-XM_010089277.1||LOC21404928|mRNA;Intergenic|gene-LOC21404927-gene-LOC21404928
NW_010357121.1-196819	NW_010357121.1	196819	CCGG	1	2	0	0	0.89	1.75	0	0	Gene,Downstream	Gene|LOC21404930|mRNA;Downstream|577|rna-XM_010089280.2||LOC21404931|mRNA
NW_010357121.1-196937	NW_010357121.1	196937	CCGG	93	76	86	91	82.99	66.53	69.2	67.7	Downstream,Gene	Downstream|459|rna-XM_010089280.2||LOC21404931|mRNA;Gene|LOC21404930|mRNA
NW_010357121.1-200371	NW_010357121.1	200371	CCGG	2	0	0	0	1.78	0	0	0	Exon	Exon|exon_1_5_RETAINED|rna-XM_010089280.2||LOC21404931|mRNA
[truncated: 47,638 more rows]

## Sheet: CWG.matrix
Ref_ID	Chr	Pos	Recognition_Site	CK1-ReadsCount	CK2-ReadsCount	EG1-ReadsCount	EG2-ReadsCount	CK1-RPM	CK2-RPM	EG1-RPM	EG2-RPM	Type	Description
NW_010356346.1-425	NW_010356346.1	425	CCTGG	3	0	5	1	8	0	14.21	2.58	-	-
NW_010356405.1-319	NW_010356405.1	319	CCTGG	4	1	7	2	10.67	2.8	19.89	5.15	-	-
NW_010356473.1-23153	NW_010356473.1	23153	CCTGG	0	1	0	0	0	2.8	0	0	Exon	Exon|exon_5_11_RETAINED|rna-XM_010088237.2||LOC21384651|mRNA
NW_010356473.1-23432	NW_010356473.1	23432	CCAGG	2	0	3	2	5.33	0	8.52	5.15	Exon	Exon|exon_5_11_RETAINED|rna-XM_010088237.2||LOC21384651|mRNA
NW_010356473.1-24701	NW_010356473.1	24701	CCAGG	4	13	0	2	10.67	36.4	0	5.15	Exon	Exon|exon_2_11_RETAINED|rna-XM_010088237.2||LOC21384651|mRNA
NW_010356478.1-17436	NW_010356478.1	17436	CCTGG	1	1	0	0	2.67	2.8	0	0	-	-
NW_010356489.1-698	NW_010356489.1	698	CCTGG	0	0	2	0	0	0	5.68	0	-	-
NW_010356489.1-2012	NW_010356489.1	2012	CCTGG	4	1	3	0	10.67	2.8	8.52	0	-	-
NW_010356489.1-3158	NW_010356489.1	3158	CCAGG	4	10	5	4	10.67	28	14.21	10.31	-	-
NW_010356489.1-3428	NW_010356489.1	3428	CCAGG	4	7	10	6	10.67	19.6	28.42	15.46	-	-
NW_010356489.1-3984	NW_010356489.1	3984	CCAGG	14	14	10	12	37.33	39.2	28.42	30.92	-	-
NW_010356489.1-4477	NW_010356489.1	4477	CCAGG	8	7	16	18	21.33	19.6	45.47	46.38	-	-
NW_010356489.1-22925	NW_010356489.1	22925	CCTGG	0	3	0	0	0	8.4	0	0	-	-
NW_010356494.1-15812	NW_010356494.1	15812	CCTGG	8	11	17	12	21.33	30.8	48.31	30.92	Exon	Exon|exon_2_4_RETAINED|rna-XM_010088251.2||LOC21385047|mRNA
NW_010356494.1-35420	NW_010356494.1	35420	CCTGG	0	2	2	1	0	5.6	5.68	2.58	Downstream,Intergenic	Downstream|1048|rna-XM_024175279.1||LOC21385048|mRNA;Intergenic|gene-LOC21385048-gene-LOC21385049
NW_010356494.1-39427	NW_010356494.1	39427	CCTGG	1	1	0	1	2.67	2.8	0	2.58	Intergenic,Upstream	Intergenic|gene-LOC21385048-gene-LOC21385049;Upstream|408|rna-XM_010088253.1||LOC21385049|mRNA
NW_010356500.1-5258	NW_010356500.1	5258	CCTGG	14	21	16	16	37.33	58.79	45.47	41.23	-	-
NW_010356504.1-26631	NW_010356504.1	26631	CCAGG	0	0	0	1	0	0	0	2.58	Intergenic,Upstream	Intergenic|Gene_rna-XR_002903681.1-gene-LOC21391016;Upstream|510|rna-XM_024161155.1||LOC21391016|mRNA
NW_010356504.1-29727	NW_010356504.1	29727	CCAGG	3	0	4	6	8	0	11.37	15.46	Exon	Exon|exon_5_15_RETAINED|rna-XM_024161155.1||LOC21391016|mRNA
NW_010356504.1-73964	NW_010356504.1	73964	CCAGG	11	7	4	9	29.33	19.6	11.37	23.19	Intergenic,Upstream	Intergenic|gene-LOC21391021-gene-LOC21391022;Upstream|244|rna-XM_010088262.2||LOC21391021|mRNA
NW_010356504.1-118124	NW_010356504.1	118124	CCTGG	0	0	3	0	0	0	8.52	0	Intergenic	Intergenic|gene-LOC21391022-gene-LOC21391024
NW_010356504.1-126391	NW_010356504.1	126391	CCAGG	1	0	0	1	2.67	0	0	2.58	Intergenic,Upstream	Intergenic|gene-LOC21391022-gene-LOC21391024;Upstream|1010|rna-XM_010088265.2||LOC21391024|mRNA
NW_010356504.1-143854	NW_010356504.1	143854	CCTGG	0	0	1	0	0	0	2.84	0	SpliceSiteDonor	SpliceSiteDonor|intron_7_RETAINED-RETAINED|rna-XM_024161498.1||LOC21391025|mRNA
NW_010356504.1-149913	NW_010356504.1	149913	CCTGG	0	1	1	3	0	2.8	2.84	7.73	Exon	Exon|exon_3_8_RETAINED|rna-XM_010088267.2||LOC21391026|mRNA
NW_010356504.1-157863	NW_010356504.1	157863	CCAGG	10	0	0	0	26.66	0	0	0	SpliceSiteRegion	SpliceSiteRegion|intron_9_RETAINED-RETAINED|rna-XM_024162199.1||LOC21391027|mRNA;SpliceSiteRegion|intron_9_RETAINED-RETAINED|rna-XM_010088268.2||LOC21391027|mRNA;SpliceSiteRegion|intron_9_RETAINED-RETAINED|rna-XM_024162242.1||LOC21391027|mRNA
NW_010356504.1-171411	NW_010356504.1	171411	CCTGG	2	0	2	0	5.33	0	5.68	0	Upstream,Intergenic,Downstream	Upstream|1094|rna-XM_010088271.2||LOC21391030|mRNA;Intergenic|gene-LOC21391028-gene-LOC21391030;Downstream|863|rna-XM_010088269.2||LOC21391028|mRNA
NW_010356504.1-178997	NW_010356504.1	178997	CCAGG	0	2	1	0	0	5.6	2.84	0	Intergenic	Intergenic|gene-LOC21391030-gene-LOC112090321
NW_010356504.1-200447	NW_010356504.1	200447	CCAGG	0	0	1	3	0	0	2.84	7.73	Intergenic	Intergenic|gene-LOC21391032-gene-LOC112090330
NW_010356504.1-205573	NW_010356504.1	205573	CCAGG	4	5	11	7	10.67	14	31.26	18.04	Exon	Exon|exon_1_1_RETAINED|rna-XM_024161444.1||LOC112090330|mRNA
NW_010356504.1-208462	NW_010356504.1	208462	CCAGG	3	0	0	0	8	0	0	0	Intergenic,Downstream	Intergenic|gene-LOC112090330-gene-LOC21391035;Downstream|1945|rna-XM_024161444.1||LOC112090330|mRNA
NW_010356504.1-218357	NW_010356504.1	218357	CCAGG	4	4	1	4	10.67	11.2	2.84	10.31	Gene	Gene|LOC21391035|mRNA
NW_010356504.1-219311	NW_010356504.1	219311	CCAGG	0	0	1	0	0	0	2.84	0	Gene	Gene|LOC21391035|mRNA
NW_010356510.1-31058	NW_010356510.1	31058	CCAGG	0	0	1	0	0	0	2.84	0	Downstream,Intron	Downstream|1339|rna-XM_024162801.1||LOC112090720|mRNA;Downstream|1339|rna-XM_024162762.1||LOC112090720|mRNA;Intron|intron_3_RETAINED-RETAINED|rna-XM_024162670.1||LOC21385825|mRNA;Downstream|1339|rna-XM_024162729.1||LOC112090720|mRNA
NW_010356510.1-31100	NW_010356510.1	31100	CCAGG	1	0	0	0	2.67	0	0	0	Downstream,SpliceSiteRegion	Downstream|1381|rna-XM_024162729.1||LOC112090720|mRNA;Downstream|1381|rna-XM_024162762.1||LOC112090720|mRNA;Downstream|1381|rna-XM_024162801.1||LOC112090720|mRNA;SpliceSiteRegion|intron_3_RETAINED-RETAINED|rna-XM_024162670.1||LOC21385825|mRNA
NW_010356510.1-35456	NW_010356510.1	35456	CCAGG	0	0	1	0	0	0	2.84	0	Intron	Intron|intron_12_RETAINED-RETAINED|rna-XM_024162670.1||LOC21385825|mRNA
NW_010356510.1-44417	NW_010356510.1	44417	CCAGG	1	0	0	0	2.67	0	0	0	Intergenic	Intergenic|gene-LOC21385825-gene-LOC21385827
NW_010356510.1-58249	NW_010356510.1	58249	CCTGG	1	0	1	2	2.67	0	2.84	5.15	Intergenic,Downstream	Intergenic|gene-LOC21385825-gene-LOC21385827;Downstream|847|rna-XM_010088283.2||LOC21385827|mRNA
NW_010356527.1-4699	NW_010356527.1	4699	CCTGG	1	1	2	0	2.67	2.8	5.68	0	Intergenic,Downstream	Intergenic|gene-LOC112090925;Downstream|971|rna-XM_024163359.1||LOC112090925|mRNA
NW_010356527.1-18883	NW_010356527.1	18883	CCAGG	0	1	1	1	0	2.8	2.84	2.58	Intergenic	Intergenic|gene-LOC112090925-gene-LOC21386390
NW_010356527.1-81611	NW_010356527.1	81611	CCTGG	241	182	217	221	642.58	509.55	616.63	569.44	Intergenic	Intergenic|gene-LOC112090966-gene-LOC21386397
NW_010356527.1-91027	NW_010356527.1	91027	CCAGG	2	2	1	0	5.33	5.6	2.84	0	-	-
NW_010356565.1-7693	NW_010356565.1	7693	CCAGG	6	9	3	5	16	25.2	8.52	12.88	-	-
NW_010356576.1-6105	NW_010356576.1	6105	CCAGG	0	1	1	0	0	2.8	2.84	0	SpliceSiteRegion	SpliceSiteRegion|intron_2_RETAINED-RETAINED|rna-XM_024164217.1||LOC21385997|mRNA
NW_010356576.1-11419	NW_010356576.1	11419	CCTGG	2	3	1	1	5.33	8.4	2.84	2.58	Downstream,Intergenic	Downstream|1626|rna-XR_002902039.1||exon-XR_002902039.1-1|;Intergenic|Gene_rna-XR_002902039.1-gene-LOC21385999
NW_010356576.1-28545	NW_010356576.1	28545	CCTGG	2	4	1	2	5.33	11.2	2.84	5.15	Exon	Exon|exon_2_2_ALTTENATIVE_3SS|rna-XM_024164305.1||LOC21386000|mRNA;Exon|exon_2_2_ALTTENATIVE_3SS|rna-XM_010088302.2||LOC21386000|mRNA
NW_010356576.1-29982	NW_010356576.1	29982	CCTGG	10	9	15	16	26.66	25.2	42.62	41.23	Exon,Utr5prime	Exon|exon_2_2_ALTTENATIVE_3SS|rna-XM_024164305.1||LOC21386000|mRNA;Utr5prime|exon_2_2_ALTTENATIVE_3SS|rna-XM_010088302.2||LOC21386000|mRNA;Exon|exon_2_2_ALTTENATIVE_3SS|rna-XM_010088302.2||LOC21386000|mRNA
NW_010356576.1-37724	NW_010356576.1	37724	CCAGG	0	0	0	1	0	0	0	2.58	Downstream,Upstream,Intergenic	Downstream|960|rna-XM_010088305.1||LOC21386003|mRNA;Upstream|728|gene-LOC21386002||Gene_gene-LOC21386002|pseudogene;Intergenic|Gene_gene-LOC21386002-gene-LOC21386003
NW_010356576.1-39160	NW_010356576.1	39160	CCAGG	0	0	1	0	0	0	2.84	0	Exon	Exon|exon_5_6_RETAINED|rna-XM_010088305.1||LOC21386003|mRNA
NW_010356576.1-40030	NW_010356576.1	40030	CCAGG	0	0	2	2	0	0	5.68	5.15	Exon	Exon|exon_3_6_RETAINED|rna-XM_010088305.1||LOC21386003|mRNA
NW_010356576.1-40168	NW_010356576.1	40168	CCAGG	0	1	0	1	0	2.8	0	2.58	Exon	Exon|exon_2_6_RETAINED|rna-XM_010088305.1||LOC21386003|mRNA
NW_010356576.1-50794	NW_010356576.1	50794	CCTGG	0	0	0	1	0	0	0	2.58	SpliceSiteDonor,Upstream	SpliceSiteDonor|intron_1_RETAINED-RETAINED|rna-XM_010088309.2||LOC21386007|mRNA;Upstream|743|rna-XM_010088308.2||LOC21386006|mRNA
NW_010356576.1-81109	NW_010356576.1	81109	CCAGG	50	51	37	47	133.32	142.79	105.14	121.1	Exon,Utr3prime	Exon|exon_2_3_RETAINED|rna-XM_024164005.1||LOC21386012|mRNA;Utr3prime|exon_2_3_RETAINED|rna-XM_024164005.1||LOC21386012|mRNA;Exon|exon_2_3_RETAINED|rna-XM_024163967.1||LOC21386012|mRNA;Utr3prime|exon_2_3_RETAINED|rna-XM_024163967.1||LOC21386012|mRNA
NW_010356625.1-2958	NW_010356625.1	2958	CCAGG	1	2	2	2	2.67	5.6	5.68	5.15	Intron	Intron|intron_1_RETAINED-RETAINED|rna-XM_010088320.2||LOC21385277|mRNA
NW_010356628.1-5663	NW_010356628.1	5663	CCTGG	0	0	1	0	0	0	2.84	0	Intergenic	Intergenic|gene-LOC21384449
NW_010356628.1-16703	NW_010356628.1	16703	CCTGG	0	0	1	0	0	0	2.84	0	Exon	Exon|exon_14_17_RETAINED|rna-XM_024165507.1||LOC21384449|mRNA
NW_010356628.1-16719	NW_010356628.1	16719	CCAGG	1	0	1	0	2.67	0	2.84	0	Exon	Exon|exon_14_17_RETAINED|rna-XM_024165507.1||LOC21384449|mRNA
NW_010356635.1-28322	NW_010356635.1	28322	CCAGG	5	1	0	0	13.33	2.8	0	0	Intergenic	Intergenic|gene-LOC21387843-gene-LOC21387846
NW_010356635.1-52479	NW_010356635.1	52479	CCTGG	65	39	63	35	173.31	109.19	179.02	90.18	Intron	Intron|intron_10_RETAINED-RETAINED|rna-XM_024166098.1||LOC21387846|mRNA;Intron|intron_10_RETAINED-RETAINED|rna-XM_024166059.1||LOC21387846|mRNA
NW_010356635.1-57093	NW_010356635.1	57093	CCAGG	1	0	0	0	2.67	0	0	0	Intron	Intron|intron_10_RETAINED-RETAINED|rna-XM_024166098.1||LOC21387846|mRNA;Intron|intron_10_RETAINED-RETAINED|rna-XM_024166059.1||LOC21387846|mRNA
NW_010356635.1-70462	NW_010356635.1	70462	CCAGG	6	5	1	3	16	14	2.84	7.73	Intron	Intron|intron_2_RETAINED-RETAINED|rna-XM_024165620.1||LOC21387847|mRNA
NW_010356635.1-74849	NW_010356635.1	74849	CCTGG	9	5	9	2	24	14	25.57	5.15	Intron	Intron|intron_2_RETAINED-RETAINED|rna-XM_024165620.1||LOC21387847|mRNA
NW_010356635.1-74926	NW_010356635.1	74926	CCTGG	64	55	50	53	170.64	153.99	142.08	136.56	Intron	Intron|intron_2_RETAINED-RETAINED|rna-XM_024165620.1||LOC21387847|mRNA
NW_010356635.1-87749	NW_010356635.1	87749	CCAGG	2	0	1	1	5.33	0	2.84	2.58	Intron	Intron|intron_3_RETAINED-RETAINED|rna-XM_010088334.2||LOC21387850|mRNA
NW_010356635.1-114958	NW_010356635.1	114958	CCAGG	0	1	0	0	0	2.8	0	0	Exon	Exon|exon_7_10_RETAINED|rna-XM_024165936.1||LOC21387854|mRNA;Exon|exon_6_9_RETAINED|rna-XM_024165892.1||LOC21387854|mRNA
NW_010356635.1-116124	NW_010356635.1	116124	CCAGG	22	9	12	15	58.66	25.2	34.1	38.65	Intron	Intron|intron_7_RETAINED-RETAINED|rna-XM_024165892.1||LOC21387854|mRNA;Intron|intron_8_RETAINED-RETAINED|rna-XM_024165936.1||LOC21387854|mRNA
NW_010356635.1-134827	NW_010356635.1	134827	CCTGG	4	5	1	4	10.67	14	2.84	10.31	Intergenic,Downstream	Intergenic|gene-LOC21387854-gene-LOC112091595;Downstream|962|rna-XM_024165936.1||LOC21387854|mRNA;Downstream|963|rna-XM_024165892.1||LOC21387854|mRNA
NW_010356635.1-135068	NW_010356635.1	135068	CCTGG	0	1	0	0	0	2.8	0	0	Intergenic,Downstream	Intergenic|gene-LOC21387854-gene-LOC112091595;Downstream|1204|rna-XM_024165892.1||LOC21387854|mRNA;Downstream|1203|rna-XM_024165936.1||LOC21387854|mRNA
NW_010356635.1-141062	NW_010356635.1	141062	CCAGG	1	4	4	9	2.67	11.2	11.37	23.19	SpliceSiteDonor	SpliceSiteDonor|intron_1_RETAINED-RETAINED|rna-XM_024165687.1||LOC112091595|mRNA
NW_010356638.1-9923	NW_010356638.1	9923	CCAGG	9	6	14	10	24	16.8	39.78	25.77	Gene	Gene|LOC21385747|mRNA
NW_010356638.1-28909	NW_010356638.1	28909	CCTGG	0	0	0	1	0	0	0	2.58	Gene	Gene|LOC21385748|mRNA
NW_010356638.1-30013	NW_010356638.1	30013	CCAGG	0	1	0	0	0	2.8	0	0	Intergenic,Downstream	Intergenic|gene-LOC21385748-gene-LOC21385750;Downstream|895|rna-XM_010088343.2||LOC21385748|mRNA
NW_010356638.1-49305	NW_010356638.1	49305	CCAGG	3	0	1	0	8	0	2.84	0	Downstream,Intergenic	Downstream|48|rna-XM_010088346.1||LOC21385751|mRNA;Intergenic|gene-LOC21385751-gene-LOC21385754
NW_010356640.1-16100	NW_010356640.1	16100	CCAGG	0	0	1	1	0	0	2.84	2.58	SpliceSiteDonor	SpliceSiteDonor|intron_23_RETAINED-RETAINED|rna-XM_024167345.1||LOC112092094|mRNA
NW_010356640.1-27230	NW_010356640.1	27230	CCAGG	3	3	2	3	8	8.4	5.68	7.73	Intron	Intron|intron_3_RETAINED-RETAINED|rna-XM_024166960.1||LOC21386451|mRNA
NW_010356640.1-34436	NW_010356640.1	34436	CCTGG	47	38	42	43	125.32	106.39	119.35	110.8	Intergenic	Intergenic|gene-LOC21386451-gene-LOC112091966
NW_010356640.1-34956	NW_010356640.1	34956	CCTGG	26	28	32	30	69.32	78.39	90.93	77.3	Intergenic	Intergenic|gene-LOC21386451-gene-LOC112091966
NW_010356640.1-37762	NW_010356640.1	37762	CCAGG	141	149	139	168	375.95	417.16	394.99	432.87	Intergenic,Downstream,Upstream	Intergenic|gene-LOC21386451-gene-LOC112091966;Downstream|287|rna-XM_024166900.1||LOC112091966|mRNA;Upstream|1782|rna-XR_002902426.1||LOC112092111|snoRNA
NW_010356640.1-39053	NW_010356640.1	39053	CCTGG	18	19	12	13	47.99	53.2	34.1	33.5	Upstream,Exon	Upstream|491|rna-XR_002902426.1||LOC112092111|snoRNA;Exon|exon_1_1_RETAINED|rna-XM_024166900.1||LOC112091966|mRNA
NW_010356640.1-43268	NW_010356640.1	43268	CCAGG	0	2	0	0	0	5.6	0	0	Intergenic	Intergenic|gene-LOC112091966-gene-LOC21386452
NW_010356640.1-55662	NW_010356640.1	55662	CCTGG	0	0	0	1	0	0	0	2.58	Downstream,Exon	Downstream|1509|rna-XM_010088357.2||LOC21386454|mRNA;Downstream|1509|rna-XM_024166736.1||LOC21386454|mRNA;Exon|exon_2_2_RETAINED|rna-XM_010088356.2||LOC21386453|mRNA
NW_010356640.1-58665	NW_010356640.1	58665	CCAGG	0	0	2	0	0	0	5.68	0	Exon	Exon|exon_6_6_RETAINED|rna-XM_010088357.2||LOC21386454|mRNA;Exon|exon_6_6_RETAINED|rna-XM_024166736.1||LOC21386454|mRNA
NW_010356640.1-67903	NW_010356640.1	67903	CCAGG	0	2	2	2	0	5.6	5.68	5.15	Exon	Exon|exon_10_18_RETAINED|rna-XM_010088358.2||LOC21386455|mRNA
NW_010356641.1-2945	NW_010356641.1	2945	CCTGG	0	0	0	1	0	0	0	2.58	Intergenic,Downstream	Intergenic|gene-LOC21386303;Downstream|575|rna-XM_010088363.2||LOC21386303|mRNA
NW_010356641.1-23388	NW_010356641.1	23388	CCTGG	0	0	0	1	0	0	0	2.58	Exon	Exon|exon_1_1_RETAINED|rna-XM_010088366.1||LOC21386306|mRNA
NW_010356641.1-39710	NW_010356641.1	39710	CCTGG	0	0	0	1	0	0	0	2.58	Exon	Exon|exon_5_9_RETAINED|rna-XM_010088368.2||LOC21386308|mRNA
NW_010356641.1-46413	NW_010356641.1	46413	CCAGG	0	0	1	0	0	0	2.84	0	Exon	Exon|exon_1_3_ALTTENATIVE_3SS|rna-XM_024167812.1||LOC21386309|mRNA;Exon|exon_1_4_ALTTENATIVE_3SS|rna-XM_010088369.2||LOC21386309|mRNA
NW_010356641.1-74233	NW_010356641.1	74233	CCTGG	1	0	2	0	2.67	0	5.68	0	SpliceSiteAcceptor,Downstream	SpliceSiteAcceptor|intron_3_RETAINED-RETAINED|rna-XM_010088373.2||LOC21386313|mRNA;Downstream|1780|rna-XM_024167700.1||LOC21386312|mRNA
NW_010356641.1-74597	NW_010356641.1	74597	CCAGG	0	1	3	4	0	2.8	8.52	10.31	Exon	Exon|exon_3_5_RETAINED|rna-XM_010088373.2||LOC21386313|mRNA
NW_010356641.1-74626	NW_010356641.1	74626	CCAGG	0	0	1	3	0	0	2.84	7.73	Exon	Exon|exon_3_5_RETAINED|rna-XM_010088373.2||LOC21386313|mRNA
NW_010356641.1-75544	NW_010356641.1	75544	CCAGG	0	0	3	0	0	0	8.52	0	Intron	Intron|intron_1_RETAINED-RETAINED|rna-XM_010088373.2||LOC21386313|mRNA
NW_010356641.1-76185	NW_010356641.1	76185	CCTGG	0	0	0	1	0	0	0	2.58	Exon	Exon|exon_1_5_RETAINED|rna-XM_010088373.2||LOC21386313|mRNA
NW_010356646.1-5712	NW_010356646.1	5712	CCTGG	0	0	0	1	0	0	0	2.58	Exon	Exon|exon_1_8_RETAINED|rna-XM_010088376.2||LOC21384402|mRNA
NW_010356648.1-2763	NW_010356648.1	2763	CCAGG	2	0	0	0	5.33	0	0	0	-	-
NW_010356649.1-443	NW_010356649.1	443	CCTGG	0	3	1	2	0	8.4	2.84	5.15	-	-
NW_010356651.1-10450	NW_010356651.1	10450	CCAGG	2	0	1	1	5.33	0	2.84	2.58	Intergenic,Upstream	Intergenic|gene-LOC21384510-gene-LOC21384511;Upstream|1673|rna-XM_010088379.1||LOC21384510|mRNA
NW_010356665.1-7936	NW_010356665.1	7936	CCAGG	0	0	1	0	0	0	2.84	0	Exon	Exon|exon_2_2_RETAINED|rna-XM_024168689.1||LOC21384287|mRNA
NW_010356672.1-7554	NW_010356672.1	7554	CCAGG	0	0	0	1	0	0	0	2.58	Intergenic	Intergenic|gene-LOC21384334
NW_010356679.1-13759	NW_010356679.1	13759	CCAGG	30	33	39	41	79.99	92.39	110.82	105.64	Upstream,Gene	Upstream|1955|rna-XM_024170080.1||LOC21399191|mRNA;Gene|LOC21399190|mRNA
NW_010356679.1-13905	NW_010356679.1	13905	CCTGG	60	31	37	40	159.98	86.79	105.14	103.07	Upstream,Gene	Upstream|1809|rna-XM_024170080.1||LOC21399191|mRNA;Gene|LOC21399190|mRNA
NW_010356679.1-22316	NW_010356679.1	22316	CCAGG	0	1	0	0	0	2.8	0	0	Exon	Exon|exon_9_18_RETAINED|rna-XM_024170080.1||LOC21399191|mRNA
NW_010356679.1-22911	NW_010356679.1	22911	CCTGG	5	7	6	6	13.33	19.6	17.05	15.46	Intron	Intron|intron_9_RETAINED-RETAINED|rna-XM_024170080.1||LOC21399191|mRNA
NW_010356679.1-58369	NW_010356679.1	58369	CCAGG	0	0	0	1	0	0	0	2.58	Intron	Intron|intron_2_RETAINED-RETAINED|rna-XM_010088396.2||LOC21399193|mRNA
NW_010356679.1-59231	NW_010356679.1	59231	CCAGG	1	0	0	1	2.67	0	0	2.58	Exon	Exon|exon_2_5_RETAINED|rna-XM_010088396.2||LOC21399193|mRNA
NW_010356679.1-62403	NW_010356679.1	62403	CCTGG	0	0	1	0	0	0	2.84	0	Intergenic	Intergenic|gene-LOC21399193-gene-LOC21399194
NW_010356679.1-62747	NW_010356679.1	62747	CCTGG	22	23	28	25	58.66	64.39	79.57	64.42	Intergenic	Intergenic|gene-LOC21399193-gene-LOC21399194
NW_010356679.1-67750	NW_010356679.1	67750	CCAGG	1	0	0	1	2.67	0	0	2.58	Intergenic	Intergenic|gene-LOC21399193-gene-LOC21399194
NW_010356679.1-79927	NW_010356679.1	79927	CCTGG	0	0	0	2	0	0	0	5.15	Exon	Exon|exon_4_6_RETAINED|rna-XM_010088397.2||LOC21399194|mRNA;Exon|exon_4_6_RETAINED|rna-XM_024169698.1||LOC21399194|mRNA
NW_010356679.1-131473	NW_010356679.1	131473	CCAGG	6	17	14	13	16	47.6	39.78	33.5	Intron	Intron|intron_8_RETAINED-RETAINED|rna-XM_010088405.2||LOC21399202|mRNA
NW_010356679.1-131881	NW_010356679.1	131881	CCAGG	0	1	0	0	0	2.8	0	0	Intron	Intron|intron_8_RETAINED-RETAINED|rna-XM_010088405.2||LOC21399202|mRNA
NW_010356679.1-137228	NW_010356679.1	137228	CCAGG	10	2	8	12	26.66	5.6	22.73	30.92	Intron	Intron|intron_8_RETAINED-RETAINED|rna-XM_010088405.2||LOC21399202|mRNA
NW_010356679.1-144669	NW_010356679.1	144669	CCTGG	0	0	0	1	0	0	0	2.58	Intron	Intron|intron_6_RETAINED-RETAINED|rna-XM_010088405.2||LOC21399202|mRNA
NW_010356679.1-144683	NW_010356679.1	144683	CCTGG	0	0	0	1	0	0	0	2.58	Intron	Intron|intron_6_RETAINED-RETAINED|rna-XM_010088405.2||LOC21399202|mRNA
NW_010356679.1-146832	NW_010356679.1	146832	CCAGG	4	23	13	18	10.67	64.39	36.94	46.38	Intron	Intron|intron_3_RETAINED-RETAINED|rna-XM_010088405.2||LOC21399202|mRNA
NW_010356679.1-153183	NW_010356679.1	153183	CCAGG	1	0	0	0	2.67	0	0	0	Intergenic	Intergenic|gene-LOC21399202-gene-LOC21399203
NW_010356679.1-156168	NW_010356679.1	156168	CCAGG	0	1	4	0	0	2.8	11.37	0	Intergenic	Intergenic|gene-LOC21399202-gene-LOC21399203
NW_010356679.1-160107	NW_010356679.1	160107	CCAGG	1	0	2	2	2.67	0	5.68	5.15	Intergenic	Intergenic|gene-LOC21399202-gene-LOC21399203
NW_010356679.1-166509	NW_010356679.1	166509	CCTGG	0	0	0	1	0	0	0	2.58	Exon	Exon|exon_4_9_RETAINED|rna-XM_024170042.1||LOC21399203|mRNA
NW_010356679.1-167032	NW_010356679.1	167032	CCTGG	1	0	0	0	2.67	0	0	0	Intron	Intron|intron_4_RETAINED-RETAINED|rna-XM_024170042.1||LOC21399203|mRNA
NW_010356679.1-210212	NW_010356679.1	210212	CCAGG	1	2	1	2	2.67	5.6	2.84	5.15	Exon	Exon|exon_3_9_RETAINED|rna-XM_010088412.2||LOC21399209|mRNA
NW_010356679.1-215707	NW_010356679.1	215707	CCTGG	6	10	7	18	16	28	19.89	46.38	Intergenic	Intergenic|gene-LOC21399209-gene-LOC21399211
NW_010356679.1-218133	NW_010356679.1	218133	CCTGG	12	5	2	7	32	14	5.68	18.04	Downstream,Intergenic	Downstream|1991|rna-XM_024170918.1||LOC21399211|mRNA;Intergenic|gene-LOC21399209-gene-LOC21399211
NW_010356679.1-222891	NW_010356679.1	222891	CCAGG	1	4	0	3	2.67	11.2	0	7.73	Intron	Intron|intron_14_RETAINED-RETAINED|rna-XM_024170918.1||LOC21399211|mRNA
NW_010356679.1-225394	NW_010356679.1	225394	CCAGG	0	0	1	1	0	0	2.84	2.58	Intron	Intron|intron_14_RETAINED-RETAINED|rna-XM_024170918.1||LOC21399211|mRNA
NW_010356679.1-227947	NW_010356679.1	227947	CCTGG	1	0	1	0	2.67	0	2.84	0	Intron	Intron|intron_11_RETAINED-RETAINED|rna-XM_024170918.1||LOC21399211|mRNA
NW_010356679.1-228446	NW_010356679.1	228446	CCTGG	1	0	1	0	2.67	0	2.84	0	Intron	Intron|intron_10_RETAINED-RETAINED|rna-XM_024170918.1||LOC21399211|mRNA
NW_010356679.1-228870	NW_010356679.1	228870	CCTGG	0	0	3	0	0	0	8.52	0	Intron	Intron|intron_10_RETAINED-RETAINED|rna-XM_024170918.1||LOC21399211|mRNA
NW_010356679.1-229613	NW_010356679.1	229613	CCTGG	1	3	2	1	2.67	8.4	5.68	2.58	Intron	Intron|intron_10_RETAINED-RETAINED|rna-XM_024170918.1||LOC21399211|mRNA
NW_010356679.1-237744	NW_010356679.1	237744	CCAGG	0	0	1	1	0	0	2.84	2.58	Intron	Intron|intron_2_RETAINED-RETAINED|rna-XM_024170918.1||LOC21399211|mRNA
NW_010356679.1-247913	NW_010356679.1	247913	CCTGG	127	97	71	126	338.62	271.58	201.76	324.66	Intergenic	Intergenic|gene-LOC21399211-gene-LOC21399213
NW_010356679.1-249892	NW_010356679.1	249892	CCTGG	1	1	0	0	2.67	2.8	0	0	Intergenic,Downstream	Intergenic|gene-LOC21399211-gene-LOC21399213;Downstream|1371|rna-XM_010088416.2||LOC21399213|mRNA;Downstream|1371|rna-XM_024169800.1||LOC21399213|mRNA
NW_010356679.1-254357	NW_010356679.1	254357	CCTGG	0	0	1	0	0	0	2.84	0	Exon	Exon|exon_6_9_RETAINED|rna-XM_024169800.1||LOC21399213|mRNA;Exon|exon_5_8_RETAINED|rna-XM_010088416.2||LOC21399213|mRNA
NW_010356679.1-255003	NW_010356679.1	255003	CCAGG	7	3	11	13	18.66	8.4	31.26	33.5	Exon	Exon|exon_4_8_RETAINED|rna-XM_010088416.2||LOC21399213|mRNA;Exon|exon_5_9_RETAINED|rna-XM_024169800.1||LOC21399213|mRNA
NW_010356679.1-269908	NW_010356679.1	269908	CCTGG	18	39	68	48	47.99	109.19	193.23	123.68	Upstream,Intergenic	Upstream|1249|rna-XM_024169959.1||LOC21399214|mRNA;Intergenic|gene-LOC21399214-gene-LOC21399216
NW_010356679.1-292805	NW_010356679.1	292805	CCTGG	45	37	24	54	119.98	103.59	68.2	139.14	Intron	Intron|intron_11_RETAINED-RETAINED|rna-XM_010088419.2||LOC21399216|mRNA
NW_010356679.1-304035	NW_010356679.1	304035	CCTGG	133	155	150	172	354.62	433.96	426.25	443.18	Exon	Exon|exon_4_4_RETAINED|rna-XM_024169854.1||LOC21399217|mRNA
NW_010356679.1-304169	NW_010356679.1	304169	CCTGG	1	3	0	0	2.67	8.4	0	0	Exon	Exon|exon_4_4_RETAINED|rna-XM_024169854.1||LOC21399217|mRNA
NW_010356679.1-323302	NW_010356679.1	323302	CCAGG	107	107	68	98	285.3	299.57	193.23	252.51	Intergenic	Intergenic|gene-LOC21399217-gene-LOC21399221
NW_010356679.1-324063	NW_010356679.1	324063	CCAGG	12	14	18	14	32	39.2	51.15	36.07	Intergenic	Intergenic|gene-LOC21399217-gene-LOC21399221
NW_010356679.1-337180	NW_010356679.1	337180	CCTGG	9	18	10	8	24	50.4	28.42	20.61	Intergenic	Intergenic|gene-LOC21399221-gene-LOC21399222
NW_010356679.1-340659	NW_010356679.1	340659	CCTGG	0	0	0	1	0	0	0	2.58	Intergenic	Intergenic|gene-LOC21399221-gene-LOC21399222
NW_010356679.1-342842	NW_010356679.1	342842	CCTGG	0	0	0	3	0	0	0	7.73	Intergenic	Intergenic|gene-LOC21399221-gene-LOC21399222
NW_010356679.1-347158	NW_010356679.1	347158	CCTGG	1	0	2	4	2.67	0	5.68	10.31	Exon	Exon|exon_2_2_RETAINED|rna-XM_024170644.1||LOC21399222|mRNA
NW_010356679.1-367173	NW_010356679.1	367173	CCAGG	0	0	0	1	0	0	0	2.58	Intergenic	Intergenic|gene-LOC21399222-gene-LOC21399223
NW_010356679.1-375046	NW_010356679.1	375046	CCAGG	1	1	3	1	2.67	2.8	8.52	2.58	Exon	Exon|exon_1_16_RETAINED|rna-XM_024170334.1||LOC21399223|mRNA
NW_010356679.1-375890	NW_010356679.1	375890	CCTGG	1	4	3	3	2.67	11.2	8.52	7.73	Intron	Intron|intron_1_RETAINED-RETAINED|rna-XM_024170334.1||LOC21399223|mRNA
NW_010356679.1-386021	NW_010356679.1	386021	CCTGG	57	43	51	63	151.98	120.39	144.92	162.33	Intergenic,Downstream	Intergenic|gene-LOC21399223-gene-LOC112092972;Downstream|1192|rna-XM_024170334.1||LOC21399223|mRNA;Downstream|251|rna-XM_024170394.1||LOC112092972|mRNA
NW_010356679.1-446249	NW_010356679.1	446249	CCAGG	3	3	2	1	8	8.4	5.68	2.58	Intron	Intron|intron_10_RETAINED-ALTTENATIVE_5SS|rna-XM_024170789.1||LOC21399226|mRNA;Intron|intron_9_RETAINED-ALTTENATIVE_5SS|rna-XM_024170706.1||LOC21399226|mRNA;Intron|intron_9_RETAINED-ALTTENATIVE_5SS|rna-XM_010088429.2||LOC21399226|mRNA
NW_010356679.1-448008	NW_010356679.1	448008	CCTGG	6	5	4	9	16	14	11.37	23.19	Intron	Intron|intron_6_RETAINED-RETAINED|rna-XM_010088429.2||LOC21399226|mRNA;Intron|intron_6_RETAINED-RETAINED|rna-XM_024170789.1||LOC21399226|mRNA;Intron|intron_6_RETAINED-RETAINED|rna-XM_024170706.1||LOC21399226|mRNA
NW_010356679.1-448413	NW_010356679.1	448413	CCAGG	3	12	4	7	8	33.6	11.37	18.04	Intron	Intron|intron_6_RETAINED-RETAINED|rna-XM_010088429.2||LOC21399226|mRNA;Intron|intron_6_RETAINED-RETAINED|rna-XM_024170789.1||LOC21399226|mRNA;Intron|intron_6_RETAINED-RETAINED|rna-XM_024170706.1||LOC21399226|mRNA
NW_010356695.1-10703	NW_010356695.1	10703	CCAGG	0	0	1	0	0	0	2.84	0	Exon,Upstream	Exon|exon_3_4_RETAINED|rna-XM_024171908.1||LOC21385552|mRNA;Upstream|1684|rna-XM_010088438.2||LOC21385553|mRNA;Exon|exon_3_4_RETAINED|rna-XM_024171863.1||LOC21385552|mRNA
NW_010356695.1-21112	NW_010356695.1	21112	CCAGG	6	5	16	8	16	14	45.47	20.61	Exon,Downstream	Exon|exon_2_3_RETAINED|rna-XM_010088438.2||LOC21385553|mRNA;Downstream|1260|gene-LOC112093282||Gene_gene-LOC112093282|pseudogene;Exon|exon_2_3_RETAINED|rna-XM_024171577.1||LOC21385553|mRNA;Exon|exon_2_3_RETAINED|rna-XM_024171619.1||LOC21385553|mRNA
NW_010356695.1-41609	NW_010356695.1	41609	CCTGG	2	0	0	0	5.33	0	0	0	Exon	Exon|exon_1_2_RETAINED|rna-XM_024171190.1||LOC21385554|mRNA
NW_010356695.1-61200	NW_010356695.1	61200	CCTGG	1	2	1	5	2.67	5.6	2.84	12.88	Exon,Downstream	Exon|exon_1_6_RETAINED|rna-XM_024171966.1||LOC21385555|mRNA;Downstream|1825|gene-LOC112093479||Gene_gene-LOC112093479|pseudogene
NW_010356696.1-36196	NW_010356696.1	36196	CCTGG	0	2	0	0	0	5.6	0	0	Intron	Intron|intron_4_RETAINED-RETAINED|rna-XM_010088448.2||LOC21389174|mRNA
NW_010356696.1-39394	NW_010356696.1	39394	CCAGG	0	0	1	1	0	0	2.84	2.58	Intergenic,Upstream	Intergenic|gene-LOC21389174-gene-LOC21389176;Upstream|40|rna-XM_010088448.2||LOC21389174|mRNA
NW_010356696.1-70330	NW_010356696.1	70330	CCAGG	11	15	16	19	29.33	42	45.47	48.96	Exon	Exon|exon_4_6_RETAINED|rna-XM_024172387.1||LOC21389182|mRNA;Exon|exon_5_7_RETAINED|rna-XM_010088456.2||LOC21389182|mRNA
NW_010356696.1-71138	NW_010356696.1	71138	CCAGG	4	2	0	0	10.67	5.6	0	0	Intron,Exon,Utr5prime	Intron|intron_2_ALTTENATIVE_3SS-ALTTENATIVE_3SS|rna-XM_010088456.2||LOC21389182|mRNA;Exon|exon_2_6_ALTTENATIVE_3SS|rna-XM_024172387.1||LOC21389182|mRNA;Utr5prime|exon_2_6_ALTTENATIVE_3SS|rna-XM_024172387.1||LOC21389182|mRNA
NW_010356696.1-78877	NW_010356696.1	78877	CCAGG	0	0	1	1	0	0	2.84	2.58	Utr3prime,Exon	Utr3prime|exon_1_1_RETAINED|rna-XM_010088457.2||LOC21389183|mRNA;Exon|exon_1_1_RETAINED|rna-XM_010088457.2||LOC21389183|mRNA
NW_010356696.1-91331	NW_010356696.1	91331	CCAGG	17	11	16	17	45.33	30.8	45.47	43.8	Intergenic	Intergenic|gene-LOC21389184-gene-LOC21389187
NW_010356696.1-92057	NW_010356696.1	92057	CCAGG	4	4	4	3	10.67	11.2	11.37	7.73	Intergenic	Intergenic|gene-LOC21389184-gene-LOC21389187
NW_010356696.1-101221	NW_010356696.1	101221	CCAGG	4	5	5	1	10.67	14	14.21	2.58	Intergenic	Intergenic|gene-LOC21389184-gene-LOC21389187
NW_010356696.1-102102	NW_010356696.1	102102	CCAGG	1	2	0	0	2.67	5.6	0	0	Intergenic	Intergenic|gene-LOC21389184-gene-LOC21389187
NW_010356696.1-114808	NW_010356696.1	114808	CCAGG	6	10	26	25	16	28	73.88	64.42	Upstream,Intergenic	Upstream|1990|rna-XM_010088461.2||LOC21389187|mRNA;Intergenic|gene-LOC21389187-gene-LOC21389190
NW_010356710.1-113	NW_010356710.1	113	CCTGG	1	0	1	1	2.67	0	2.84	2.58	-	-
NW_010356719.1-34512	NW_010356719.1	34512	CCAGG	0	1	0	1	0	2.8	0	2.58	SpliceSiteDonor	SpliceSiteDonor|intron_6_RETAINED-RETAINED|rna-XM_010088473.2||LOC21385230|mRNA;SpliceSiteDonor|intron_6_RETAINED-RETAINED|rna-XM_024173691.1||LOC21385230|mRNA;SpliceSiteDonor|intron_6_RETAINED-RETAINED|rna-XM_024173629.1||LOC21385230|mRNA
NW_010356719.1-39118	NW_010356719.1	39118	CCTGG	0	0	0	1	0	0	0	2.58	SpliceSiteDonor	SpliceSiteDonor|intron_1_RETAINED-RETAINED|rna-XM_010088474.2||LOC21385231|mRNA
NW_010356723.1-6737	NW_010356723.1	6737	CCTGG	1	0	0	0	2.67	0	0	0	Exon	Exon|exon_2_6_RETAINED|rna-XM_024174984.1||LOC112094309|mRNA;Exon|exon_2_7_RETAINED|rna-XM_024174952.1||LOC112094309|mRNA;Exon|exon_2_8_RETAINED|rna-XR_002903496.1||LOC112094309|mRNA;Exon|exon_2_7_RETAINED|rna-XM_024174919.1||LOC112094309|mRNA
NW_010356723.1-8371	NW_010356723.1	8371	CCTGG	6	4	5	13	16	11.2	14.21	33.5	SpliceSiteDonor	SpliceSiteDonor|intron_5_RETAINED-RETAINED|rna-XR_002903496.1||LOC112094309|mRNA;SpliceSiteDonor|intron_4_RETAINED-RETAINED|rna-XM_024174984.1||LOC112094309|mRNA;SpliceSiteDonor|intron_5_RETAINED-RETAINED|rna-XM_024174919.1||LOC112094309|mRNA;SpliceSiteDonor|intron_5_RETAINED-RETAINED|rna-XM_024174952.1||LOC112094309|mRNA
NW_010356723.1-41192	NW_010356723.1	41192	CCAGG	0	1	0	0	0	2.8	0	0	Intron	Intron|intron_2_RETAINED-RETAINED|rna-XM_010088479.2||LOC21389640|mRNA
NW_010356723.1-48100	NW_010356723.1	48100	CCAGG	1	0	1	0	2.67	0	2.84	0	Exon	Exon|exon_4_6_RETAINED|rna-XM_010088479.2||LOC21389640|mRNA
NW_010356723.1-139920	NW_010356723.1	139920	CCAGG	1111	913	905	987	2962.27	2556.17	2571.68	2543.14	Intron	Intron|intron_2_RETAINED-RETAINED|rna-XM_024174648.1||LOC21389649|mRNA;Intron|intron_2_RETAINED-RETAINED|rna-XM_024174610.1||LOC21389649|mRNA
NW_010356723.1-186241	NW_010356723.1	186241	CCTGG	0	0	1	0	0	0	2.84	0	-	-
NW_010356724.1-6801	NW_010356724.1	6801	CCTGG	0	0	2	1	0	0	5.68	2.58	Exon	Exon|exon_7_8_RETAINED|rna-XM_024177094.1||LOC21392890|mRNA
NW_010356724.1-8005	NW_010356724.1	8005	CCAGG	0	1	0	0	0	2.8	0	0	Exon	Exon|exon_8_8_RETAINED|rna-XM_024177094.1||LOC21392890|mRNA
NW_010356724.1-20417	NW_010356724.1	20417	CCAGG	0	1	0	0	0	2.8	0	0	Exon	Exon|exon_1_2_RETAINED|rna-XM_010088494.2||LOC21392892|mRNA
NW_010356724.1-28913	NW_010356724.1	28913	CCTGG	0	0	0	1	0	0	0	2.58	Intergenic,Downstream	Intergenic|gene-LOC21392892-gene-LOC21392893;Downstream|1117|rna-XM_010088495.2||LOC21392893|mRNA
NW_010356724.1-31655	NW_010356724.1	31655	CCAGG	1	0	0	0	2.67	0	0	0	Exon	Exon|exon_4_5_RETAINED|rna-XM_010088495.2||LOC21392893|mRNA
NW_010356724.1-35439	NW_010356724.1	35439	CCAGG	90	62	65	54	239.97	173.58	184.71	139.14	Intergenic	Intergenic|gene-LOC21392893-gene-LOC21392894
NW_010356724.1-45711	NW_010356724.1	45711	CCTGG	0	0	0	1	0	0	0	2.58	SpliceSiteAcceptor	SpliceSiteAcceptor|intron_3_RETAINED-RETAINED|rna-XM_024176022.1||LOC21392894|mRNA
NW_010356724.1-54515	NW_010356724.1	54515	CCTGG	2	0	0	0	5.33	0	0	0	Intergenic	Intergenic|gene-LOC21392894-gene-LOC21392896
NW_010356724.1-57962	NW_010356724.1	57962	CCTGG	0	0	1	0	0	0	2.84	0	Intergenic	Intergenic|gene-LOC21392894-gene-LOC21392896
NW_010356724.1-73201	NW_010356724.1	73201	CCTGG	91	88	113	112	242.63	246.38	321.1	288.58	Exon,Downstream	Exon|exon_5_6_RETAINED|rna-XM_010088498.2||LOC21392896|mRNA;Downstream|1115|rna-XM_010088499.2||LOC21392897|mRNA;Downstream|1114|rna-XM_024176291.1||LOC21392897|mRNA;Downstream|1118|rna-XM_024176255.1||LOC21392897|mRNA
NW_010356724.1-81205	NW_010356724.1	81205	CCAGG	5	2	2	1	13.33	5.6	5.68	2.58	Upstream,Intergenic	Upstream|1047|rna-XM_010088502.2||LOC21392900|mRNA;Intergenic|gene-LOC112095365-gene-LOC21392900
NW_010356724.1-88843	NW_010356724.1	88843	CCTGG	4	5	3	0	10.67	14	8.52	0	Exon	Exon|exon_2_6_RETAINED|rna-XM_010088503.2||LOC21392901|mRNA
NW_010356724.1-104122	NW_010356724.1	104122	CCAGG	1	1	3	0	2.67	2.8	8.52	0	Upstream,Intergenic	Upstream|1169|rna-XM_010088506.2||LOC21392904|mRNA;Intergenic|gene-LOC21392904-gene-LOC21392905
NW_010356724.1-134381	NW_010356724.1	134381	CCTGG	0	0	0	1	0	0	0	2.58	Gene	Gene|LOC21410934|mRNA
NW_010356724.1-172196	NW_010356724.1	172196	CCAGG	0	0	1	0	0	0	2.84	0	Intergenic	Intergenic|gene-LOC21392910-gene-LOC21392915
NW_010356724.1-209725	NW_010356724.1	209725	CCAGG	12	5	14	9	32	14	39.78	23.19	Intergenic	Intergenic|gene-LOC21392910-gene-LOC21392915
NW_010356724.1-215986	NW_010356724.1	215986	CCTGG	0	2	0	0	0	5.6	0	0	Upstream,Intergenic	Upstream|1701|rna-XM_010088517.2||LOC21392915|mRNA;Intergenic|gene-LOC21392910-gene-LOC21392915
NW_010356724.1-217543	NW_010356724.1	217543	CCAGG	1	0	0	0	2.67	0	0	0	Upstream,Intergenic	Upstream|144|rna-XM_010088517.2||LOC21392915|mRNA;Intergenic|gene-LOC21392910-gene-LOC21392915
NW_010356724.1-223857	NW_010356724.1	223857	CCAGG	0	0	0	1	0	0	0	2.58	Downstream,Intergenic,Upstream	Downstream|1553|rna-XM_010088517.2||LOC21392915|mRNA;Intergenic|gene-LOC21392915-gene-LOC112094556;Upstream|1721|rna-XM_024175771.1||LOC112094556|mRNA
NW_010356724.1-226116	NW_010356724.1	226116	CCAGG	0	2	0	1	0	5.6	0	2.58	Gene	Gene|LOC112094556|mRNA
NW_010356724.1-226132	NW_010356724.1	226132	CCAGG	0	2	0	1	0	5.6	0	2.58	Gene	Gene|LOC112094556|mRNA
NW_010356724.1-229219	NW_010356724.1	229219	CCAGG	27	27	31	36	71.99	75.59	88.09	92.76	Intergenic,Downstream	Intergenic|gene-LOC112094556-gene-LOC112094581;Downstream|1557|rna-XM_024175771.1||LOC112094556|mRNA
NW_010356724.1-230338	NW_010356724.1	230338	CCAGG	96	61	79	59	255.97	170.78	224.49	152.02	Intergenic	Intergenic|gene-LOC112094556-gene-LOC112094581
NW_010356724.1-230688	NW_010356724.1	230688	CCAGG	10	8	11	8	26.66	22.4	31.26	20.61	Intergenic	Intergenic|gene-LOC112094556-gene-LOC112094581
NW_010356724.1-233778	NW_010356724.1	233778	CCTGG	0	1	0	0	0	2.8	0	0	Intergenic	Intergenic|gene-LOC112094556-gene-LOC112094581
NW_010356724.1-276237	NW_010356724.1	276237	CCTGG	0	0	1	1	0	0	2.84	2.58	Intron	Intron|intron_2_RETAINED-ALTTENATIVE_3SS|rna-XM_024176551.1||LOC21392920|mRNA;Intron|intron_2_RETAINED-ALTTENATIVE_3SS|rna-XM_024176457.1||LOC21392920|mRNA;Intron|intron_2_RETAINED-ALTTENATIVE_3SS|rna-XM_024176668.1||LOC21392920|mRNA;Intron|intron_2_RETAINED-ALTTENATIVE_3SS|rna-XM_024176512.1||LOC21392920|mRNA;Intron|intron_2_RETAINED-RETAINED|rna-XM_024176609.1||LOC21392920|mRNA
NW_010356724.1-280909	NW_010356724.1	280909	CCTGG	0	1	0	0	0	2.8	0	0	SpliceSiteDonor	SpliceSiteDonor|intron_6_ALTTENATIVE_3SS-RETAINED|rna-XM_024176551.1||LOC21392920|mRNA;SpliceSiteDonor|intron_5_ALTTENATIVE_3SS-RETAINED|rna-XM_024176668.1||LOC21392920|mRNA;SpliceSiteDonor|intron_5_ALTTENATIVE_3SS-RETAINED|rna-XM_024176512.1||LOC21392920|mRNA;SpliceSiteDonor|intron_4_ALTTENATIVE_3SS-RETAINED|rna-XM_024176609.1||LOC21392920|mRNA;SpliceSiteDonor|intron_5_ALTTENATIVE_3SS-RETAINED|r…
NW_010356724.1-281773	NW_010356724.1	281773	CCTGG	2	3	0	2	5.33	8.4	0	5.15	Exon	Exon|exon_7_8_RETAINED|rna-XM_024176551.1||LOC21392920|mRNA;Exon|exon_6_7_RETAINED|rna-XM_024176457.1||LOC21392920|mRNA;Exon|exon_6_7_RETAINED|rna-XM_024176512.1||LOC21392920|mRNA;Exon|exon_5_6_RETAINED|rna-XM_024176609.1||LOC21392920|mRNA;Exon|exon_6_7_RETAINED|rna-XM_024176668.1||LOC21392920|mRNA
NW_010356728.1-15020	NW_010356728.1	15020	CCAGG	0	2	1	0	0	5.6	2.84	0	Intergenic,Downstream	Intergenic|gene-LOC21389503-gene-LOC21389504;Downstream|128|rna-XM_010088525.2||LOC21389503|mRNA
NW_010356728.1-18659	NW_010356728.1	18659	CCTGG	0	0	0	1	0	0	0	2.58	Intergenic,Upstream	Intergenic|gene-LOC21389503-gene-LOC21389504;Upstream|224|rna-XM_010088526.2||LOC21389504|mRNA
NW_010356728.1-25585	NW_010356728.1	25585	CCAGG	0	1	0	0	0	2.8	0	0	Exon	Exon|exon_2_3_RETAINED|rna-XM_010088527.2||LOC21389505|mRNA
NW_010356728.1-28550	NW_010356728.1	28550	CCTGG	7	13	5	12	18.66	36.4	14.21	30.92	Intergenic,Upstream	Intergenic|gene-LOC21389505-gene-LOC21389506;Upstream|1604|rna-XM_010088527.2||LOC21389505|mRNA
NW_010356728.1-31116	NW_010356728.1	31116	CCAGG	0	0	3	1	0	0	8.52	2.58	Intergenic,Upstream	Intergenic|gene-LOC21389505-gene-LOC21389506;Upstream|145|rna-XM_010088528.2||LOC21389506|mRNA;Upstream|145|rna-XM_024177337.1||LOC21389506|mRNA;Upstream|145|rna-XM_024177344.1||LOC21389506|mRNA
NW_010356728.1-42948	NW_010356728.1	42948	CCTGG	0	0	0	1	0	0	0	2.58	SpliceSiteDonor	SpliceSiteDonor|intron_10_RETAINED-RETAINED|rna-XM_024177347.1||LOC21389507|mRNA
NW_010356728.1-48078	NW_010356728.1	48078	CCTGG	0	1	1	0	0	2.8	2.84	0	Exon,Upstream	Exon|exon_3_8_RETAINED|rna-XM_024177279.1||LOC21389508|mRNA;Upstream|1710|rna-XM_024161143.1||LOC21389509|mRNA;Upstream|1874|rna-XM_024161147.1||LOC21389509|mRNA
NW_010356728.1-51599	NW_010356728.1	51599	CCAGG	0	0	0	1	0	0	0	2.58	Upstream,Gene	Upstream|1370|rna-XM_010088532.2||LOC21389510|mRNA;Gene|LOC21389509|mRNA;Upstream|1831|rna-XM_024177248.1||LOC21389510|mRNA;Upstream|1369|rna-XM_024177265.1||LOC21389510|mRNA
NW_010356728.1-56309	NW_010356728.1	56309	CCAGG	4	8	9	13	10.67	22.4	25.57	33.5	Intron	Intron|intron_1_ALTTENATIVE_3SS-ALTTENATIVE_3SS|rna-XM_010088532.2||LOC21389510|mRNA;Intron|intron_1_ALTTENATIVE_3SS-ALTTENATIVE_3SS|rna-XM_024177273.1||LOC21389510|mRNA;Intron|intron_1_ALTTENATIVE_PROMOMOTER-ALTTENATIVE_3SS|rna-XM_024177268.1||LOC21389510|mRNA;Intron|intron_1_ALTTENATIVE_PROMOMOTER-ALTTENATIVE_3SS|rna-XM_024177260.1||LOC21389510|mRNA;Intron|intron_1_ALTTENATIVE_3SS-ALTTENATIVE_3…
NW_010356728.1-58550	NW_010356728.1	58550	CCTGG	2	0	0	0	5.33	0	0	0	Intron	Intron|intron_1_ALTTENATIVE_3SS-ALTTENATIVE_3SS|rna-XM_010088532.2||LOC21389510|mRNA;Intron|intron_1_ALTTENATIVE_3SS-ALTTENATIVE_3SS|rna-XM_024177273.1||LOC21389510|mRNA;Intron|intron_1_ALTTENATIVE_PROMOMOTER-ALTTENATIVE_3SS|rna-XM_024177268.1||LOC21389510|mRNA;Intron|intron_1_ALTTENATIVE_PROMOMOTER-ALTTENATIVE_3SS|rna-XM_024177260.1||LOC21389510|mRNA;Intron|intron_1_ALTTENATIVE_3SS-ALTTENATIVE_3…
NW_010356728.1-59729	NW_010356728.1	59729	CCAGG	25	32	30	27	66.66	89.59	85.25	69.57	Intron	Intron|intron_1_ALTTENATIVE_3SS-ALTTENATIVE_3SS|rna-XM_010088532.2||LOC21389510|mRNA;Intron|intron_1_ALTTENATIVE_3SS-ALTTENATIVE_3SS|rna-XM_024177273.1||LOC21389510|mRNA;Intron|intron_1_ALTTENATIVE_PROMOMOTER-ALTTENATIVE_3SS|rna-XM_024177268.1||LOC21389510|mRNA;Intron|intron_1_ALTTENATIVE_PROMOMOTER-ALTTENATIVE_3SS|rna-XM_024177260.1||LOC21389510|mRNA;Intron|intron_1_ALTTENATIVE_3SS-ALTTENATIVE_3…
NW_010356728.1-61113	NW_010356728.1	61113	CCAGG	16	10	9	14	42.66	28	25.57	36.07	Intron	Intron|intron_1_ALTTENATIVE_3SS-ALTTENATIVE_3SS|rna-XM_010088532.2||LOC21389510|mRNA;Intron|intron_1_ALTTENATIVE_3SS-ALTTENATIVE_3SS|rna-XM_024177273.1||LOC21389510|mRNA;Intron|intron_1_ALTTENATIVE_PROMOMOTER-ALTTENATIVE_3SS|rna-XM_024177268.1||LOC21389510|mRNA;Intron|intron_1_ALTTENATIVE_PROMOMOTER-ALTTENATIVE_3SS|rna-XM_024177260.1||LOC21389510|mRNA;Intron|intron_1_ALTTENATIVE_3SS-ALTTENATIVE_3…
NW_010356728.1-61329	NW_010356728.1	61329	CCTGG	4	7	5	2	10.67	19.6	14.21	5.15	Intron	Intron|intron_1_ALTTENATIVE_3SS-ALTTENATIVE_3SS|rna-XM_010088532.2||LOC21389510|mRNA;Intron|intron_1_ALTTENATIVE_3SS-ALTTENATIVE_3SS|rna-XM_024177273.1||LOC21389510|mRNA;Intron|intron_1_ALTTENATIVE_PROMOMOTER-ALTTENATIVE_3SS|rna-XM_024177268.1||LOC21389510|mRNA;Intron|intron_1_ALTTENATIVE_PROMOMOTER-ALTTENATIVE_3SS|rna-XM_024177260.1||LOC21389510|mRNA;Intron|intron_1_ALTTENATIVE_3SS-ALTTENATIVE_3…
NW_010356728.1-61817	NW_010356728.1	61817	CCAGG	96	86	102	118	255.97	240.78	289.85	304.04	Intron	Intron|intron_1_ALTTENATIVE_3SS-ALTTENATIVE_3SS|rna-XM_010088532.2||LOC21389510|mRNA;Intron|intron_1_ALTTENATIVE_3SS-ALTTENATIVE_3SS|rna-XM_024177273.1||LOC21389510|mRNA;Intron|intron_1_ALTTENATIVE_PROMOMOTER-ALTTENATIVE_3SS|rna-XM_024177268.1||LOC21389510|mRNA;Intron|intron_1_ALTTENATIVE_PROMOMOTER-ALTTENATIVE_3SS|rna-XM_024177260.1||LOC21389510|mRNA;Intron|intron_1_ALTTENATIVE_3SS-ALTTENATIVE_3…
NW_010356728.1-68787	NW_010356728.1	68787	CCAGG	4	2	4	5	10.67	5.6	11.37	12.88	Intron	Intron|intron_4_RETAINED-RETAINED|rna-XM_024177265.1||LOC21389510|mRNA;Intron|intron_4_RETAINED-RETAINED|rna-XM_024177268.1||LOC21389510|mRNA;Intron|intron_4_RETAINED-RETAINED|rna-XM_024177260.1||LOC21389510|mRNA;Intron|intron_4_RETAINED-RETAINED|rna-XM_024177273.1||LOC21389510|mRNA;Intron|intron_4_RETAINED-RETAINED|rna-XM_010088532.2||LOC21389510|mRNA;Intron|intron_4_RETAINED-RETAINED|rna-XM_024…
NW_010356728.1-84922	NW_010356728.1	84922	CCAGG	0	0	1	1	0	0	2.84	2.58	Downstream,Exon	Downstream|1546|rna-XM_010088533.2||LOC21389511|mRNA;Exon|exon_5_6_RETAINED|rna-XM_010088534.2||LOC21389512|mRNA;Exon|exon_5_6_RETAINED|rna-XM_024177357.1||LOC21389512|mRNA
NW_010356728.1-95209	NW_010356728.1	95209	CCAGG	0	0	4	0	0	0	11.37	0	Exon	Exon|exon_1_1_RETAINED|rna-XM_010088537.2||LOC21389515|mRNA
NW_010356728.1-98586	NW_010356728.1	98586	CCTGG	0	0	2	0	0	0	5.68	0	Exon	Exon|exon_2_2_RETAINED|rna-XM_024177302.1||LOC21389516|mRNA;Exon|exon_2_2_RETAINED|rna-XM_010088538.2||LOC21389516|mRNA
NW_010356728.1-98599	NW_010356728.1	98599	CCAGG	0	0	2	0	0	0	5.68	0	Exon	Exon|exon_2_2_RETAINED|rna-XM_024177302.1||LOC21389516|mRNA;Exon|exon_2_2_RETAINED|rna-XM_010088538.2||LOC21389516|mRNA
NW_010356728.1-99498	NW_010356728.1	99498	CCTGG	1	0	0	0	2.67	0	0	0	Exon	Exon|exon_2_2_RETAINED|rna-XM_024177302.1||LOC21389516|mRNA;Exon|exon_2_2_RETAINED|rna-XM_010088538.2||LOC21389516|mRNA
NW_010356728.1-108877	NW_010356728.1	108877	CCTGG	0	0	1	0	0	0	2.84	0	Exon	Exon|exon_1_14_RETAINED|rna-XM_024177237.1||LOC21389518|mRNA
NW_010356728.1-114875	NW_010356728.1	114875	CCTGG	0	1	0	0	0	2.8	0	0	Intron,Downstream	Intron|intron_7_RETAINED-RETAINED|rna-XM_024177237.1||LOC21389518|mRNA;Downstream|1506|rna-XM_010088541.2||LOC21389519|mRNA
NW_010356728.1-124402	NW_010356728.1	124402	CCAGG	0	0	0	1	0	0	0	2.58	Downstream,Exon	Downstream|1586|rna-XM_024177309.1||LOC21389521|mRNA;Exon|exon_3_5_RETAINED|rna-XM_024177324.1||LOC21389520|mRNA;Exon|exon_3_6_RETAINED|rna-XM_024177321.1||LOC21389520|mRNA;Exon|exon_3_5_RETAINED|rna-XM_024177316.1||LOC21389520|mRNA
NW_010356728.1-125541	NW_010356728.1	125541	CCTGG	0	1	0	0	0	2.8	0	0	Exon,Downstream	Exon|exon_1_5_RETAINED|rna-XM_024177316.1||LOC21389520|mRNA;Downstream|447|rna-XM_024177309.1||LOC21389521|mRNA;Exon|exon_1_6_RETAINED|rna-XM_024177321.1||LOC21389520|mRNA;Exon|exon_1_5_RETAINED|rna-XM_024177324.1||LOC21389520|mRNA
NW_010356728.1-132195	NW_010356728.1	132195	CCTGG	0	0	1	0	0	0	2.84	0	Intergenic	Intergenic|gene-LOC21389521-gene-LOC21389522
NW_010356728.1-151824	NW_010356728.1	151824	CCAGG	0	1	0	0	0	2.8	0	0	Exon	Exon|exon_1_16_RETAINED|rna-XM_024177288.1||LOC21389523|mRNA
NW_010356728.1-171295	NW_010356728.1	171295	CCAGG	1	0	0	0	2.67	0	0	0	Exon	Exon|exon_3_6_RETAINED|rna-XM_024177234.1||LOC21389524|mRNA;Exon|exon_2_5_RETAINED|rna-XM_010088546.2||LOC21389524|mRNA
NW_010356728.1-186317	NW_010356728.1	186317	CCTGG	1	0	0	0	2.67	0	0	0	Exon	Exon|exon_9_14_RETAINED|rna-XM_024177218.1||LOC21389525|mRNA;Exon|exon_9_16_RETAINED|rna-XM_024177220.1||LOC21389525|mRNA;Exon|exon_9_16_RETAINED|rna-XM_024177214.1||LOC21389525|mRNA
NW_010356730.1-26226	NW_010356730.1	26226	CCAGG	2	0	0	1	5.33	0	0	2.58	Intergenic	Intergenic|gene-LOC21393223
NW_010356730.1-48438	NW_010356730.1	48438	CCTGG	0	2	3	2	0	5.6	8.52	5.15	Intergenic	Intergenic|gene-LOC21393224-gene-LOC112090275
NW_010356730.1-89570	NW_010356730.1	89570	CCTGG	4	2	5	3	10.67	5.6	14.21	7.73	Intergenic	Intergenic|gene-LOC112090300-gene-LOC112090301
NW_010356730.1-128706	NW_010356730.1	128706	CCAGG	0	1	1	0	0	2.8	2.84	0	Intergenic	Intergenic|gene-LOC112090301-gene-LOC21393228
NW_010356730.1-147976	NW_010356730.1	147976	CCTGG	1	0	0	0	2.67	0	0	0	Exon	Exon|exon_1_1_RETAINED|rna-XM_010088553.2||LOC21393228|mRNA
NW_010356730.1-235481	NW_010356730.1	235481	CCAGG	3	1	11	4	8	2.8	31.26	10.31	Exon	Exon|exon_1_5_RETAINED|rna-XM_024161247.1||LOC21393231|mRNA
NW_010356730.1-236882	NW_010356730.1	236882	CCAGG	0	0	2	0	0	0	5.68	0	Exon	Exon|exon_4_5_RETAINED|rna-XM_024161247.1||LOC21393231|mRNA
NW_010356730.1-245315	NW_010356730.1	245315	CCTGG	2	0	0	0	5.33	0	0	0	Intergenic	Intergenic|gene-LOC21393232-gene-LOC112090298
NW_010356730.1-286812	NW_010356730.1	286812	CCAGG	103	109	85	99	274.63	305.17	241.54	255.09	Intergenic	Intergenic|gene-LOC21393232-gene-LOC112090298
NW_010356738.1-3902	NW_010356738.1	3902	CCTGG	0	2	1	0	0	5.6	2.84	0	Exon,Upstream	Exon|exon_2_4_RETAINED|rna-XM_010088563.2||LOC21388753|mRNA;Upstream|680|rna-XR_002901590.1||exon-XR_002901590.1-1|
NW_010356738.1-4553	NW_010356738.1	4553	CCTGG	7	2	7	5	18.66	5.6	19.89	12.88	Upstream,Exon	Upstream|29|rna-XR_002901590.1||exon-XR_002901590.1-1|;Exon|exon_1_4_RETAINED|rna-XM_010088563.2||LOC21388753|mRNA
NW_010356738.1-25649	NW_010356738.1	25649	CCTGG	0	0	0	1	0	0	0	2.58	Exon	Exon|exon_5_5_RETAINED|gene-LOC21388755||Gene_gene-LOC21388755|pseudogene
NW_010356738.1-41252	NW_010356738.1	41252	CCTGG	0	0	0	1	0	0	0	2.58	Intron,Gene	Intron|intron_2_RETAINED-RETAINED|rna-XR_002901597.1||exon-XR_002901597.1-1|;Intron|intron_2_RETAINED-RETAINED|rna-XR_002901596.1||exon-XR_002901596.1-1|;Intron|intron_2_RETAINED-RETAINED|rna-XR_002901599.1||exon-XR_002901599.1-1|;Gene|LOC21388756|;Intron|intron_2_RETAINED-RETAINED|rna-XR_002901598.1||exon-XR_002901598.1-1|
NW_010356738.1-52871	NW_010356738.1	52871	CCTGG	15	6	9	13	39.99	16.8	25.57	33.5	Intron,Gene	Intron|intron_3_RETAINED-RETAINED|rna-XR_002901597.1||exon-XR_002901597.1-1|;Gene|LOC21388756|;Intron|intron_3_RETAINED-RETAINED|rna-XR_002901599.1||exon-XR_002901599.1-1|
NW_010356738.1-53173	NW_010356738.1	53173	CCAGG	2	2	3	3	5.33	5.6	8.52	7.73	Intron,Gene	Intron|intron_3_RETAINED-RETAINED|rna-XR_002901597.1||exon-XR_002901597.1-1|;Gene|LOC21388756|;Intron|intron_3_RETAINED-RETAINED|rna-XR_002901599.1||exon-XR_002901599.1-1|
NW_010356738.1-58473	NW_010356738.1	58473	CCAGG	0	0	1	0	0	0	2.84	0	Intron,Gene	Intron|intron_3_RETAINED-RETAINED|rna-XR_002901597.1||exon-XR_002901597.1-1|;Gene|LOC21388756|;Intron|intron_3_RETAINED-RETAINED|rna-XR_002901599.1||exon-XR_002901599.1-1|
NW_010356738.1-74111	NW_010356738.1	74111	CCAGG	2	1	1	2	5.33	2.8	2.84	5.15	Gene	Gene|LOC21388758|mRNA
NW_010356738.1-109365	NW_010356738.1	109365	CCAGG	0	1	1	1	0	2.8	2.84	2.58	Intergenic	Intergenic|gene-LOC112090318-gene-LOC112090306
NW_010356738.1-155033	NW_010356738.1	155033	CCTGG	1	0	0	1	2.67	0	0	2.58	Exon	Exon|exon_4_4_RETAINED|rna-XM_024161302.1||LOC21388761|mRNA
NW_010356738.1-160822	NW_010356738.1	160822	CCAGG	157	149	211	229	418.61	417.16	599.59	590.05	Intergenic,Upstream	Intergenic|gene-LOC21388761-gene-LOC21388763;Upstream|1136|rna-XM_024161302.1||LOC21388761|mRNA
NW_010356738.1-170357	NW_010356738.1	170357	CCAGG	13	14	15	14	34.66	39.2	42.62	36.07	-	-
NW_010356741.1-5015	NW_010356741.1	5015	CCAGG	0	0	1	0	0	0	2.84	0	Exon	Exon|exon_3_8_RETAINED|rna-XM_010088575.2||LOC21384931|mRNA
NW_010356741.1-5030	NW_010356741.1	5030	CCTGG	0	0	1	0	0	0	2.84	0	Exon	Exon|exon_3_8_RETAINED|rna-XM_010088575.2||LOC21384931|mRNA
NW_010356741.1-14772	NW_010356741.1	14772	CCTGG	1	0	0	0	2.67	0	0	0	Exon	Exon|exon_1_1_RETAINED|rna-XM_024161349.1||LOC21384932|mRNA
NW_010356741.1-17559	NW_010356741.1	17559	CCAGG	0	1	0	0	0	2.8	0	0	Intergenic	Intergenic|gene-LOC21384932-gene-LOC21384933
NW_010356741.1-31776	NW_010356741.1	31776	CCTGG	2	2	2	2	5.33	5.6	5.68	5.15	Exon	Exon|exon_15_17_RETAINED|rna-XM_024161346.1||LOC21384933|mRNA
NW_010356741.1-33897	NW_010356741.1	33897	CCTGG	60	46	53	49	159.98	128.79	150.61	126.26	Exon	Exon|exon_10_17_RETAINED|rna-XM_024161346.1||LOC21384933|mRNA
NW_010356741.1-34486	NW_010356741.1	34486	CCTGG	1	1	1	1	2.67	2.8	2.84	2.58	Exon	Exon|exon_8_17_RETAINED|rna-XM_024161346.1||LOC21384933|mRNA
NW_010356741.1-36010	NW_010356741.1	36010	CCTGG	0	0	0	1	0	0	0	2.58	Exon	Exon|exon_5_17_RETAINED|rna-XM_024161346.1||LOC21384933|mRNA
NW_010356741.1-36019	NW_010356741.1	36019	CCTGG	0	0	0	1	0	0	0	2.58	Exon	Exon|exon_5_17_RETAINED|rna-XM_024161346.1||LOC21384933|mRNA
NW_010356746.1-2862	NW_010356746.1	2862	CCTGG	6	3	0	2	16	8.4	0	5.15	Upstream,Intergenic	Upstream|1422|rna-XR_002901607.1||exon-XR_002901607.1-1|;Intergenic|Gene_rna-XR_002901607.1-Gene_gene-LOC21384568
NW_010356746.1-11385	NW_010356746.1	11385	CCAGG	0	0	1	0	0	0	2.84	0	Intergenic	Intergenic|Gene_rna-XR_002901607.1-Gene_gene-LOC21384568
NW_010356746.1-26406	NW_010356746.1	26406	CCTGG	4	1	7	6	10.67	2.8	19.89	15.46	Exon	Exon|exon_1_8_RETAINED|gene-LOC21384568||Gene_gene-LOC21384568|pseudogene
NW_010356783.1-7611	NW_010356783.1	7611	CCAGG	0	1	1	0	0	2.8	2.84	0	Exon	Exon|exon_1_4_RETAINED|rna-XM_010088579.2||LOC21387674|mRNA
NW_010356783.1-14809	NW_010356783.1	14809	CCTGG	83	72	119	100	221.3	201.58	338.15	257.66	Intergenic	Intergenic|gene-LOC21387674-Gene_rna-XR_002901614.1
NW_010356783.1-24276	NW_010356783.1	24276	CCTGG	0	0	0	1	0	0	0	2.58	Gene,Intron	Gene|LOC112090333|;Intron|intron_1_RETAINED-RETAINED|rna-XR_002901615.1||exon-XR_002901615.1-1|;Intron|intron_1_RETAINED-RETAINED|rna-XR_002901614.1||exon-XR_002901614.1-1|
NW_010356783.1-27048	NW_010356783.1	27048	CCTGG	30	28	17	26	79.99	78.39	48.31	66.99	Intergenic	Intergenic|Gene_rna-XR_002901614.1-gene-LOC21387678
NW_010356783.1-68061	NW_010356783.1	68061	CCAGG	4	0	0	0	10.67	0	0	0	Intron	Intron|intron_2_RETAINED-RETAINED|rna-XM_024161404.1||LOC21387680|mRNA
NW_010356783.1-87232	NW_010356783.1	87232	CCTGG	38	34	31	36	101.32	95.19	88.09	92.76	Intergenic	Intergenic|gene-LOC112090335-gene-LOC21387682
NW_010356783.1-101268	NW_010356783.1	101268	CCTGG	0	0	1	0	0	0	2.84	0	Intergenic	Intergenic|gene-LOC112090335-gene-LOC21387682
NW_010356787.1-13050	NW_010356787.1	13050	CCAGG	0	1	1	1	0	2.8	2.84	2.58	Intergenic,Upstream,Downstream	Intergenic|gene-LOC112090358-gene-LOC21388941;Upstream|561|rna-XM_010088589.2||LOC21388941|mRNA;Downstream|1347|rna-XM_024161494.1||LOC112090358|mRNA
NW_010356787.1-24311	NW_010356787.1	24311	CCTGG	12	16	33	23	32	44.8	93.77	59.26	Upstream,Intergenic	Upstream|444|rna-XM_010088592.2||LOC21388944|mRNA;Upstream|966|rna-XM_010088591.2||LOC21388943|mRNA;Intergenic|gene-LOC21388943-gene-LOC21388944
NW_010356787.1-28795	NW_010356787.1	28795	CCTGG	0	0	0	1	0	0	0	2.58	Intergenic	Intergenic|gene-LOC21388944-gene-LOC21388946
NW_010356787.1-35493	NW_010356787.1	35493	CCAGG	0	1	0	2	0	2.8	0	5.15	Exon	Exon|exon_4_8_RETAINED|rna-XM_024161489.1||LOC21388946|mRNA
NW_010356787.1-35857	NW_010356787.1	35857	CCAGG	0	1	0	0	0	2.8	0	0	SpliceSiteDonor	SpliceSiteDonor|intron_6_RETAINED-RETAINED|rna-XM_024161489.1||LOC21388946|mRNA
[truncated: 23,234 more rows]

## Sheet: CG-containing DMS
Differential Methylation site(CG)
[truncated: 414 more rows]

## Sheet: CWG-containing DMS
Differential Methylation site (CWG)
[truncated: 169 more rows]

[truncated: 10 more sheets: CG-Hypo-DMS-containing DEGs, CG-hyper-DMS-containing DEGs, CWG-hypo-DMS-containing DEGs, CWG-hyper-DMS-containing DEGs, CG-DMS-containing DEGs, CWG-DMS-containing DEGs, CG.Diff. Top 30 GO terms, CG.top 30 GO terms(up), CG.top 30 GO terms(down) , CWG.Diff.Top 30 GO terms]
