# Supplementary material for: DNA Methylation Changes and Its Associated Genes in Mulberry (Morus alba L.) Yu-711 Response to Drought Stress Using MethylRAD Sequencing
Source: Plants (Basel). 2022 Jan 12;11(2):190. doi: 10.3390/plants11020190 (PMC8780187; doi:10.3390/plants11020190)
Supplement: Supplementary file 1 [file plants-11-00190-s001.zip › Table S4 EG vs CK.xlsx]

## Sheet: CG.Top 20 KEGG enrich(down)
EG-vs-CK.CG.Down.KEGG.top.Down
id	term	pval	Enrichment_score	Gene
ko00460	Cyanoamino acid metabolism	0.000982473	6.61765	LOC112091302; LOC21408242; LOC21409479
ko00680	Methane metabolism	0.00104582	6.50916	LOC21408242; LOC21408525; LOC21409479
ko00260	Glycine, serine and threonine metabolism	0.00132816	6.1086	LOC21400783; LOC21408242; LOC21409479
ko01230	Biosynthesis of amino acids	0.00530243	3.02176	LOC21399309; LOC21400783; LOC21408242; LOC21408525; LOC21409479
ko03013	RNA transport	0.00627466	3.32963	LOC112093581; LOC21390633; LOC21401767; LOC21403185
ko00940	Phenylpropanoid biosynthesis	0.0391205	2.30848	LOC112091302; LOC21394524; LOC21396224
ko03040	Spliceosome	0.0391205	2.30848	LOC21386798; LOC21389546; LOC21394373
ko01200	Carbon metabolism	0.0406157	2.07612	LOC21403877; LOC21408242; LOC21408525; LOC21409479
ko04075	Plant hormone signal transduction	0.0952868	1.71146	LOC21386556; LOC21386679; LOC21408287

## Sheet: CG.Top 20 KEGG enrich(up)
EG-vs-CK.CG.Up.KEGG
id	term	pval	Enrichment_score	Gene
ko02024	Quorum sensing	8.85e-05	12.1294	LOC21387341; LOC21397046; LOC21400038

## Sheet: CWG.top 20 KEGG erich(down)
Table S15 EG-vs-CK.CWG.Diff.KEGG
id	term	pval	Enrichment_score	Gene
ko03015	mRNA surveillance pathway	0.00289641	4.8913	LOC21386712; LOC21407236; LOC21408219
ko01230	Biosynthesis of amino acids	0.0269307	2.56849	LOC21395612; LOC21400607; LOC21409534
ko01200	Carbon metabolism	0.0436956	2.20588	LOC21395612; LOC21400491; LOC21400607

## Sheet: CG.methylated genes
Total Methylated genes at the CG level
id	baseMean	baseMean_control_CK	baseMean_case_EG	foldChange	log2FoldChange	pval	padj	regulation	CK1-ReadsCount	CK2-ReadsCount	EG1-ReadsCount	EG2-ReadsCount	CK1-RPM	CK2-RPM	EG1-RPM	EG2-RPM	Chr	Start	End	Site_Pos	Description
LOC112093774	0.275078	0.550156	0	0	#NAME?	0.911095	1	no changed	1	0	0	0	1.62	0	0	0	NW_010356372.1	376	714	577	ID=gene-LOC112093774;Dbxref=GeneID:112093774;Name=LOC112093774;gbkey=Gene;gene=LOC112093774;gene_biotype=protein_coding
LOC21385046	2.74306	2.74093	2.74519	1.00156	0.00224202	1	1	no changed	3	2	4	2	4.87	3.27	5.51	2.55	NW_010356494.1	9544	11000	101971021610345	ID=gene-LOC21385046;Dbxref=GeneID:21385046;Name=LOC21385046;gbkey=Gene;gene=LOC21385046;gene_biotype=protein_coding
LOC21385047	87.7043	89.807	85.6016	0.953172	-0.0691913	0.76583	1	no changed	79	85	94	96	128.31	138.94	129.39	122.27	NW_010356494.1	13791	17579	152311580417294	ID=gene-LOC21385047;Dbxref=GeneID:21385047;Name=LOC21385047;gbkey=Gene;gene=LOC21385047;gene_biotype=protein_coding
LOC21391017	39.4303	34.5416	44.3189	1.28306	0.359584	0.326929	1	no changed	39	24	42	57	63.34	39.23	57.81	72.6	NW_010356504.1	41793	47514	442414581245886	ID=gene-LOC21391017;Dbxref=GeneID:21391017;Name=LOC21391017;gbkey=Gene;gene=LOC21391017;gene_biotype=protein_coding
LOC21391018	347.632	353.428	341.836	0.967204	-0.0481083	0.77747	1	no changed	356	289	362	398	578.21	472.38	498.31	506.89	NW_010356504.1	48899	54847	5037150477	ID=gene-LOC21391018;Dbxref=GeneID:21391018;Name=LOC21391018;gbkey=Gene;gene=LOC21391018;gene_biotype=protein_coding
LOC21391019	183.312	199.375	167.248	0.838861	-0.253497	0.107929	1	no changed	185	179	186	185	300.47	292.58	256.04	235.62	NW_010356504.1	65787	68923	6687067015	ID=gene-LOC21391019;Dbxref=GeneID:21391019;Name=LOC21391019;gbkey=Gene;gene=LOC21391019;gene_biotype=protein_coding
LOC21391021	68.6593	69.5842	67.7344	0.973417	-0.0388709	0.88924	1	no changed	69	58	78	72	112.07	94.8	107.37	91.7	NW_010356504.1	69707	73719	72627	ID=gene-LOC21391021;Dbxref=GeneID:21391021;Name=LOC21391021;gbkey=Gene;gene=LOC21391021;gene_biotype=protein_coding
LOC21391022	2.7647	3.29601	2.23339	0.677605	-0.561484	0.82036	1	no changed	5	1	2	3	8.12	1.63	2.75	3.82	NW_010356504.1	91565	95826	920599336693421	ID=gene-LOC21391022;Dbxref=GeneID:21391022;Name=LOC21391022;gbkey=Gene;gene=LOC21391022;gene_biotype=protein_coding
LOC21391024	27.521	30.1256	24.9163	0.82708	-0.273901	0.532588	1	no changed	28	27	20	36	45.48	44.13	27.53	45.85	NW_010356504.1	127400	131731	1.28332e+35	ID=gene-LOC21391024;Dbxref=GeneID:21391024;Name=LOC21391024;gbkey=Gene;gene=LOC21391024;gene_biotype=protein_coding
LOC21391025	62.3279	54.7694	69.8864	1.27601	0.351642	0.179225	1	no changed	50	50	78	77	81.21	81.73	107.37	98.07	NW_010356504.1	140713	147518	1.46409e+17	ID=gene-LOC21391025;Dbxref=GeneID:21391025;Name=LOC21391025;gbkey=Gene;gene=LOC21391025;gene_biotype=protein_coding
LOC21391027	13.0847	10.4136	15.7559	1.51301	0.597423	0.333603	1	no changed	11	8	17	18	17.87	13.08	23.4	22.92	NW_010356504.1	152753	159909	153988154711	ID=gene-LOC21391027;Dbxref=GeneID:21391027;Name=LOC21391027;gbkey=Gene;gene=LOC21391027;gene_biotype=protein_coding
LOC21391028	47.3445	43.8155	50.8736	1.16109	0.215474	0.48557	1	no changed	40	40	55	58	64.97	65.38	75.71	73.87	NW_010356504.1	161083	170547	168807170272	ID=gene-LOC21391028;Dbxref=GeneID:21391028;Name=LOC21391028;gbkey=Gene;gene=LOC21391028;gene_biotype=protein_coding
LOC21391030	24.0091	22.9391	25.0791	1.09329	0.128676	0.910245	1	no changed	8	34	24	32	12.99	55.57	33.04	40.76	NW_010356504.1	172504	174034	173059	ID=gene-LOC21391030;Dbxref=GeneID:21391030;Name=LOC21391030;gbkey=Gene;gene=LOC21391030;gene_biotype=protein_coding
LOC21391032	0.978092	1.09539	0.860796	0.785836	-0.347699	1	1	no changed	1	1	0	2	1.62	1.63	0	2.55	NW_010356504.1	193370	194558	194022	ID=gene-LOC21391032;Dbxref=GeneID:21391032;Name=LOC21391032;gbkey=Gene;gene=LOC21391032;gene_biotype=protein_coding
LOC112090330	23.7809	27.3798	20.1819	0.737111	-0.440046	0.313477	1	no changed	24	26	20	25	38.98	42.5	27.53	31.84	NW_010356504.1	202791	206516	206182	ID=gene-LOC112090330;Dbxref=GeneID:112090330;Name=LOC112090330;gbkey=Gene;gene=LOC112090330;gene_biotype=protein_coding
LOC21391035	7.99922	8.19325	7.80519	0.952636	-0.0700031	0.992319	1	no changed	3	12	12	5	4.87	19.61	16.52	6.37	NW_010356504.1	218038	221823	2.1875e+47	ID=gene-LOC21391035;Dbxref=GeneID:21391035;Name=LOC21391035;gbkey=Gene;gene=LOC21391035;gene_biotype=protein_coding
LOC21391037	0.272616	0.545232	0	0	#NAME?	0.910281	1	no changed	0	1	0	0	0	1.63	0	0	NW_010356504.1	228381	231718	231106	ID=gene-LOC21391037;Dbxref=GeneID:21391037;Name=LOC21391037;gbkey=Gene;gene=LOC21391037;gene_biotype=protein_coding
LOC21385825	0.941026	0.550156	1.3319	2.42094	1.27557	0.834061	1	no changed	1	0	1	2	1.62	0	1.38	2.55	NW_010356510.1	30231	36854	35621	ID=gene-LOC21385825;Dbxref=GeneID:21385825;Name=LOC21385825;gbkey=Gene;gene=LOC21385825;gene_biotype=protein_coding
LOC21385827	242.797	243.294	242.299	0.99591	-0.00591204	0.982007	1	no changed	246	198	264	274	399.55	323.64	363.41	348.97	NW_010356510.1	59095	62481	596696028860701	ID=gene-LOC21385827;Dbxref=GeneID:21385827;Name=LOC21385827;gbkey=Gene;gene=LOC21385827;gene_biotype=protein_coding
LOC21385020	1.63816	3.27632	0	0	#NAME?	0.151745	1	no changed	1	5	0	0	1.62	8.17	0	0	NW_010356517.1	24922	28732	25714	ID=gene-LOC21385020;Dbxref=GeneID:21385020;Name=LOC21385020;gbkey=Gene;gene=LOC21385020;gene_biotype=lncRNA
LOC21385021	13.7907	15.3502	12.2313	0.796815	-0.327684	0.596244	1	no changed	17	11	15	12	27.61	17.98	20.65	15.28	NW_010356517.1	29149	32045	31362	ID=gene-LOC21385021;Dbxref=GeneID:21385021;Name=LOC21385021;gbkey=Gene;gene=LOC21385021;gene_biotype=protein_coding
LOC21386390	263.144	258.934	267.355	1.03252	0.0461744	0.810278	1	no changed	211	262	298	295	342.7	428.25	410.21	375.71	NW_010356527.1	26973	31234	287722894229005	ID=gene-LOC21386390;Dbxref=GeneID:21386390;Name=LOC21386390;gbkey=Gene;gene=LOC21386390;gene_biotype=protein_coding
LOC21386391	14.7806	16.981	12.5803	0.740845	-0.432757	0.458754	1	no changed	16	15	13	15	25.99	24.52	17.89	19.1	NW_010356527.1	32183	34607	324083407934185	ID=gene-LOC21386391;Dbxref=GeneID:21386391;Name=LOC21386391;gbkey=Gene;gene=LOC21386391;gene_biotype=protein_coding
LOC21386397	240.982	232.802	249.162	1.07028	0.0979828	0.512499	1	no changed	219	206	274	279	355.7	336.72	377.17	355.33	NW_010356527.1	84614	87363	858498663086689	ID=gene-LOC21386397;Dbxref=GeneID:21386397;Name=LOC21386397;gbkey=Gene;gene=LOC21386397;gene_biotype=protein_coding
LOC21385997	29.5933	33.9619	25.2246	0.742731	-0.429087	0.402698	1	no changed	32	30	17	40	51.97	49.04	23.4	50.94	NW_010356576.1	5234	8808	675671197130	ID=gene-LOC21385997;Dbxref=GeneID:21385997;Name=LOC21385997;gbkey=Gene;gene=LOC21385997;gene_biotype=protein_coding
LOC21385999	0.746178	0.550156	0.942199	1.7126	0.776192	1	1	no changed	1	0	2	0	1.62	0	2.75	0	NW_010356576.1	23099	24873	24699	ID=gene-LOC21385999;Dbxref=GeneID:21385999;Name=LOC21385999;gbkey=Gene;gene=LOC21385999;gene_biotype=protein_coding
LOC21386000	126.173	119.437	132.91	1.11281	0.154202	0.421507	1	no changed	117	101	146	149	190.03	165.09	200.97	189.77	NW_010356576.1	27755	31406	2.84533e+19	ID=gene-LOC21386000;Dbxref=GeneID:21386000;Name=LOC21386000;gbkey=Gene;gene=LOC21386000;gene_biotype=protein_coding
LOC21386003	4.68595	2.20062	7.17128	3.25875	1.70432	0.145484	1	no changed	4	0	7	9	6.5	0	9.64	11.46	NW_010356576.1	38683	40926	4082640843	ID=gene-LOC21386003;Dbxref=GeneID:21386003;Name=LOC21386003;gbkey=Gene;gene=LOC21386003;gene_biotype=protein_coding
LOC21386004	17.4369	15.861	19.0129	1.19872	0.261494	0.660336	1	no changed	10	19	23	19	16.24	31.06	31.66	24.2	NW_010356576.1	42200	44678	4267143114	ID=gene-LOC21386004;Dbxref=GeneID:21386004;Name=LOC21386004;gbkey=Gene;gene=LOC21386004;gene_biotype=protein_coding
LOC21386008	36.4772	28.4555	44.499	1.56381	0.645067	0.155147	1	no changed	21	31	57	41	34.11	50.67	78.46	52.22	NW_010356576.1	55184	55825	55545	ID=gene-LOC21386008;Dbxref=GeneID:21386008;Name=LOC21386008;gbkey=Gene;gene=LOC21386008;gene_biotype=protein_coding
LOC21386009	399.466	398.166	400.765	1.00653	0.00938766	0.938699	1	no changed	362	365	414	478	587.96	596.61	569.89	608.78	NW_010356576.1	59887	62334	6.14186e+19	ID=gene-LOC21386009;Dbxref=GeneID:21386009;Name=LOC21386009;gbkey=Gene;gene=LOC21386009;gene_biotype=protein_coding
LOC21386010	1.03305	1.6357	0.430398	0.263128	-1.92616	0.706494	1	no changed	0	3	0	1	0	4.9	0	1.27	NW_010356576.1	63401	67976	63556	ID=gene-LOC21386010;Dbxref=GeneID:21386010;Name=LOC21386010;gbkey=Gene;gene=LOC21386010;gene_biotype=protein_coding
LOC21386012	36.9796	37.818	36.1413	0.955665	-0.0654231	0.874467	1	no changed	40	29	42	38	64.97	47.4	57.81	48.4	NW_010356576.1	79709	82611	8179381842	ID=gene-LOC21386012;Dbxref=GeneID:21386012;Name=LOC21386012;gbkey=Gene;gene=LOC21386012;gene_biotype=protein_coding
LOC21384301	102.722	107.938	97.5072	0.903367	-0.146616	0.488709	1	no changed	107	90	101	116	173.79	147.11	139.03	147.74	NW_010356579.1	3177	7896	518872157512	ID=gene-LOC21384301;Dbxref=GeneID:21384301;Name=LOC21384301;gbkey=Gene;gene=LOC21384301;gene_biotype=protein_coding
LOC21385277	59.0563	50.9134	67.1992	1.31987	0.4004	0.299676	1	no changed	42	51	86	62	68.22	83.36	118.38	78.96	NW_010356625.1	2178	5740	31695036	ID=gene-LOC21385277;Dbxref=GeneID:21385277;Name=LOC21385277;gbkey=Gene;gene=LOC21385277;gene_biotype=protein_coding
LOC21385280	199.156	186.82	211.492	1.13206	0.17895	0.274626	1	no changed	182	159	205	267	295.6	259.89	282.19	340.05	NW_010356625.1	48998	54680	4.91645e+24	ID=gene-LOC21385280;Dbxref=GeneID:21385280;Name=LOC21385280;gbkey=Gene;gene=LOC21385280;gene_biotype=protein_coding
LOC21384449	181.138	197.175	165.102	0.83734	-0.256115	0.114983	1	no changed	181	179	165	203	293.98	292.58	227.13	258.54	NW_010356628.1	10590	18713	1.11981e+34	ID=gene-LOC21384449;Dbxref=GeneID:21384449;Name=LOC21384449;gbkey=Gene;gene=LOC21384449;gene_biotype=protein_coding
LOC21387846	158.305	147.803	168.807	1.1421	0.191694	0.265759	1	no changed	120	150	182	193	194.9	245.18	250.53	245.8	NW_010356635.1	38406	60409	4.45554e+44	ID=gene-LOC21387846;Dbxref=GeneID:21387846;Name=LOC21387846;gbkey=Gene;gene=LOC21387846;gene_biotype=protein_coding
LOC21387847	152.229	159.421	145.036	0.90977	-0.136426	0.415837	1	no changed	154	137	169	152	250.13	223.93	232.63	193.59	NW_010356635.1	62814	77319	6.31027e+49	ID=gene-LOC21387847;Dbxref=GeneID:21387847;Name=LOC21387847;gbkey=Gene;gene=LOC21387847;gene_biotype=protein_coding
LOC21387849	1.31059	2.19078	0.430398	0.196459	-2.3477	0.418675	1	no changed	2	2	0	1	3.25	3.27	0	1.27	NW_010356635.1	82871	85179	8.31148e+19	ID=gene-LOC21387849;Dbxref=GeneID:21387849;Name=LOC21387849;gbkey=Gene;gene=LOC21387849;gene_biotype=protein_coding
LOC21387851	0.97563	1.09046	0.860796	0.789385	-0.341199	1	1	no changed	0	2	0	2	0	3.27	0	2.55	NW_010356635.1	94526	95638	9546895484	ID=gene-LOC21387851;Dbxref=GeneID:21387851;Name=LOC21387851;gbkey=Gene;gene=LOC21387851;gene_biotype=protein_coding
LOC21387854	218.047	236.678	199.417	0.842569	-0.247134	0.0966617	1	no changed	231	201	215	228	375.19	328.54	295.95	290.38	NW_010356635.1	110898	133864	1.11025e+41	ID=gene-LOC21387854;Dbxref=GeneID:21387854;Name=LOC21387854;gbkey=Gene;gene=LOC21387854;gene_biotype=protein_coding
LOC21385747	4.51983	4.92186	4.11779	0.836633	-0.257333	0.900426	1	no changed	3	6	6	3	4.87	9.81	8.26	3.82	NW_010356638.1	7897	10483	819982118695	ID=gene-LOC21385747;Dbxref=GeneID:21385747;Name=LOC21385747;gbkey=Gene;gene=LOC21385747;gene_biotype=protein_coding
LOC21385750	54.1898	50.3928	57.9868	1.1507	0.202508	0.49464	1	no changed	47	45	50	80	76.34	73.55	68.83	101.89	NW_010356638.1	42588	43053	427614281742965	ID=gene-LOC21385750;Dbxref=GeneID:21385750;Name=LOC21385750;gbkey=Gene;gene=LOC21385750;gene_biotype=protein_coding
LOC21385751	0.723365	0.545232	0.901497	1.65342	0.725453	1	1	no changed	0	1	1	1	0	1.63	1.38	1.27	NW_010356638.1	48864	49256	49030	ID=gene-LOC21385751;Dbxref=GeneID:21385751;Name=LOC21385751;gbkey=Gene;gene=LOC21385751;gene_biotype=protein_coding
LOC112092094	40.8269	33.9324	47.7213	1.40636	0.491971	0.199672	1	no changed	26	36	41	66	42.23	58.84	56.44	84.06	NW_010356640.1	9785	18393	127821791018221	ID=gene-LOC112092094;Dbxref=GeneID:112092094;Name=LOC112092094;gbkey=Gene;gene=LOC112092094;gene_biotype=protein_coding
LOC21386450	0.23555	0	0.4711	Inf	Inf	1	1	no changed	0	0	1	0	0	0	1.38	0	NW_010356640.1	21158	24832	22465	ID=gene-LOC21386450;Dbxref=GeneID:21386450;Name=LOC21386450;gbkey=Gene;gene=LOC21386450;gene_biotype=protein_coding
LOC21386451	2.75978	3.28616	2.23339	0.679635	-0.557167	0.820274	1	no changed	3	3	2	3	4.87	4.9	2.75	3.82	NW_010356640.1	25338	29147	27225	ID=gene-LOC21386451;Dbxref=GeneID:21386451;Name=LOC21386451;gbkey=Gene;gene=LOC21386451;gene_biotype=protein_coding
LOC112091966	1.66193	1.09046	2.23339	2.04811	1.0343	0.731909	1	no changed	0	2	2	3	0	3.27	2.75	3.82	NW_010356640.1	38048	39907	3839939131	ID=gene-LOC112091966;Dbxref=GeneID:112091966;Name=LOC112091966;gbkey=Gene;gene=LOC112091966;gene_biotype=protein_coding
LOC21386452	18.7921	14.1859	23.3982	1.6494	0.721944	0.479514	1	no changed	2	24	25	27	3.25	39.23	34.41	34.39	NW_010356640.1	48753	51599	500255012550146	ID=gene-LOC21386452;Dbxref=GeneID:21386452;Name=LOC21386452;gbkey=Gene;gene=LOC21386452;gene_biotype=protein_coding
LOC21386454	206.262	189.448	223.077	1.17751	0.23574	0.145961	1	no changed	162	184	257	237	263.12	300.76	353.77	301.84	NW_010356640.1	57170	62981	5.89706e+19	ID=gene-LOC21386454;Dbxref=GeneID:21386454;Name=LOC21386454;gbkey=Gene;gene=LOC21386454;gene_biotype=protein_coding
LOC21386455	41.6558	44.8961	38.4154	0.855651	-0.224906	0.477952	1	no changed	38	44	45	40	61.72	71.92	61.94	50.94	NW_010356640.1	65073	71727	6.53967e+24	ID=gene-LOC21386455;Dbxref=GeneID:21386455;Name=LOC21386455;gbkey=Gene;gene=LOC21386455;gene_biotype=protein_coding
LOC21386457	6.36514	8.22279	4.50749	0.54817	-0.867305	0.368105	1	no changed	9	6	5	5	14.62	9.81	6.88	6.37	NW_010356640.1	82043	85546	8.27769e+19	ID=gene-LOC21386457;Dbxref=GeneID:21386457;Name=LOC21386457;gbkey=Gene;gene=LOC21386457;gene_biotype=protein_coding
LOC21386303	0.550156	1.10031	0	0	#NAME?	0.61787	1	no changed	2	0	0	0	3.25	0	0	0	NW_010356641.1	3519	5302	4358	ID=gene-LOC21386303;Dbxref=GeneID:21386303;Name=LOC21386303;gbkey=Gene;gene=LOC21386303;gene_biotype=protein_coding
LOC21386306	1.87863	3.28616	0.4711	0.143359	-2.8023	0.194422	1	no changed	3	3	1	0	4.87	4.9	1.38	0	NW_010356641.1	22821	23486	2308623211	ID=gene-LOC21386306;Dbxref=GeneID:21386306;Name=LOC21386306;gbkey=Gene;gene=LOC21386306;gene_biotype=protein_coding
LOC21386312	136.043	133.559	138.528	1.03721	0.0527094	0.809634	1	no changed	106	138	136	173	172.16	225.57	187.21	220.33	NW_010356641.1	63782	72452	660516608769771	ID=gene-LOC21386312;Dbxref=GeneID:21386312;Name=LOC21386312;gbkey=Gene;gene=LOC21386312;gene_biotype=protein_coding
LOC21386313	18.9651	13.1594	24.7708	1.88236	0.912546	0.059929	1	no changed	15	9	27	28	24.36	14.71	37.17	35.66	NW_010356641.1	73598	76764	754187602976197	ID=gene-LOC21386313;Dbxref=GeneID:21386313;Name=LOC21386313;gbkey=Gene;gene=LOC21386313;gene_biotype=protein_coding
LOC21384402	1.01879	1.09539	0.942199	0.860151	-0.217337	1	1	no changed	1	1	2	0	1.62	1.63	2.75	0	NW_010356646.1	2007	5768	4497	ID=gene-LOC21384402;Dbxref=GeneID:21384402;Name=LOC21384402;gbkey=Gene;gene=LOC21384402;gene_biotype=protein_coding
LOC21384511	0.487815	0.545232	0.430398	0.789385	-0.341199	1	1	no changed	0	1	0	1	0	1.63	0	1.27	NW_010356651.1	12703	13014	12771	ID=gene-LOC21384511;Dbxref=GeneID:21384511;Name=LOC21384511;gbkey=Gene;gene=LOC21384511;gene_biotype=protein_coding
LOC21384512	132.165	135.253	129.077	0.954335	-0.0674326	0.708463	1	no changed	118	129	147	139	191.65	210.86	202.35	177.03	NW_010356651.1	17693	20068	18764	ID=gene-LOC21384512;Dbxref=GeneID:21384512;Name=LOC21384512;gbkey=Gene;gene=LOC21384512;gene_biotype=protein_coding
LOC21384805	3.73637	2.18585	5.28688	2.41868	1.27422	0.341961	1	no changed	1	3	3	9	1.62	4.9	4.13	11.46	NW_010356662.1	14224	15520	15433	ID=gene-LOC21384805;Dbxref=GeneID:21384805;Name=LOC21384805;gbkey=Gene;gene=LOC21384805;gene_biotype=protein_coding
LOC21384806	6.89806	9.28864	4.50749	0.485269	-1.04314	0.379306	1	no changed	4	13	5	5	6.5	21.25	6.88	6.37	NW_010356662.1	20209	21394	21275	ID=gene-LOC21384806;Dbxref=GeneID:21384806;Name=LOC21384806;gbkey=Gene;gene=LOC21384806;gene_biotype=protein_coding
LOC21384287	3.27158	3.28616	3.257	0.991124	-0.0128623	1	1	no changed	3	3	6	1	4.87	4.9	8.26	1.27	NW_010356665.1	7174	9888	7487846997509750	ID=gene-LOC21384287;Dbxref=GeneID:21384287;Name=LOC21384287;gbkey=Gene;gene=LOC21384287;gene_biotype=protein_coding
LOC21399190	20.5505	18.0517	23.0492	1.27684	0.352581	0.479676	1	no changed	12	21	27	24	19.49	34.33	37.17	30.57	NW_010356679.1	9530	14095	9.66314e+18	ID=gene-LOC21399190;Dbxref=GeneID:21399190;Name=LOC21399190;gbkey=Gene;gene=LOC21399190;gene_biotype=protein_coding
LOC21399191	2.50013	2.72616	2.27409	0.834175	-0.261578	1	1	no changed	0	5	3	2	0	8.17	4.13	2.55	NW_010356679.1	15713	31691	2269931549	ID=gene-LOC21399191;Dbxref=GeneID:21399191;Name=LOC21399191;gbkey=Gene;gene=LOC21399191;gene_biotype=protein_coding
LOC21399194	18.4344	19.1471	17.7217	0.925552	-0.111615	0.857752	1	no changed	13	22	23	16	21.11	35.96	31.66	20.38	NW_010356679.1	73149	85774	742527483378690	ID=gene-LOC21399194;Dbxref=GeneID:21399194;Name=LOC21399194;gbkey=Gene;gene=LOC21399194;gene_biotype=protein_coding
LOC21399197	36.7478	37.2087	36.2868	0.975223	-0.0361964	0.968846	1	no changed	27	41	35	46	43.85	67.02	48.18	58.59	NW_010356679.1	97088	108935	105820106356	ID=gene-LOC21399197;Dbxref=GeneID:21399197;Name=LOC21399197;gbkey=Gene;gene=LOC21399197;gene_biotype=protein_coding
LOC21399202	37.2697	39.9743	34.5652	0.864686	-0.209752	0.558221	1	no changed	35	38	35	42	56.85	62.11	48.18	53.49	NW_010356679.1	127876	148556	135907	ID=gene-LOC21399202;Dbxref=GeneID:21399202;Name=LOC21399202;gbkey=Gene;gene=LOC21399202;gene_biotype=protein_coding
LOC21399203	6.91604	5.49171	8.34037	1.51872	0.602855	0.667287	1	no changed	8	2	4	15	12.99	3.27	5.51	19.1	NW_010356679.1	164852	178653	170548172691	ID=gene-LOC21399203;Dbxref=GeneID:21399203;Name=LOC21399203;gbkey=Gene;gene=LOC21399203;gene_biotype=protein_coding
LOC21399208	40.1138	47.1164	33.1112	0.702752	-0.508912	0.120061	1	no changed	46	40	31	43	74.71	65.38	42.67	54.76	NW_010356679.1	200019	204586	2.00678e+29	ID=gene-LOC21399208;Dbxref=GeneID:21399208;Name=LOC21399208;gbkey=Gene;gene=LOC21399208;gene_biotype=protein_coding
LOC21399209	16.2679	16.9662	15.5697	0.917687	-0.123925	0.860668	1	no changed	13	18	23	11	21.11	29.42	31.66	14.01	NW_010356679.1	206243	211601	2.06374e+29	ID=gene-LOC21399209;Dbxref=GeneID:21399209;Name=LOC21399209;gbkey=Gene;gene=LOC21399209;gene_biotype=protein_coding
LOC21399211	7.04898	8.21787	5.88008	0.715524	-0.482928	0.620217	1	no changed	8	7	7	6	12.99	11.44	9.64	7.64	NW_010356679.1	220123	244099	2.22896e+17	ID=gene-LOC21399211;Dbxref=GeneID:21399211;Name=LOC21399211;gbkey=Gene;gene=LOC21399211;gene_biotype=protein_coding
LOC21399213	78.2787	86.0544	70.503	0.819284	-0.287565	0.336138	1	no changed	92	65	72	85	149.43	106.25	99.11	108.26	NW_010356679.1	251262	258734	255032257067	ID=gene-LOC21399213;Dbxref=GeneID:21399213;Name=LOC21399213;gbkey=Gene;gene=LOC21399213;gene_biotype=protein_coding
LOC21399214	12.6451	15.8856	9.40467	0.592025	-0.756269	0.22156	1	no changed	15	14	9	12	24.36	22.88	12.39	15.28	NW_010356679.1	263750	268658	268339	ID=gene-LOC21399214;Dbxref=GeneID:21399214;Name=LOC21399214;gbkey=Gene;gene=LOC21399214;gene_biotype=protein_coding
LOC21399217	0.746178	0.550156	0.942199	1.7126	0.776192	1	1	no changed	1	0	2	0	1.62	0	2.75	0	NW_010356679.1	303326	308922	3.08561e+17	ID=gene-LOC21399217;Dbxref=GeneID:21399217;Name=LOC21399217;gbkey=Gene;gene=LOC21399217;gene_biotype=protein_coding
LOC21399221	0.746178	0.550156	0.942199	1.7126	0.776192	1	1	no changed	1	0	2	0	1.62	0	2.75	0	NW_010356679.1	329136	334416	330317	ID=gene-LOC21399221;Dbxref=GeneID:21399221;Name=LOC21399221;gbkey=Gene;gene=LOC21399221;gene_biotype=protein_coding
LOC21399222	178.293	191.752	164.835	0.859624	-0.218222	0.182153	1	no changed	187	163	169	198	303.72	266.43	232.63	252.17	NW_010356679.1	345968	348828	346679	ID=gene-LOC21399222;Dbxref=GeneID:21399222;Name=LOC21399222;gbkey=Gene;gene=LOC21399222;gene_biotype=protein_coding
LOC21399223	356.955	341.707	372.202	1.08924	0.123328	0.325051	1	no changed	301	323	389	439	488.88	527.96	535.47	559.11	NW_010356679.1	374761	384828	3.75153e+29	ID=gene-LOC21399223;Dbxref=GeneID:21399223;Name=LOC21399223;gbkey=Gene;gene=LOC21399223;gene_biotype=protein_coding
LOC112092972	0.995981	1.09046	0.901497	0.82671	-0.274547	1	1	no changed	0	2	1	1	0	3.27	1.38	1.27	NW_010356679.1	386271	388199	388169	ID=gene-LOC112092972;Dbxref=GeneID:112092972;Name=LOC112092972;gbkey=Gene;gene=LOC112092972;gene_biotype=protein_coding
LOC21399225	15.5805	17.5164	13.6446	0.778962	-0.360376	0.510371	1	no changed	14	18	18	12	22.74	29.42	24.78	15.28	NW_010356679.1	414592	416472	416005416012	ID=gene-LOC21399225;Dbxref=GeneID:21399225;Name=LOC21399225;gbkey=Gene;gene=LOC21399225;gene_biotype=protein_coding
LOC21399226	1.7638	2.1957	1.3319	0.606593	-0.7212	0.852766	1	no changed	3	1	1	2	4.87	1.63	1.38	2.55	NW_010356679.1	444608	451023	448774	ID=gene-LOC21399226;Dbxref=GeneID:21399226;Name=LOC21399226;gbkey=Gene;gene=LOC21399226;gene_biotype=protein_coding
LOC21385552	66.4049	59.1312	73.6786	1.24602	0.317325	0.205722	1	no changed	50	58	76	88	81.21	94.8	104.62	112.08	NW_010356695.1	9394	12164	9770	ID=gene-LOC21385552;Dbxref=GeneID:21385552;Name=LOC21385552;gbkey=Gene;gene=LOC21385552;gene_biotype=protein_coding
LOC21385553	89.3777	88.751	90.0043	1.01412	0.0202294	0.981302	1	no changed	86	76	107	92	139.68	124.23	147.29	117.17	NW_010356695.1	12386	21857	1.49862e+19	ID=gene-LOC21385553;Dbxref=GeneID:21385553;Name=LOC21385553;gbkey=Gene;gene=LOC21385553;gene_biotype=protein_coding
LOC21385554	28.4736	34.5318	22.4153	0.649121	-0.62344	0.108765	1	no changed	37	26	22	28	60.09	42.5	30.28	35.66	NW_010356695.1	38445	41977	39092	ID=gene-LOC21385554;Dbxref=GeneID:21385554;Name=LOC21385554;gbkey=Gene;gene=LOC21385554;gene_biotype=protein_coding
LOC21385555	2.13185	1.64062	2.62309	1.59884	0.677026	0.801933	1	no changed	1	2	1	5	1.62	3.27	1.38	6.37	NW_010356695.1	57442	61464	61214	ID=gene-LOC21385555;Dbxref=GeneID:21385555;Name=LOC21385555;gbkey=Gene;gene=LOC21385555;gene_biotype=protein_coding
LOC21389170	15.8489	14.2203	17.4774	1.22905	0.297538	0.610199	1	no changed	9	17	17	22	14.62	27.79	23.4	28.02	NW_010356696.1	4786	8652	66576946	ID=gene-LOC21389170;Dbxref=GeneID:21389170;Name=LOC21389170;gbkey=Gene;gene=LOC21389170;gene_biotype=protein_coding
LOC21389172	39.6593	36.1281	43.1905	1.19548	0.257592	0.446939	1	no changed	29	37	46	50	47.1	60.48	63.32	63.68	NW_010356696.1	15247	21848	168291714019912	ID=gene-LOC21389172;Dbxref=GeneID:21389172;Name=LOC21389172;gbkey=Gene;gene=LOC21389172;gene_biotype=protein_coding
LOC21389176	167.137	160.506	173.768	1.08263	0.114534	0.487909	1	no changed	153	140	177	210	248.5	228.84	243.65	267.46	NW_010356696.1	42461	44668	4288844014	ID=gene-LOC21389176;Dbxref=GeneID:21389176;Name=LOC21389176;gbkey=Gene;gene=LOC21389176;gene_biotype=protein_coding
LOC112093683	125.612	115.546	135.678	1.17424	0.231721	0.2141	1	no changed	102	109	140	162	165.67	178.17	192.71	206.32	NW_010356696.1	46034	47544	4.68105e+19	ID=gene-LOC112093683;Dbxref=GeneID:112093683;Name=LOC112093683;gbkey=Gene;gene=LOC112093683;gene_biotype=protein_coding
LOC21389177	0.215199	0	0.430398	Inf	Inf	1	1	no changed	0	0	0	1	0	0	0	1.27	NW_010356696.1	47629	50541	50379	ID=gene-LOC21389177;Dbxref=GeneID:21389177;Name=LOC21389177;gbkey=Gene;gene=LOC21389177;gene_biotype=protein_coding
LOC21389178	159.607	164.814	154.4	0.936815	-0.0941635	0.566308	1	no changed	142	159	177	165	230.63	259.89	243.65	210.14	NW_010356696.1	55337	58115	5.71866e+29	ID=gene-LOC21389178;Dbxref=GeneID:21389178;Name=LOC21389178;gbkey=Gene;gene=LOC21389178;gene_biotype=protein_coding
LOC21389179	0.272616	0.545232	0	0	#NAME?	0.910281	1	no changed	0	1	0	0	0	1.63	0	0	NW_010356696.1	59496	60517	59844	ID=gene-LOC21389179;Dbxref=GeneID:21389179;Name=LOC21389179;gbkey=Gene;gene=LOC21389179;gene_biotype=protein_coding
LOC21389182	77.0736	73.9313	80.216	1.08501	0.117704	0.616416	1	no changed	66	69	78	101	107.2	112.78	107.37	128.63	NW_010356696.1	69009	72865	69805	ID=gene-LOC21389182;Dbxref=GeneID:21389182;Name=LOC21389182;gbkey=Gene;gene=LOC21389182;gene_biotype=protein_coding
LOC21389183	3.88827	3.82155	3.95498	1.03492	0.0495148	1	1	no changed	1	6	2	7	1.62	9.81	2.75	8.92	NW_010356696.1	77321	79973	7.77838e+19	ID=gene-LOC21389183;Dbxref=GeneID:21389183;Name=LOC21389183;gbkey=Gene;gene=LOC21389183;gene_biotype=protein_coding
LOC21389184	1.04043	1.65047	0.430398	0.260773	-1.93913	0.707802	1	no changed	3	0	0	1	4.87	0	0	1.27	NW_010356696.1	83341	84108	836428370683719	ID=gene-LOC21389184;Dbxref=GeneID:21389184;Name=LOC21389184;gbkey=Gene;gene=LOC21389184;gene_biotype=protein_coding
LOC21389187	0.545232	1.09046	0	0	#NAME?	0.616557	1	no changed	0	2	0	0	0	3.27	0	0	NW_010356696.1	110911	112817	112503	ID=gene-LOC21389187;Dbxref=GeneID:21389187;Name=LOC21389187;gbkey=Gene;gene=LOC21389187;gene_biotype=protein_coding
LOC21389190	197.606	180.754	214.458	1.18646	0.246667	0.110991	1	no changed	168	162	225	252	272.86	264.8	309.72	320.95	NW_010356696.1	118902	124797	1.20372e+23	ID=gene-LOC21389190;Dbxref=GeneID:21389190;Name=LOC21389190;gbkey=Gene;gene=LOC21389190;gene_biotype=protein_coding
LOC21385228	116.394	132.105	100.683	0.762142	-0.391868	0.225708	1	no changed	143	98	105	119	232.26	160.19	144.54	151.56	NW_010356719.1	13582	18290	1.41211e+19	ID=gene-LOC21385228;Dbxref=GeneID:21385228;Name=LOC21385228;gbkey=Gene;gene=LOC21385228;gene_biotype=protein_coding
LOC21385230	16.5796	14.7803	18.3789	1.24347	0.314373	0.573705	1	no changed	12	15	18	23	19.49	24.52	24.78	29.29	NW_010356719.1	30946	36869	33925	ID=gene-LOC21385230;Dbxref=GeneID:21385230;Name=LOC21385230;gbkey=Gene;gene=LOC21385230;gene_biotype=protein_coding
LOC21385231	149.865	134.61	165.12	1.22665	0.294729	0.268014	1	no changed	98	148	176	191	159.17	241.91	242.27	243.26	NW_010356719.1	38695	41360	3.95714e+19	ID=gene-LOC21385231;Dbxref=GeneID:21385231;Name=LOC21385231;gbkey=Gene;gene=LOC21385231;gene_biotype=protein_coding
LOC112094309	71.6581	65.1534	78.1627	1.19967	0.262639	0.294409	1	no changed	55	64	91	82	89.33	104.61	125.26	104.43	NW_010356723.1	5645	10781	9385	ID=gene-LOC112094309;Dbxref=GeneID:112094309;Name=LOC112094309;gbkey=Gene;gene=LOC112094309;gene_biotype=protein_coding
LOC21389639	3.08177	4.40125	1.76229	0.400408	-1.32046	0.668706	1	no changed	8	0	1	3	12.99	0	1.38	3.82	NW_010356723.1	24082	28448	2477928099	ID=gene-LOC21389639;Dbxref=GeneID:21389639;Name=LOC21389639;gbkey=Gene;gene=LOC21389639;gene_biotype=protein_coding
LOC21389640	18.0697	21.8782	14.2612	0.651843	-0.617404	0.325646	1	no changed	14	26	12	20	22.74	42.5	16.52	25.47	NW_010356723.1	39497	50361	41991	ID=gene-LOC21389640;Dbxref=GeneID:21389640;Name=LOC21389640;gbkey=Gene;gene=LOC21389640;gene_biotype=protein_coding
LOC21389643	65.5942	65.1288	66.0596	1.01429	0.0204723	0.955878	1	no changed	50	69	58	90	81.21	112.78	79.84	114.62	NW_010356723.1	65230	69108	67155	ID=gene-LOC21389643;Dbxref=GeneID:21389643;Name=LOC21389643;gbkey=Gene;gene=LOC21389643;gene_biotype=protein_coding
LOC21389649	59.0911	63.5571	54.625	0.859464	-0.218491	0.434771	1	no changed	63	53	52	70	102.32	86.63	71.58	89.15	NW_010356723.1	130312	149981	140192	ID=gene-LOC21389649;Dbxref=GeneID:21389649;Name=LOC21389649;gbkey=Gene;gene=LOC21389649;gene_biotype=protein_coding
LOC21392890	185.493	190.622	180.364	0.946184	-0.0798074	0.62843	1	no changed	179	169	191	210	290.73	276.24	262.92	267.46	NW_010356724.1	3004	8233	3.49452e+23	ID=gene-LOC21392890;Dbxref=GeneID:21392890;Name=LOC21392890;gbkey=Gene;gene=LOC21392890;gene_biotype=protein_coding
LOC21392892	1.19083	1.09046	1.29119	1.18408	0.243763	1	1	no changed	0	2	0	3	0	3.27	0	3.82	NW_010356724.1	19413	23168	198182080322634	ID=gene-LOC21392892;Dbxref=GeneID:21392892;Name=LOC21392892;gbkey=Gene;gene=LOC21392892;gene_biotype=protein_coding
LOC21392893	0.508166	0.545232	0.4711	0.864035	-0.210838	1	1	no changed	0	1	1	0	0	1.63	1.38	0	NW_010356724.1	30029	32899	3033432719	ID=gene-LOC21392893;Dbxref=GeneID:21392893;Name=LOC21392893;gbkey=Gene;gene=LOC21392893;gene_biotype=protein_coding
LOC21392894	23.1624	18.1108	28.214	1.55785	0.639559	0.26873	1	no changed	24	9	27	36	38.98	14.71	37.17	45.85	NW_010356724.1	41817	48345	4732547639	ID=gene-LOC21392894;Dbxref=GeneID:21392894;Name=LOC21392894;gbkey=Gene;gene=LOC21392894;gene_biotype=protein_coding
LOC21392896	100.842	100.245	101.439	1.01191	0.0170764	0.972185	1	no changed	95	88	113	112	154.3	143.84	155.55	142.64	NW_010356724.1	67043	73993	7318673587	ID=gene-LOC21392896;Dbxref=GeneID:21392896;Name=LOC21392896;gbkey=Gene;gene=LOC21392896;gene_biotype=protein_coding
LOC21392900	0.430398	0	0.860796	Inf	Inf	0.722819	1	no changed	0	0	0	2	0	0	0	2.55	NW_010356724.1	82251	84536	83555	ID=gene-LOC21392900;Dbxref=GeneID:21392900;Name=LOC21392900;gbkey=Gene;gene=LOC21392900;gene_biotype=protein_coding
LOC21392902	1.70392	1.64554	1.76229	1.07095	0.0988895	1	1	no changed	2	1	1	3	3.25	1.63	1.38	3.82	NW_010356724.1	90908	92504	9115891175	ID=gene-LOC21392902;Dbxref=GeneID:21392902;Name=LOC21392902;gbkey=Gene;gene=LOC21392902;gene_biotype=protein_coding
LOC21392904	0.822772	1.64554	0	0	#NAME?	0.30377	1	no changed	2	1	0	0	3.25	1.63	0	0	NW_010356724.1	101494	102952	101882	ID=gene-LOC21392904;Dbxref=GeneID:21392904;Name=LOC21392904;gbkey=Gene;gene=LOC21392904;gene_biotype=protein_coding
LOC21392906	0.275078	0.550156	0	0	#NAME?	0.911095	1	no changed	1	0	0	0	1.62	0	0	0	NW_010356724.1	118940	121645	119915	ID=gene-LOC21392906;Dbxref=GeneID:21392906;Name=LOC21392906;gbkey=Gene;gene=LOC21392906;gene_biotype=protein_coding
LOC21410934	119.079	117.845	120.312	1.02093	0.0298894	0.915873	1	no changed	126	89	122	146	204.65	145.47	167.94	185.95	NW_010356724.1	130023	134588	132955133134	ID=gene-LOC21410934;Dbxref=GeneID:21410934;Name=LOC21410934;gbkey=Gene;gene=LOC21410934;gene_biotype=protein_coding
LOC21392909	89.5585	95.3184	83.7986	0.879143	-0.18583	0.394683	1	no changed	91	83	92	94	147.8	135.67	126.64	119.72	NW_010356724.1	140381	142444	1.40655e+17	ID=gene-LOC21392909;Dbxref=GeneID:21392909;Name=LOC21392909;gbkey=Gene;gene=LOC21392909;gene_biotype=protein_coding
LOC21392915	184.604	191.246	177.961	0.930536	-0.103867	0.638938	1	no changed	195	154	206	188	316.72	251.72	283.57	239.44	NW_010356724.1	217686	222303	2.20643e+23	ID=gene-LOC21392915;Dbxref=GeneID:21392915;Name=LOC21392915;gbkey=Gene;gene=LOC21392915;gene_biotype=protein_coding
LOC21392916	40.8654	31.2703	50.4605	1.61369	0.690363	0.268382	1	no changed	39	18	66	45	63.34	29.42	90.85	57.31	NW_010356724.1	251502	252557	2.52409e+17	ID=gene-LOC21392916;Dbxref=GeneID:21392916;Name=LOC21392916;gbkey=Gene;gene=LOC21392916;gene_biotype=protein_coding
LOC21392920	0.23555	0	0.4711	Inf	Inf	1	1	no changed	0	0	1	0	0	0	1.38	0	NW_010356724.1	275187	282294	275281	ID=gene-LOC21392920;Dbxref=GeneID:21392920;Name=LOC21392920;gbkey=Gene;gene=LOC21392920;gene_biotype=protein_coding
LOC21392921	2.62694	1.09539	4.15849	3.79637	1.92462	0.315309	1	no changed	1	1	7	2	1.62	1.63	9.64	2.55	NW_010356724.1	287326	288968	287684	ID=gene-LOC21392921;Dbxref=GeneID:21392921;Name=LOC21392921;gbkey=Gene;gene=LOC21392921;gene_biotype=protein_coding
LOC21389503	39.5029	38.3337	40.6722	1.061	0.0854306	0.808998	1	no changed	34	36	37	54	55.22	58.84	50.93	68.77	NW_010356728.1	10038	14891	1113414474	ID=gene-LOC21389503;Dbxref=GeneID:21389503;Name=LOC21389503;gbkey=Gene;gene=LOC21389503;gene_biotype=protein_coding
LOC21389504	273.633	271.111	276.155	1.01861	0.0265962	0.832974	1	no changed	248	247	271	345	402.8	403.73	373.04	439.39	NW_010356728.1	18882	22596	21848	ID=gene-LOC21389504;Dbxref=GeneID:21389504;Name=LOC21389504;gbkey=Gene;gene=LOC21389504;gene_biotype=protein_coding
LOC21389505	0.275078	0.550156	0	0	#NAME?	0.911095	1	no changed	1	0	0	0	1.62	0	0	0	NW_010356728.1	24367	26945	26777	ID=gene-LOC21389505;Dbxref=GeneID:21389505;Name=LOC21389505;gbkey=Gene;gene=LOC21389505;gene_biotype=protein_coding
LOC21389506	125.266	118.262	132.27	1.11844	0.161492	0.567287	1	no changed	100	116	162	130	162.42	189.61	223	165.57	NW_010356728.1	31260	37340	3285335842	ID=gene-LOC21389506;Dbxref=GeneID:21389506;Name=LOC21389506;gbkey=Gene;gene=LOC21389506;gene_biotype=protein_coding
LOC21389507	211.733	205.938	217.528	1.05628	0.0789954	0.619114	1	no changed	189	187	237	246	306.97	305.66	326.24	313.3	NW_010356728.1	39607	44641	407614131941804	ID=gene-LOC21389507;Dbxref=GeneID:21389507;Name=LOC21389507;gbkey=Gene;gene=LOC21389507;gene_biotype=protein_coding
LOC21389508	6.45448	7.66279	5.24618	0.68463	-0.546603	0.62707	1	no changed	6	8	2	10	9.75	13.08	2.75	12.74	NW_010356728.1	45279	49269	4571348092	ID=gene-LOC21389508;Dbxref=GeneID:21389508;Name=LOC21389508;gbkey=Gene;gene=LOC21389508;gene_biotype=protein_coding
LOC21389510	183.02	162.132	203.907	1.25766	0.330743	0.0370007	1	no changed	151	145	209	245	245.25	237.01	287.7	312.03	NW_010356728.1	52967	69261	5.60546e+59	ID=gene-LOC21389510;Dbxref=GeneID:21389510;Name=LOC21389510;gbkey=Gene;gene=LOC21389510;gene_biotype=protein_coding
LOC21389511	342.754	344.655	340.854	0.988971	-0.0159993	0.933748	1	no changed	346	283	359	399	561.97	462.58	494.18	508.17	NW_010356728.1	71452	83375	7.31718e+29	ID=gene-LOC21389511;Dbxref=GeneID:21389511;Name=LOC21389511;gbkey=Gene;gene=LOC21389511;gene_biotype=protein_coding
LOC21389516	39.8221	41.5952	38.0491	0.914747	-0.128555	0.735339	1	no changed	32	44	36	49	51.97	71.92	49.56	62.41	NW_010356728.1	98240	100894	9861799644	ID=gene-LOC21389516;Dbxref=GeneID:21389516;Name=LOC21389516;gbkey=Gene;gene=LOC21389516;gene_biotype=protein_coding
LOC21389518	1.24825	1.6357	0.860796	0.526256	-0.926162	0.901878	1	no changed	0	3	0	2	0	4.9	0	2.55	NW_010356728.1	108684	116285	114155	ID=gene-LOC21389518;Dbxref=GeneID:21389518;Name=LOC21389518;gbkey=Gene;gene=LOC21389518;gene_biotype=protein_coding
LOC21389520	64.5698	58.5319	70.6078	1.20631	0.270605	0.529242	1	no changed	39	68	64	94	63.34	111.15	88.1	119.72	NW_010356728.1	121929	125645	123862124232	ID=gene-LOC21389520;Dbxref=GeneID:21389520;Name=LOC21389520;gbkey=Gene;gene=LOC21389520;gene_biotype=protein_coding
LOC21389521	144.436	149.523	139.348	0.931954	-0.101669	0.596109	1	no changed	137	136	135	176	222.51	222.3	185.83	224.15	NW_010356728.1	125987	129383	1.27436e+17	ID=gene-LOC21389521;Dbxref=GeneID:21389521;Name=LOC21389521;gbkey=Gene;gene=LOC21389521;gene_biotype=protein_coding
LOC21389522	73.1693	84.9147	61.4239	0.72336	-0.467214	0.046163	1	no changed	82	73	71	65	133.18	119.32	97.73	82.78	NW_010356728.1	137631	139702	139171	ID=gene-LOC21389522;Dbxref=GeneID:21389522;Name=LOC21389522;gbkey=Gene;gene=LOC21389522;gene_biotype=protein_coding
LOC21389523	375.711	381.121	370.301	0.971609	-0.0415523	0.761449	1	no changed	333	363	374	451	540.85	593.34	514.82	574.39	NW_010356728.1	139560	151905	1.44122e+17	ID=gene-LOC21389523;Dbxref=GeneID:21389523;Name=LOC21389523;gbkey=Gene;gene=LOC21389523;gene_biotype=protein_coding
LOC21389524	116.84	110.703	122.976	1.11086	0.151681	0.478866	1	no changed	115	87	124	150	186.78	142.21	170.69	191.04	NW_010356728.1	169772	174060	1.70454e+41	ID=gene-LOC21389524;Dbxref=GeneID:21389524;Name=LOC21389524;gbkey=Gene;gene=LOC21389524;gene_biotype=protein_coding
LOC21389525	0.686299	0	1.3726	Inf	Inf	0.444539	1	no changed	0	0	2	1	0	0	2.75	1.27	NW_010356728.1	182204	190170	189973	ID=gene-LOC21389525;Dbxref=GeneID:21389525;Name=LOC21389525;gbkey=Gene;gene=LOC21389525;gene_biotype=protein_coding
LOC21393223	272.618	278.695	266.541	0.95639	-0.0643293	0.652611	1	no changed	238	271	278	315	386.56	442.96	382.68	401.18	NW_010356730.1	28488	34038	30658	ID=gene-LOC21393223;Dbxref=GeneID:21393223;Name=LOC21393223;gbkey=Gene;gene=LOC21393223;gene_biotype=protein_coding
LOC21393226	77.7642	62.9479	92.5806	1.47075	0.556552	0.337039	1	no changed	50	65	128	75	81.21	106.25	176.2	95.52	NW_010356730.1	73729	82495	7.40737e+29	ID=gene-LOC21393226;Dbxref=GeneID:21393226;Name=LOC21393226;gbkey=Gene;gene=LOC21393226;gene_biotype=protein_coding
LOC21393229	37.1589	41.0844	33.2333	0.808903	-0.305962	0.377288	1	no changed	39	36	34	40	63.34	58.84	46.8	50.94	NW_010356730.1	155495	159387	1.55657e+23	ID=gene-LOC21393229;Dbxref=GeneID:21393229;Name=LOC21393229;gbkey=Gene;gene=LOC21393229;gene_biotype=protein_coding
LOC112090280	19.4807	18.6167	20.3447	1.09282	0.128061	0.852763	1	no changed	16	18	24	21	25.99	29.42	33.04	26.75	NW_010356730.1	219758	223220	222877	ID=gene-LOC112090280;Dbxref=GeneID:112090280;Name=LOC112090280;gbkey=Gene;gene=LOC112090280;gene_biotype=pseudogene;pseudo=true
LOC21388756	20.2917	19.7268	20.8565	1.05727	0.0803413	0.938346	1	no changed	20	16	26	20	32.48	26.15	35.79	25.47	NW_010356738.1	40436	60509	5.19656e+19	ID=gene-LOC21388756;Dbxref=GeneID:21388756;Name=LOC21388756;gbkey=Gene;gene=LOC21388756;gene_biotype=lncRNA
LOC21388760	2.09137	3.28124	0.901497	0.274743	-1.86385	0.342043	1	no changed	2	4	1	1	3.25	6.54	1.38	1.27	NW_010356738.1	151310	152609	152014152039	ID=gene-LOC21388760;Dbxref=GeneID:21388760;Name=LOC21388760;gbkey=Gene;gene=LOC21388760;gene_biotype=lncRNA
LOC21384930	241.612	208.001	275.224	1.32319	0.40402	0.0173002	0.875337	no changed	165	215	301	310	267.99	351.43	414.34	394.81	NW_010356741.1	688	2636	7.17917e+17	ID=gene-LOC21384930;Dbxref=GeneID:21384930;Name=LOC21384930;gbkey=Gene;gene=LOC21384930;gene_biotype=protein_coding;partial=true;start_range=.,689
LOC21384933	26.2488	29.5705	22.9271	0.775337	-0.367105	0.375709	1	no changed	26	28	24	27	42.23	45.77	33.04	34.39	NW_010356741.1	30783	39421	3.27654e+24	ID=gene-LOC21384933;Dbxref=GeneID:21384933;Name=LOC21384933;gbkey=Gene;gene=LOC21384933;gene_biotype=protein_coding
LOC21384568	2.62309	0	5.24618	Inf	Inf	0.106074	1	no changed	0	0	2	10	0	0	2.75	12.74	NW_010356746.1	22564	26900	2669026704	ID=gene-LOC21384568;Dbxref=GeneID:21384568;Name=LOC21384568;gbkey=Gene;gene=LOC21384568;gene_biotype=pseudogene;pseudo=true
LOC21387674	0.508166	0.545232	0.4711	0.864035	-0.210838	1	1	no changed	0	1	1	0	0	1.63	1.38	0	NW_010356783.1	7493	9772	7605	ID=gene-LOC21387674;Dbxref=GeneID:21387674;Name=LOC21387674;gbkey=Gene;gene=LOC21387674;gene_biotype=protein_coding
LOC112090333	20.2971	22.9539	17.6403	0.768508	-0.379868	0.658833	1	no changed	11	31	21	18	17.87	50.67	28.91	22.92	NW_010356783.1	20567	24553	24359	ID=gene-LOC112090333;Dbxref=GeneID:112090333;Name=LOC112090333;gbkey=Gene;gene=LOC112090333;gene_biotype=lncRNA
LOC21387680	42.2428	39.37	45.1156	1.14594	0.196531	0.727997	1	no changed	23	49	51	49	37.36	80.09	70.2	62.41	NW_010356783.1	58900	73993	6232369551	ID=gene-LOC21387680;Dbxref=GeneID:21387680;Name=LOC21387680;gbkey=Gene;gene=LOC21387680;gene_biotype=protein_coding
LOC112090358	13.266	9.83387	16.6981	1.69801	0.763849	0.262109	1	no changed	4	14	19	18	6.5	22.88	26.15	22.92	NW_010356787.1	3968	11702	10489	ID=gene-LOC112090358;Dbxref=GeneID:112090358;Name=LOC112090358;gbkey=Gene;gene=LOC112090358;gene_biotype=protein_coding
LOC21388943	12.3965	14.7951	9.99788	0.675755	-0.565428	0.362121	1	no changed	15	12	13	9	24.36	19.61	17.89	11.46	NW_010356787.1	19776	23344	2.10442e+29	ID=gene-LOC21388943;Dbxref=GeneID:21388943;Name=LOC21388943;gbkey=Gene;gene=LOC21388943;gene_biotype=protein_coding
LOC21388944	0.430398	0	0.860796	Inf	Inf	0.722819	1	no changed	0	0	0	2	0	0	0	2.55	NW_010356787.1	24754	25424	25067	ID=gene-LOC21388944;Dbxref=GeneID:21388944;Name=LOC21388944;gbkey=Gene;gene=LOC21388944;gene_biotype=protein_coding
LOC21388948	83.9629	87.14	80.7858	0.927081	-0.109233	0.672425	1	no changed	91	68	92	87	147.8	111.15	126.64	110.8	NW_010356787.1	42287	44941	43166	ID=gene-LOC21388948;Dbxref=GeneID:21388948;Name=LOC21388948;gbkey=Gene;gene=LOC21388948;gene_biotype=protein_coding
LOC21388949	1.46954	1.09539	1.8437	1.68315	0.75116	0.910555	1	no changed	1	1	3	1	1.62	1.63	4.13	1.27	NW_010356787.1	48698	54473	4914653136	ID=gene-LOC21388949;Dbxref=GeneID:21388949;Name=LOC21388949;gbkey=Gene;gene=LOC21388949;gene_biotype=protein_coding
LOC21388951	1.13705	0	2.27409	Inf	Inf	0.216459	1	no changed	0	0	3	2	0	0	4.13	2.55	NW_010356787.1	74827	76616	7583076354	ID=gene-LOC21388951;Dbxref=GeneID:21388951;Name=LOC21388951;gbkey=Gene;gene=LOC21388951;gene_biotype=protein_coding
LOC21388955	78.7971	73.8771	83.7172	1.13319	0.180396	0.493947	1	no changed	55	80	90	96	89.33	130.76	123.89	122.27	NW_010356787.1	133995	147350	1.34406e+29	ID=gene-LOC21388955;Dbxref=GeneID:21388955;Name=LOC21388955;gbkey=Gene;gene=LOC21388955;gene_biotype=protein_coding
LOC21388956	40.8223	46.5909	35.0536	0.75237	-0.410485	0.361587	1	no changed	50	35	47	30	81.21	57.21	64.7	38.21	NW_010356787.1	149821	153659	151094151687	ID=gene-LOC21388956;Dbxref=GeneID:21388956;Name=LOC21388956;gbkey=Gene;gene=LOC21388956;gene_biotype=protein_coding
LOC21388957	77.4092	75.0562	79.7622	1.0627	0.0877331	0.735509	1	no changed	73	64	88	89	118.57	104.61	121.14	113.35	NW_010356787.1	153774	156206	154945	ID=gene-LOC21388957;Dbxref=GeneID:21388957;Name=LOC21388957;gbkey=Gene;gene=LOC21388957;gene_biotype=protein_coding
LOC21388958	6.91133	7.12248	6.70018	0.940708	-0.0881808	1	1	no changed	7	6	6	9	11.37	9.81	8.26	11.46	NW_010356787.1	157159	161507	1.58635e+17	ID=gene-LOC21388958;Dbxref=GeneID:21388958;Name=LOC21388958;gbkey=Gene;gene=LOC21388958;gene_biotype=protein_coding
LOC21388959	0.510628	0.550156	0.4711	0.856302	-0.223808	1	1	no changed	1	0	1	0	1.62	0	1.38	0	NW_010356787.1	166494	169838	168164	ID=gene-LOC21388959;Dbxref=GeneID:21388959;Name=LOC21388959;gbkey=Gene;gene=LOC21388959;gene_biotype=protein_coding
LOC21388960	330.496	340.71	320.282	0.940043	-0.0892018	0.494261	1	no changed	320	302	340	372	519.74	493.63	468.02	473.78	NW_010356787.1	171745	176419	1.72863e+41	ID=gene-LOC21388960;Dbxref=GeneID:21388960;Name=LOC21388960;gbkey=Gene;gene=LOC21388960;gene_biotype=protein_coding
LOC21384600	1.52942	1.64554	1.4133	0.858865	-0.219497	1	1	no changed	2	1	3	0	3.25	1.63	4.13	0	NW_010356818.1	20224	22547	2090820924	ID=gene-LOC21384600;Dbxref=GeneID:21384600;Name=LOC21384600;gbkey=Gene;gene=LOC21384600;gene_biotype=protein_coding
LOC21388652	17.2482	15.3207	19.1757	1.25162	0.323798	0.665109	1	no changed	11	17	27	15	17.87	27.79	37.17	19.1	NW_010356821.1	32992	46459	3797243192	ID=gene-LOC21388652;Dbxref=GeneID:21388652;Name=LOC21388652;gbkey=Gene;gene=LOC21388652;gene_biotype=protein_coding
LOC21388657	0.550156	1.10031	0	0	#NAME?	0.61787	1	no changed	2	0	0	0	3.25	0	0	0	NW_010356821.1	60005	61550	60061	ID=gene-LOC21388657;Dbxref=GeneID:21388657;Name=LOC21388657;gbkey=Gene;gene=LOC21388657;gene_biotype=protein_coding
LOC21388658	225.844	231.245	220.443	0.953286	-0.0690196	0.736472	1	no changed	235	187	224	267	381.68	305.66	308.34	340.05	NW_010356821.1	64028	66116	642496558165711	ID=gene-LOC21388658;Dbxref=GeneID:21388658;Name=LOC21388658;gbkey=Gene;gene=LOC21388658;gene_biotype=protein_coding
LOC21388659	4.95728	2.19078	7.72378	3.52559	1.81787	0.114813	1	no changed	2	2	10	7	3.25	3.27	13.77	8.92	NW_010356821.1	66457	70050	6970969791	ID=gene-LOC21388659;Dbxref=GeneID:21388659;Name=LOC21388659;gbkey=Gene;gene=LOC21388659;gene_biotype=protein_coding
LOC21388660	132.065	124.805	139.325	1.11634	0.158776	0.391027	1	no changed	100	128	145	165	162.42	209.22	199.6	210.14	NW_010356821.1	71736	74239	7.21807e+24	ID=gene-LOC21388660;Dbxref=GeneID:21388660;Name=LOC21388660;gbkey=Gene;gene=LOC21388660;gene_biotype=protein_coding
LOC21388661	3.30094	6.60187	0	0	#NAME?	0.274901	1	no changed	12	0	0	0	19.49	0	0	0	NW_010356821.1	75465	79334	78674	ID=gene-LOC21388661;Dbxref=GeneID:21388661;Name=LOC21388661;gbkey=Gene;gene=LOC21388661;gene_biotype=protein_coding
LOC21388664	247.021	260.31	233.732	0.8979	-0.155374	0.498213	1	no changed	269	206	265	253	436.91	336.72	364.78	322.22	NW_010356821.1	102903	113642	1.0399e+17	ID=gene-LOC21388664;Dbxref=GeneID:21388664;Name=LOC21388664;gbkey=Gene;gene=LOC21388664;gene_biotype=protein_coding
LOC112090260	11.1251	10.4086	11.8416	1.13767	0.186078	0.865347	1	no changed	10	9	16	10	16.24	14.71	22.02	12.74	NW_010356821.1	122116	123576	122631	ID=gene-LOC112090260;Dbxref=GeneID:112090260;Name=LOC112090260;gbkey=Gene;gene=LOC112090260;gene_biotype=protein_coding
LOC21388667	42.0184	45.4758	38.5609	0.847942	-0.237962	0.473147	1	no changed	45	38	38	48	73.09	62.11	52.31	61.13	NW_010356821.1	124304	128384	126988	ID=gene-LOC21388667;Dbxref=GeneID:21388667;Name=LOC21388667;gbkey=Gene;gene=LOC21388667;gene_biotype=protein_coding
LOC112090405	5.36177	7.11756	3.60599	0.506633	-0.980987	0.359119	1	no changed	6	7	4	4	9.75	11.44	5.51	5.09	NW_010356821.1	159064	164582	1.60561e+17	ID=gene-LOC112090405;Dbxref=GeneID:112090405;Name=LOC112090405;gbkey=Gene;gene=LOC112090405;gene_biotype=protein_coding
LOC21385176	2.31362	0.550156	4.07709	7.41079	2.88963	0.152276	1	no changed	1	0	5	4	1.62	0	6.88	5.09	NW_010356822.1	5862	8815	7651	ID=gene-LOC21385176;Dbxref=GeneID:21385176;Name=LOC21385176;gbkey=Gene;gene=LOC21385176;gene_biotype=protein_coding
LOC21385178	293.539	302.199	284.879	0.942688	-0.0851484	0.553607	1	no changed	250	302	295	339	406.05	493.63	406.08	431.75	NW_010356822.1	18420	24467	2.04612e+29	ID=gene-LOC21385178;Dbxref=GeneID:21385178;Name=LOC21385178;gbkey=Gene;gene=LOC21385178;gene_biotype=protein_coding
LOC21385180	0.275078	0.550156	0	0	#NAME?	0.911095	1	no changed	1	0	0	0	1.62	0	0	0	NW_010356822.1	28193	29101	28603	ID=gene-LOC21385180;Dbxref=GeneID:21385180;Name=LOC21385180;gbkey=Gene;gene=LOC21385180;gene_biotype=protein_coding
LOC21385181	5.01106	3.28124	6.74088	2.05437	1.0387	0.364227	1	no changed	2	4	7	8	3.25	6.54	9.64	10.19	NW_010356822.1	29591	33609	32379	ID=gene-LOC21385181;Dbxref=GeneID:21385181;Name=LOC21385181;gbkey=Gene;gene=LOC21385181;gene_biotype=protein_coding
LOC21385184	0.215199	0	0.430398	Inf	Inf	1	1	no changed	0	0	0	1	0	0	0	1.27	NW_010356822.1	41002	43050	41971	ID=gene-LOC21385184;Dbxref=GeneID:21385184;Name=LOC21385184;gbkey=Gene;gene=LOC21385184;gene_biotype=protein_coding
LOC21411482	27.917	25.6948	30.1391	1.17296	0.230158	0.709128	1	no changed	14	33	32	35	22.74	53.94	44.05	44.58	NW_010356827.1	87128	122500	118249	ID=gene-LOC21411482;Dbxref=GeneID:21411482;Name=LOC21411482;gbkey=Gene;gene=LOC21411482;gene_biotype=protein_coding
LOC21389358	171.982	168.213	175.751	1.04481	0.0632425	0.722544	1	no changed	168	139	194	196	272.86	227.2	267.05	249.62	NW_010356830.1	15405	20616	1.89392e+24	ID=gene-LOC21389358;Dbxref=GeneID:21389358;Name=LOC21389358;gbkey=Gene;gene=LOC21389358;gene_biotype=protein_coding
LOC21389360	14.1333	13.1447	15.1219	1.15043	0.202168	0.753994	1	no changed	12	12	12	22	19.49	19.61	16.52	28.02	NW_010356830.1	50500	56089	51432	ID=gene-LOC21389360;Dbxref=GeneID:21389360;Name=LOC21389360;gbkey=Gene;gene=LOC21389360;gene_biotype=pseudogene;pseudo=true
LOC21389362	2.15221	1.64062	2.66379	1.62365	0.69924	0.800811	1	no changed	1	2	2	4	1.62	3.27	2.75	5.09	NW_010356830.1	64788	68769	6.50457e+24	ID=gene-LOC21389362;Dbxref=GeneID:21389362;Name=LOC21389362;gbkey=Gene;gene=LOC21389362;gene_biotype=protein_coding
LOC21389364	0.510628	0.550156	0.4711	0.856302	-0.223808	1	1	no changed	1	0	1	0	1.62	0	1.38	0	NW_010356830.1	80162	81605	8076780866	ID=gene-LOC21389364;Dbxref=GeneID:21389364;Name=LOC21389364;gbkey=Gene;gene=LOC21389364;gene_biotype=protein_coding
LOC21389365	0.942199	0	1.8844	Inf	Inf	0.529826	1	no changed	0	0	4	0	0	0	5.51	0	NW_010356830.1	111372	112806	111738112224	ID=gene-LOC21389365;Dbxref=GeneID:21389365;Name=LOC21389365;gbkey=Gene;gene=LOC21389365;gene_biotype=protein_coding
LOC21389366	30.1555	27.9152	32.3959	1.16051	0.214762	0.681787	1	no changed	22	29	24	49	35.73	47.4	33.04	62.41	NW_010356830.1	117807	120219	1.18796e+17	ID=gene-LOC21389366;Dbxref=GeneID:21389366;Name=LOC21389366;gbkey=Gene;gene=LOC21389366;gene_biotype=pseudogene;pseudo=true
LOC21389369	1.25434	1.09539	1.4133	1.29023	0.367625	1	1	no changed	1	1	3	0	1.62	1.63	4.13	0	NW_010356830.1	170342	173938	170791170882	ID=gene-LOC21389369;Dbxref=GeneID:21389369;Name=LOC21389369;gbkey=Gene;gene=LOC21389369;gene_biotype=protein_coding
LOC21389370	352.308	362.593	342.023	0.943268	-0.0842597	0.515105	1	no changed	335	327	356	405	544.1	534.5	490.05	515.81	NW_010356830.1	182440	186517	1.84362e+23	ID=gene-LOC21389370;Dbxref=GeneID:21389370;Name=LOC21389370;gbkey=Gene;gene=LOC21389370;gene_biotype=protein_coding
LOC21393414	42.7298	33.3822	52.0773	1.56003	0.641573	0.348291	1	no changed	25	36	74	40	40.6	58.84	101.86	50.94	NW_010356831.1	746	3464	13182279	ID=gene-LOC21393414;Dbxref=GeneID:21393414;Name=LOC21393414;gbkey=Gene;gene=LOC21393414;gene_biotype=protein_coding
LOC21393417	12.0026	10.9539	13.0514	1.19148	0.252759	0.742776	1	no changed	10	10	14	15	16.24	16.35	19.27	19.1	NW_010356831.1	32749	35433	3335535139	ID=gene-LOC21393417;Dbxref=GeneID:21393417;Name=LOC21393417;gbkey=Gene;gene=LOC21393417;gene_biotype=protein_coding
LOC21393419	36.1888	29.5361	42.8415	1.45048	0.53653	0.159226	1	no changed	19	35	48	47	30.86	57.21	66.07	59.86	NW_010356831.1	41306	47087	437374699247009	ID=gene-LOC21393419;Dbxref=GeneID:21393419;Name=LOC21393419;gbkey=Gene;gene=LOC21393419;gene_biotype=protein_coding
LOC21393420	0.547694	1.09539	0	0	#NAME?	0.498912	1	no changed	1	1	0	0	1.62	1.63	0	0	NW_010356831.1	52042	52434	52242	ID=gene-LOC21393420;Dbxref=GeneID:21393420;Name=LOC21393420;gbkey=Gene;gene=LOC21393420;gene_biotype=protein_coding
LOC21393421	1.85828	3.28616	0.430398	0.130973	-2.93266	0.194965	1	no changed	3	3	0	1	4.87	4.9	0	1.27	NW_010356831.1	58075	58681	58310	ID=gene-LOC21393421;Dbxref=GeneID:21393421;Name=LOC21393421;gbkey=Gene;gene=LOC21393421;gene_biotype=protein_coding
LOC21393422	8.08533	6.56248	9.60818	1.46411	0.550022	0.573796	1	no changed	4	8	14	7	6.5	13.08	19.27	8.92	NW_010356831.1	70753	76210	7365275051	ID=gene-LOC21393422;Dbxref=GeneID:21393422;Name=LOC21393422;gbkey=Gene;gene=LOC21393422;gene_biotype=protein_coding
LOC21393425	0.275078	0.550156	0	0	#NAME?	0.911095	1	no changed	1	0	0	0	1.62	0	0	0	NW_010356831.1	86626	89356	86937	ID=gene-LOC21393425;Dbxref=GeneID:21393425;Name=LOC21393425;gbkey=Gene;gene=LOC21393425;gene_biotype=protein_coding
LOC112090570	0.881147	0	1.76229	Inf	Inf	0.310766	1	no changed	0	0	1	3	0	0	1.38	3.82	NW_010356831.1	92179	94540	9271893625	ID=gene-LOC112090570;Dbxref=GeneID:112090570;Name=LOC112090570;gbkey=Gene;gene=LOC112090570;gene_biotype=lncRNA
LOC21393429	3.5248	1.64062	5.40898	3.29692	1.72112	0.226697	1	no changed	1	2	6	6	1.62	3.27	8.26	7.64	NW_010356831.1	132444	136255	1.33281e+17	ID=gene-LOC21393429;Dbxref=GeneID:21393429;Name=LOC21393429;gbkey=Gene;gene=LOC21393429;gene_biotype=protein_coding
LOC21393434	28.0012	33.9767	22.0256	0.648257	-0.625363	0.108614	1	no changed	35	27	23	26	56.85	44.13	31.66	33.11	NW_010356831.1	196223	198499	197887197924	ID=gene-LOC21393434;Dbxref=GeneID:21393434;Name=LOC21393434;gbkey=Gene;gene=LOC21393434;gene_biotype=protein_coding
LOC21393440	28.7402	26.2942	31.1861	1.18604	0.246157	0.522978	1	no changed	25	23	26	44	40.6	37.59	35.79	56.04	NW_010356831.1	228776	231118	2.29088e+17	ID=gene-LOC21393440;Dbxref=GeneID:21393440;Name=LOC21393440;gbkey=Gene;gene=LOC21393440;gene_biotype=protein_coding
LOC21393443	24.7236	31.7662	17.681	0.556596	-0.845298	0.0386257	1	no changed	29	29	22	17	47.1	47.4	30.28	21.65	NW_010356831.1	257191	259079	2.58342e+23	ID=gene-LOC21393443;Dbxref=GeneID:21393443;Name=LOC21393443;gbkey=Gene;gene=LOC21393443;gene_biotype=protein_coding
LOC21393444	0.545232	1.09046	0	0	#NAME?	0.616557	1	no changed	0	2	0	0	0	3.27	0	0	NW_010356831.1	259739	263593	263239	ID=gene-LOC21393444;Dbxref=GeneID:21393444;Name=LOC21393444;gbkey=Gene;gene=LOC21393444;gene_biotype=protein_coding
LOC21389344	2.13795	1.10031	3.17559	2.88608	1.52911	0.460855	1	no changed	2	0	4	3	3.25	0	5.51	3.82	NW_010356836.1	7637	10140	8021802780639030	ID=gene-LOC21389344;Dbxref=GeneID:21389344;Name=LOC21389344;gbkey=Gene;gene=LOC21389344;gene_biotype=protein_coding
LOC21389345	1.0009	1.10031	0.901497	0.819311	-0.287517	1	1	no changed	2	0	1	1	3.25	0	1.38	1.27	NW_010356836.1	14134	23205	1422617314	ID=gene-LOC21389345;Dbxref=GeneID:21389345;Name=LOC21389345;gbkey=Gene;gene=LOC21389345;gene_biotype=protein_coding
LOC21389347	1.1167	0	2.23339	Inf	Inf	0.217796	1	no changed	0	0	2	3	0	0	2.75	3.82	NW_010356836.1	51984	58149	52773	ID=gene-LOC21389347;Dbxref=GeneID:21389347;Name=LOC21389347;gbkey=Gene;gene=LOC21389347;gene_biotype=protein_coding
LOC21389349	1.23645	1.10031	1.3726	1.24746	0.318996	1	1	no changed	2	0	2	1	3.25	0	2.75	1.27	NW_010356836.1	101730	102197	1.01804e+17	ID=gene-LOC21389349;Dbxref=GeneID:21389349;Name=LOC21389349;gbkey=Gene;gene=LOC21389349;gene_biotype=protein_coding
LOC21389351	34.3694	37.2678	31.471	0.844456	-0.243906	0.507957	1	no changed	39	29	33	37	63.34	47.4	45.43	47.12	NW_010356836.1	113593	117907	116563	ID=gene-LOC21389351;Dbxref=GeneID:21389351;Name=LOC21389351;gbkey=Gene;gene=LOC21389351;gene_biotype=protein_coding
LOC21389353	69.3386	72.3153	66.3618	0.917673	-0.123947	0.61826	1	no changed	70	62	76	71	113.69	101.34	104.62	90.43	NW_010356836.1	128352	130955	1.28721e+17	ID=gene-LOC21389353;Dbxref=GeneID:21389353;Name=LOC21389353;gbkey=Gene;gene=LOC21389353;gene_biotype=protein_coding
LOC21389355	227.262	232.836	221.687	0.952115	-0.0707925	0.631471	1	no changed	226	199	244	248	367.07	325.28	335.87	315.85	NW_010356836.1	132119	134594	1.32668e+17	ID=gene-LOC21389355;Dbxref=GeneID:21389355;Name=LOC21389355;gbkey=Gene;gene=LOC21389355;gene_biotype=protein_coding
LOC21389356	335.702	374.171	297.233	0.794377	-0.332105	0.00926879	0.687089	no changed	361	322	313	348	586.33	526.32	430.86	443.21	NW_010356836.1	142598	153624	1.46356e+83	ID=gene-LOC21389356;Dbxref=GeneID:21389356;Name=LOC21389356;gbkey=Gene;gene=LOC21389356;gene_biotype=protein_coding
LOC21388052	36.9214	34.9736	38.8692	1.11139	0.152359	0.850244	1	no changed	16	48	35	52	25.99	78.46	48.18	66.23	NW_010356843.1	908	11868	3.51446e+29	ID=gene-LOC21388052;Dbxref=GeneID:21388052;Name=LOC21388052;gbkey=Gene;gene=LOC21388052;gene_biotype=protein_coding
LOC21388054	30.8949	37.7983	23.9914	0.634723	-0.6558	0.0712532	1	no changed	36	33	29	24	58.47	53.94	39.92	30.57	NW_010356843.1	29303	33336	3.22283e+19	ID=gene-LOC21388054;Dbxref=GeneID:21388054;Name=LOC21388054;gbkey=Gene;gene=LOC21388054;gene_biotype=protein_coding
LOC21388056	2.09137	3.28124	0.901497	0.274743	-1.86385	0.342043	1	no changed	2	4	1	1	3.25	6.54	1.38	1.27	NW_010356843.1	42709	47016	4635146674	ID=gene-LOC21388056;Dbxref=GeneID:21388056;Name=LOC21388056;gbkey=Gene;gene=LOC21388056;gene_biotype=protein_coding
LOC21388059	208.741	204.764	212.719	1.03885	0.0549875	0.717117	1	no changed	172	202	214	260	279.36	330.18	294.58	331.14	NW_010356843.1	57575	63176	6000361273	ID=gene-LOC21388059;Dbxref=GeneID:21388059;Name=LOC21388059;gbkey=Gene;gene=LOC21388059;gene_biotype=protein_coding
LOC21388062	75.0313	47.013	103.05	2.19194	1.13221	0.128563	1	no changed	25	61	142	84	40.6	99.71	195.47	106.98	NW_010356843.1	100543	120914	1.00861e+35	ID=gene-LOC21388062;Dbxref=GeneID:21388062;Name=LOC21388062;gbkey=Gene;gene=LOC21388062;gene_biotype=protein_coding
LOC21388063	4.65233	4.36678	4.93789	1.13078	0.177324	0.986727	1	no changed	1	7	5	6	1.62	11.44	6.88	7.64	NW_010356843.1	136066	139166	1.36705e+35	ID=gene-LOC21388063;Dbxref=GeneID:21388063;Name=LOC21388063;gbkey=Gene;gene=LOC21388063;gene_biotype=protein_coding
LOC21395493	72.7663	77.2224	68.3103	0.884592	-0.176916	0.474215	1	no changed	70	71	71	81	113.69	116.05	97.73	103.16	NW_010356865.1	356	2826	8921050	ID=gene-LOC21395493;Dbxref=GeneID:21395493;Name=LOC21395493;gbkey=Gene;gene=LOC21395493;gene_biotype=protein_coding
LOC21395494	1.35225	0	2.70449	Inf	Inf	0.152647	1	no changed	0	0	3	3	0	0	4.13	3.82	NW_010356865.1	8022	11631	9668	ID=gene-LOC21395494;Dbxref=GeneID:21395494;Name=LOC21395494;gbkey=Gene;gene=LOC21395494;gene_biotype=protein_coding
LOC21395495	2.83145	4.3717	1.29119	0.295352	-1.75949	0.313821	1	no changed	2	6	0	3	3.25	9.81	0	3.82	NW_010356865.1	12439	15488	1.33491e+24	ID=gene-LOC21395495;Dbxref=GeneID:21395495;Name=LOC21395495;gbkey=Gene;gene=LOC21395495;gene_biotype=protein_coding
LOC21395496	18.8276	18.0665	19.5887	1.08426	0.116706	0.840186	1	no changed	15	18	16	28	24.36	29.42	22.02	35.66	NW_010356865.1	28551	32003	31743	ID=gene-LOC21395496;Dbxref=GeneID:21395496;Name=LOC21395496;gbkey=Gene;gene=LOC21395496;gene_biotype=protein_coding
LOC21395497	9.23729	12.5945	5.88008	0.466877	-1.09888	0.134656	1	no changed	11	12	7	6	17.87	19.61	9.64	7.64	NW_010356865.1	34712	37990	35087	ID=gene-LOC21395497;Dbxref=GeneID:21395497;Name=LOC21395497;gbkey=Gene;gene=LOC21395497;gene_biotype=protein_coding
LOC21395499	0.23555	0	0.4711	Inf	Inf	1	1	no changed	0	0	1	0	0	0	1.38	0	NW_010356865.1	44273	47059	46480	ID=gene-LOC21395499;Dbxref=GeneID:21395499;Name=LOC21395499;gbkey=Gene;gene=LOC21395499;gene_biotype=protein_coding
LOC21395502	49.3738	48.8162	49.9314	1.02284	0.0325874	0.96633	1	no changed	59	30	53	58	95.83	49.04	72.96	73.87	NW_010356865.1	71706	76237	7421074327	ID=gene-LOC21395502;Dbxref=GeneID:21395502;Name=LOC21395502;gbkey=Gene;gene=LOC21395502;gene_biotype=protein_coding
LOC21395503	0.4711	0	0.942199	Inf	Inf	0.729394	1	no changed	0	0	2	0	0	0	2.75	0	NW_010356865.1	76624	79071	78040	ID=gene-LOC21395503;Dbxref=GeneID:21395503;Name=LOC21395503;gbkey=Gene;gene=LOC21395503;gene_biotype=protein_coding
LOC21395506	84.3814	86.0052	82.7576	0.96224	-0.0555311	0.856538	1	no changed	82	75	77	108	133.18	122.59	105.99	137.55	NW_010356865.1	118178	120335	119331119994	ID=gene-LOC21395506;Dbxref=GeneID:21395506;Name=LOC21395506;gbkey=Gene;gene=LOC21395506;gene_biotype=protein_coding
LOC21395507	59.4497	61.3023	57.5971	0.939558	-0.0899454	0.82518	1	no changed	48	64	51	78	77.96	104.61	70.2	99.34	NW_010356865.1	143683	146367	1.44145e+23	ID=gene-LOC21395507;Dbxref=GeneID:21395507;Name=LOC21395507;gbkey=Gene;gene=LOC21395507;gene_biotype=protein_coding
LOC21395515	68.9556	76.6673	61.2438	0.798826	-0.324047	0.198952	1	no changed	68	72	56	81	110.44	117.69	77.09	103.16	NW_010356865.1	183472	187718	1.84601e+17	ID=gene-LOC21395515;Dbxref=GeneID:21395515;Name=LOC21395515;gbkey=Gene;gene=LOC21395515;gene_biotype=protein_coding
LOC21395516	4.12617	8.25234	0	0	#NAME?	0.248484	1	no changed	15	0	0	0	24.36	0	0	0	NW_010356865.1	190819	193359	193174	ID=gene-LOC21395516;Dbxref=GeneID:21395516;Name=LOC21395516;gbkey=Gene;gene=LOC21395516;gene_biotype=protein_coding
LOC21395520	20.6052	16.9514	24.259	1.43109	0.517115	0.271732	1	no changed	10	21	25	29	16.24	34.33	34.41	36.93	NW_010356865.1	232483	235303	232926234950	ID=gene-LOC21395520;Dbxref=GeneID:21395520;Name=LOC21395520;gbkey=Gene;gene=LOC21395520;gene_biotype=protein_coding
LOC112090692	1.58074	2.73108	0.430398	0.157592	-2.66573	0.286396	1	no changed	1	4	0	1	1.62	6.54	0	1.27	NW_010356865.1	245803	246315	246204	ID=gene-LOC112090692;Dbxref=GeneID:112090692;Name=LOC112090692;gbkey=Gene;gene=LOC112090692;gene_biotype=protein_coding
LOC112090620	0.215199	0	0.430398	Inf	Inf	1	1	no changed	0	0	0	1	0	0	0	1.27	NW_010356865.1	285173	287597	285945	ID=gene-LOC112090620;Dbxref=GeneID:112090620;Name=LOC112090620;gbkey=Gene;gene=LOC112090620;gene_biotype=protein_coding
LOC21395529	5.08916	6.57233	3.60599	0.548663	-0.866009	0.443	1	no changed	6	6	4	4	9.75	9.81	5.51	5.09	NW_010356865.1	327974	331573	3.28179e+23	ID=gene-LOC21395529;Dbxref=GeneID:21395529;Name=LOC21395529;gbkey=Gene;gene=LOC21395529;gene_biotype=protein_coding
LOC21395533	90.6412	89.8415	91.4409	1.0178	0.0254583	0.939997	1	no changed	86	78	100	103	139.68	127.49	137.65	131.18	NW_010356865.1	358973	367427	3.59979e+17	ID=gene-LOC21395533;Dbxref=GeneID:21395533;Name=LOC21395533;gbkey=Gene;gene=LOC21395533;gene_biotype=protein_coding
LOC21393732	239.573	259.14	220.006	0.848984	-0.236191	0.0971718	1	no changed	253	220	245	243	410.92	359.6	337.25	309.48	NW_010356868.1	2257	10312	41005926	ID=gene-LOC21393732;Dbxref=GeneID:21393732;Name=LOC21393732;gbkey=Gene;gene=LOC21393732;gene_biotype=protein_coding
LOC21393733	129.032	116.651	141.413	1.21227	0.277711	0.13571	1	no changed	105	108	154	160	170.54	176.53	211.99	203.78	NW_010356868.1	11873	19782	130201586916719	ID=gene-LOC21393733;Dbxref=GeneID:21393733;Name=LOC21393733;gbkey=Gene;gene=LOC21393733;gene_biotype=protein_coding
LOC21393734	12.353	12.0443	12.6617	1.05125	0.0721117	0.99356	1	no changed	10	12	15	13	16.24	19.61	20.65	16.56	NW_010356868.1	24060	37803	3268832856	ID=gene-LOC21393734;Dbxref=GeneID:21393734;Name=LOC21393734;gbkey=Gene;gene=LOC21393734;gene_biotype=protein_coding
LOC21393735	46.5737	58.0703	35.077	0.604043	-0.727276	0.0138394	0.785515	no changed	56	50	37	41	90.95	81.73	50.93	52.22	NW_010356868.1	50609	57382	511175262453108	ID=gene-LOC21393735;Dbxref=GeneID:21393735;Name=LOC21393735;gbkey=Gene;gene=LOC21393735;gene_biotype=protein_coding
LOC21393737	9.27778	10.9539	7.60168	0.693971	-0.527052	0.510042	1	no changed	10	10	7	10	16.24	16.35	9.64	12.74	NW_010356868.1	75171	87058	7.69228e+19	ID=gene-LOC21393737;Dbxref=GeneID:21393737;Name=LOC21393737;gbkey=Gene;gene=LOC21393737;gene_biotype=protein_coding
LOC21393738	5.85793	5.48679	6.22908	1.13529	0.183057	0.930563	1	no changed	7	3	5	9	11.37	4.9	6.88	11.46	NW_010356868.1	100363	103796	1.00574e+17	ID=gene-LOC21393738;Dbxref=GeneID:21393738;Name=LOC21393738;gbkey=Gene;gene=LOC21393738;gene_biotype=protein_coding
LOC21393740	0.746178	0.550156	0.942199	1.7126	0.776192	1	1	no changed	1	0	2	0	1.62	0	2.75	0	NW_010356868.1	130684	135587	135132135339	ID=gene-LOC21393740;Dbxref=GeneID:21393740;Name=LOC21393740;gbkey=Gene;gene=LOC21393740;gene_biotype=protein_coding
LOC21393746	5.03292	5.47694	4.58889	0.837857	-0.255224	0.881746	1	no changed	5	5	7	3	8.12	8.17	9.64	3.82	NW_010356868.1	174519	180254	1.76285e+29	ID=gene-LOC21393746;Dbxref=GeneID:21393746;Name=LOC21393746;gbkey=Gene;gene=LOC21393746;gene_biotype=protein_coding
LOC21393748	132.048	128.151	135.946	1.06083	0.0851942	0.642345	1	no changed	115	119	136	167	186.78	194.51	187.21	212.69	NW_010356868.1	184651	196802	1.87141e+35	ID=gene-LOC21393748;Dbxref=GeneID:21393748;Name=LOC21393748;gbkey=Gene;gene=LOC21393748;gene_biotype=protein_coding
LOC21393750	55.7333	56.4346	55.032	0.975147	-0.0363087	0.918894	1	no changed	56	47	62	60	90.95	76.82	85.35	76.42	NW_010356868.1	205439	209197	207025207923	ID=gene-LOC21393750;Dbxref=GeneID:21393750;Name=LOC21393750;gbkey=Gene;gene=LOC21393750;gene_biotype=protein_coding
LOC21393751	0.275078	0.550156	0	0	#NAME?	0.911095	1	no changed	1	0	0	0	1.62	0	0	0	NW_010356868.1	212980	220901	215795	ID=gene-LOC21393751;Dbxref=GeneID:21393751;Name=LOC21393751;gbkey=Gene;gene=LOC21393751;gene_biotype=protein_coding
LOC21393752	792.263	785.536	798.989	1.01713	0.0244988	0.796497	1	no changed	746	688	829	949	1211.64	1124.57	1141.15	1208.64	NW_010356868.1	221897	260841	2.22924e+59	ID=gene-LOC21393752;Dbxref=GeneID:21393752;Name=LOC21393752;gbkey=Gene;gene=LOC21393752;gene_biotype=protein_coding
LOC112090767	4.42417	4.38155	4.46679	1.01945	0.0277952	1	1	no changed	4	4	4	6	6.5	6.54	5.51	7.64	NW_010356868.1	277647	280083	279467279770	ID=gene-LOC112090767;Dbxref=GeneID:112090767;Name=LOC112090767;gbkey=Gene;gene=LOC112090767;gene_biotype=pseudogene;pseudo=true
LOC21393758	27.6211	26.8247	28.4175	1.05938	0.0832191	0.889106	1	no changed	22	27	32	31	35.73	44.13	44.05	39.48	NW_010356868.1	283561	285699	284475284521	ID=gene-LOC21393758;Dbxref=GeneID:21393758;Name=LOC21393758;gbkey=Gene;gene=LOC21393758;gene_biotype=protein_coding
LOC21393759	2.74424	2.19078	3.2977	1.50527	0.590018	0.895096	1	no changed	2	2	7	0	3.25	3.27	9.64	0	NW_010356868.1	287732	289175	2.88328e+17	ID=gene-LOC21393759;Dbxref=GeneID:21393759;Name=LOC21393759;gbkey=Gene;gene=LOC21393759;gene_biotype=protein_coding
LOC21393760	0.545232	1.09046	0	0	#NAME?	0.616557	1	no changed	0	2	0	0	0	3.27	0	0	NW_010356868.1	297608	301567	297694	ID=gene-LOC21393760;Dbxref=GeneID:21393760;Name=LOC21393760;gbkey=Gene;gene=LOC21393760;gene_biotype=protein_coding
LOC21393761	40.3425	35.5287	45.1563	1.27098	0.345941	0.587207	1	no changed	18	47	52	48	29.24	76.82	71.58	61.13	NW_010356868.1	303210	309930	3.03559e+23	ID=gene-LOC21393761;Dbxref=GeneID:21393761;Name=LOC21393761;gbkey=Gene;gene=LOC21393761;gene_biotype=protein_coding
LOC21393763	0.450749	0	0.901497	Inf	Inf	0.658654	1	no changed	0	0	1	1	0	0	1.38	1.27	NW_010356868.1	317753	323271	318495318598	ID=gene-LOC21393763;Dbxref=GeneID:21393763;Name=LOC21393763;gbkey=Gene;gene=LOC21393763;gene_biotype=protein_coding
LOC21395738	2.00052	1.64554	2.3555	1.43144	0.517468	0.967556	1	no changed	2	1	5	0	3.25	1.63	6.88	0	NW_010356869.1	3074	6906	5630	ID=gene-LOC21395738;Dbxref=GeneID:21395738;Name=LOC21395738;gbkey=Gene;gene=LOC21395738;gene_biotype=protein_coding
LOC21395739	1.25317	1.64554	0.860796	0.523107	-0.934822	0.871462	1	no changed	2	1	0	2	3.25	1.63	0	2.55	NW_010356869.1	23388	27664	2718427401	ID=gene-LOC21395739;Dbxref=GeneID:21395739;Name=LOC21395739;gbkey=Gene;gene=LOC21395739;gene_biotype=protein_coding
LOC21395742	682.55	650.439	714.661	1.09874	0.135845	0.299569	1	no changed	549	639	798	787	891.68	1044.48	1098.47	1002.32	NW_010356869.1	53032	78203	5.57066e+49	ID=gene-LOC21395742;Dbxref=GeneID:21395742;Name=LOC21395742;gbkey=Gene;gene=LOC21395742;gene_biotype=protein_coding
LOC21395745	95.7386	98.5997	92.8776	0.941967	-0.0862519	0.71403	1	no changed	93	87	93	114	151.05	142.21	128.02	145.19	NW_010356869.1	103940	108191	1.04485e+29	ID=gene-LOC21395745;Dbxref=GeneID:21395745;Name=LOC21395745;gbkey=Gene;gene=LOC21395745;gene_biotype=protein_coding
LOC21395746	0.686299	0	1.3726	Inf	Inf	0.444539	1	no changed	0	0	2	1	0	0	2.75	1.27	NW_010356869.1	114319	116902	1.14989e+17	ID=gene-LOC21395746;Dbxref=GeneID:21395746;Name=LOC21395746;gbkey=Gene;gene=LOC21395746;gene_biotype=protein_coding
LOC112090834	92.637	88.1566	97.1175	1.10165	0.139664	0.526163	1	no changed	76	85	102	114	123.44	138.94	140.41	145.19	NW_010356869.1	171483	177014	1.72995e+35	ID=gene-LOC112090834;Dbxref=GeneID:112090834;Name=LOC112090834;gbkey=Gene;gene=LOC112090834;gene_biotype=protein_coding
LOC21395748	27.814	31.2062	24.4218	0.782595	-0.353663	0.366766	1	no changed	26	31	29	25	42.23	50.67	39.92	31.84	NW_010356869.1	179035	181426	179799179849	ID=gene-LOC21395748;Dbxref=GeneID:21395748;Name=LOC21395748;gbkey=Gene;gene=LOC21395748;gene_biotype=protein_coding
LOC21395749	2.50998	2.74586	2.27409	0.828192	-0.271963	1	1	no changed	4	1	3	2	6.5	1.63	4.13	2.55	NW_010356869.1	183368	186566	1.83439e+23	ID=gene-LOC21395749;Dbxref=GeneID:21395749;Name=LOC21395749;gbkey=Gene;gene=LOC21395749;gene_biotype=protein_coding
LOC21395751	0.920675	0.550156	1.29119	2.34696	1.23079	0.859446	1	no changed	1	0	0	3	1.62	0	0	3.82	NW_010356869.1	211315	214780	213142213437	ID=gene-LOC21395751;Dbxref=GeneID:21395751;Name=LOC21395751;gbkey=Gene;gene=LOC21395751;gene_biotype=protein_coding
LOC21395752	12.2027	13.7096	10.6959	0.780174	-0.358132	0.618672	1	no changed	16	9	9	15	25.99	14.71	12.39	19.1	NW_010356869.1	228158	231049	229375230933	ID=gene-LOC21395752;Dbxref=GeneID:21395752;Name=LOC21395752;gbkey=Gene;gene=LOC21395752;gene_biotype=protein_coding
LOC21395754	221.427	214.711	228.143	1.06256	0.0875434	0.566471	1	no changed	199	193	244	263	323.21	315.47	335.87	334.96	NW_010356869.1	240522	243522	2.40699e+23	ID=gene-LOC21395754;Dbxref=GeneID:21395754;Name=LOC21395754;gbkey=Gene;gene=LOC21395754;gene_biotype=protein_coding
LOC21395756	1.4133	0	2.8266	Inf	Inf	0.444186	1	no changed	0	0	6	0	0	0	8.26	0	NW_010356869.1	251987	254291	2.52785e+29	ID=gene-LOC21395756;Dbxref=GeneID:21395756;Name=LOC21395756;gbkey=Gene;gene=LOC21395756;gene_biotype=protein_coding
LOC21395759	35.7456	36.7226	34.7687	0.946794	-0.0788778	0.847589	1	no changed	39	28	40	37	63.34	45.77	55.06	47.12	NW_010356869.1	268940	275114	271182	ID=gene-LOC21395759;Dbxref=GeneID:21395759;Name=LOC21395759;gbkey=Gene;gene=LOC21395759;gene_biotype=protein_coding
LOC21395760	0.430398	0	0.860796	Inf	Inf	0.722819	1	no changed	0	0	0	2	0	0	0	2.55	NW_010356869.1	276340	282429	282333	ID=gene-LOC21395760;Dbxref=GeneID:21395760;Name=LOC21395760;gbkey=Gene;gene=LOC21395760;gene_biotype=protein_coding
LOC21395761	2.09596	0.545232	3.64669	6.68833	2.74165	0.202916	1	no changed	0	1	5	3	0	1.63	6.88	3.82	NW_010356869.1	283125	287174	2.83457e+17	ID=gene-LOC21395761;Dbxref=GeneID:21395761;Name=LOC21395761;gbkey=Gene;gene=LOC21395761;gene_biotype=protein_coding
LOC21395764	65.2877	70.0704	60.5051	0.863491	-0.211747	0.419907	1	no changed	57	71	59	76	92.58	116.05	81.22	96.79	NW_010356869.1	297775	301326	2.98015e+53	ID=gene-LOC21395764;Dbxref=GeneID:21395764;Name=LOC21395764;gbkey=Gene;gene=LOC21395764;gene_biotype=protein_coding
LOC21395765	0.272616	0.545232	0	0	#NAME?	0.910281	1	no changed	0	1	0	0	0	1.63	0	0	NW_010356869.1	306556	309122	306852	ID=gene-LOC21395765;Dbxref=GeneID:21395765;Name=LOC21395765;gbkey=Gene;gene=LOC21395765;gene_biotype=protein_coding
LOC21395766	0.961377	0.550156	1.3726	2.49492	1.319	0.832747	1	no changed	1	0	2	1	1.62	0	2.75	1.27	NW_010356869.1	309832	311219	310973	ID=gene-LOC21395766;Dbxref=GeneID:21395766;Name=LOC21395766;gbkey=Gene;gene=LOC21395766;gene_biotype=protein_coding
LOC112090790	19.0082	17.5262	20.4902	1.16912	0.225423	0.657715	1	no changed	16	16	17	29	25.99	26.15	23.4	36.93	NW_010356869.1	330502	333727	330670332250	ID=gene-LOC112090790;Dbxref=GeneID:112090790;Name=LOC112090790;gbkey=Gene;gene=LOC112090790;gene_biotype=protein_coding
LOC21395768	23.0751	19.7219	26.4283	1.34005	0.422287	0.438924	1	no changed	19	17	36	22	30.86	27.79	49.56	28.02	NW_010356869.1	336415	339559	338320	ID=gene-LOC21395768;Dbxref=GeneID:21395768;Name=LOC21395768;gbkey=Gene;gene=LOC21395768;gene_biotype=protein_coding
LOC21395769	15.3964	15.3453	15.4476	1.00667	0.00958453	1	1	no changed	16	12	20	14	25.99	19.61	27.53	17.83	NW_010356869.1	345832	349645	348982	ID=gene-LOC21395769;Dbxref=GeneID:21395769;Name=LOC21395769;gbkey=Gene;gene=LOC21395769;gene_biotype=protein_coding
LOC21395771	0.275078	0.550156	0	0	#NAME?	0.911095	1	no changed	1	0	0	0	1.62	0	0	0	NW_010356869.1	365139	368823	366104	ID=gene-LOC21395771;Dbxref=GeneID:21395771;Name=LOC21395771;gbkey=Gene;gene=LOC21395771;gene_biotype=protein_coding
LOC21395773	150.651	140.195	161.107	1.14916	0.200581	0.241778	1	no changed	125	131	162	197	203.02	214.13	223	250.9	NW_010356869.1	373707	377905	375080376147	ID=gene-LOC21395773;Dbxref=GeneID:21395773;Name=LOC21395773;gbkey=Gene;gene=LOC21395773;gene_biotype=protein_coding
LOC21395774	25.4355	29.5607	21.3103	0.720901	-0.472128	0.284883	1	no changed	24	30	16	32	38.98	49.04	22.02	40.76	NW_010356869.1	378331	383227	380387	ID=gene-LOC21395774;Dbxref=GeneID:21395774;Name=LOC21395774;gbkey=Gene;gene=LOC21395774;gene_biotype=protein_coding
LOC21390790	261.447	270.055	252.838	0.936248	-0.0950373	0.525476	1	no changed	255	238	248	316	414.17	389.02	341.38	402.46	NW_010356876.1	6729	15748	7.27191e+27	ID=gene-LOC21390790;Dbxref=GeneID:21390790;Name=LOC21390790;gbkey=Gene;gene=LOC21390790;gene_biotype=protein_coding
LOC21390794	114.893	111.69	118.096	1.05736	0.08046	0.70914	1	no changed	94	110	131	131	152.67	179.8	180.33	166.84	NW_010356876.1	54058	60957	552745534160392	ID=gene-LOC21390794;Dbxref=GeneID:21390794;Name=LOC21390794;gbkey=Gene;gene=LOC21390794;gene_biotype=protein_coding
LOC21390795	0.215199	0	0.430398	Inf	Inf	1	1	no changed	0	0	0	1	0	0	0	1.27	NW_010356876.1	63274	68050	64367	ID=gene-LOC21390795;Dbxref=GeneID:21390795;Name=LOC21390795;gbkey=Gene;gene=LOC21390795;gene_biotype=protein_coding
LOC21390796	0.272616	0.545232	0	0	#NAME?	0.910281	1	no changed	0	1	0	0	0	1.63	0	0	NW_010356876.1	72475	77700	77085	ID=gene-LOC21390796;Dbxref=GeneID:21390796;Name=LOC21390796;gbkey=Gene;gene=LOC21390796;gene_biotype=protein_coding
LOC21390797	96.8962	94.1738	99.6185	1.05782	0.0810878	0.707986	1	no changed	80	92	100	122	129.94	150.38	137.65	155.38	NW_010356876.1	77972	82660	815018162581949	ID=gene-LOC21390797;Dbxref=GeneID:21390797;Name=LOC21390797;gbkey=Gene;gene=LOC21390797;gene_biotype=protein_coding
LOC21390799	69.0936	65.7183	72.4688	1.10272	0.141064	0.586354	1	no changed	59	61	78	83	95.83	99.71	107.37	105.71	NW_010356876.1	100394	106865	1.01261e+41	ID=gene-LOC21390799;Dbxref=GeneID:21390799;Name=LOC21390799;gbkey=Gene;gene=LOC21390799;gene_biotype=protein_coding
LOC112090886	1.2161	1.10031	1.3319	1.21047	0.275568	1	1	no changed	2	0	1	2	3.25	0	1.38	2.55	NW_010356876.1	107634	110966	107714108402	ID=gene-LOC112090886;Dbxref=GeneID:112090886;Name=LOC112090886;gbkey=Gene;gene=LOC112090886;gene_biotype=protein_coding
LOC21390804	1.35107	0.550156	2.15199	3.9116	1.96776	0.645851	1	no changed	1	0	0	5	1.62	0	0	6.37	NW_010356876.1	142575	146790	143038145100	ID=gene-LOC21390804;Dbxref=GeneID:21390804;Name=LOC21390804;gbkey=Gene;gene=LOC21390804;gene_biotype=protein_coding
LOC21390807	4.7603	4.93171	4.58889	0.930487	-0.103942	1	1	no changed	5	4	7	3	8.12	6.54	9.64	3.82	NW_010356876.1	157917	167408	1.61153e+23	ID=gene-LOC21390807;Dbxref=GeneID:21390807;Name=LOC21390807;gbkey=Gene;gene=LOC21390807;gene_biotype=protein_coding
LOC21390809	0.275078	0.550156	0	0	#NAME?	0.911095	1	no changed	1	0	0	0	1.62	0	0	0	NW_010356876.1	175457	177124	176030	ID=gene-LOC21390809;Dbxref=GeneID:21390809;Name=LOC21390809;gbkey=Gene;gene=LOC21390809;gene_biotype=protein_coding
LOC21390811	0.272616	0.545232	0	0	#NAME?	0.910281	1	no changed	0	1	0	0	0	1.63	0	0	NW_010356876.1	191139	192816	192669	ID=gene-LOC21390811;Dbxref=GeneID:21390811;Name=LOC21390811;gbkey=Gene;gene=LOC21390811;gene_biotype=protein_coding
LOC21385792	17.5056	22.9834	12.0278	0.523323	-0.934227	0.0651548	1	no changed	17	25	10	17	27.61	40.86	13.77	21.65	NW_010356882.1	4153	7698	53696836	ID=gene-LOC21385792;Dbxref=GeneID:21385792;Name=LOC21385792;gbkey=Gene;gene=LOC21385792;gene_biotype=protein_coding
LOC21385793	0.941026	0.550156	1.3319	2.42094	1.27557	0.834061	1	no changed	1	0	1	2	1.62	0	1.38	2.55	NW_010356882.1	18572	20421	1975820016	ID=gene-LOC21385793;Dbxref=GeneID:21385793;Name=LOC21385793;gbkey=Gene;gene=LOC21385793;gene_biotype=protein_coding
LOC21385801	13.8465	12.5945	15.0986	1.19882	0.261618	0.757632	1	no changed	11	12	22	11	17.87	19.61	30.28	14.01	NW_010356882.1	61062	66931	6.18466e+24	ID=gene-LOC21385801;Dbxref=GeneID:21385801;Name=LOC21385801;gbkey=Gene;gene=LOC21385801;gene_biotype=protein_coding
LOC21387341	15.8888	2.72616	29.0514	10.6565	3.41367	6.59e-06	0.00797422	up	0	5	37	27	0	8.17	50.93	34.39	NW_010356884.1	7202	11455	7232791311383	ID=gene-LOC21387341;Dbxref=GeneID:21387341;Name=LOC21387341;gbkey=Gene;gene=LOC21387341;gene_biotype=protein_coding
LOC21387342	228.694	227.791	229.597	1.00793	0.01139	0.96252	1	no changed	198	218	248	262	321.59	356.33	341.38	333.68	NW_010356884.1	12157	19312	1.25511e+34	ID=gene-LOC21387342;Dbxref=GeneID:21387342;Name=LOC21387342;gbkey=Gene;gene=LOC21387342;gene_biotype=protein_coding
LOC21387344	0.665948	0	1.3319	Inf	Inf	0.445331	1	no changed	0	0	1	2	0	0	1.38	2.55	NW_010356884.1	23361	26128	2370924040	ID=gene-LOC21387344;Dbxref=GeneID:21387344;Name=LOC21387344;gbkey=Gene;gene=LOC21387344;gene_biotype=protein_coding
LOC21387346	45.5817	44.3263	46.8372	1.05665	0.0794916	0.834607	1	no changed	33	48	51	53	53.6	78.46	70.2	67.5	NW_010356884.1	38680	52864	404704404950426	ID=gene-LOC21387346;Dbxref=GeneID:21387346;Name=LOC21387346;gbkey=Gene;gene=LOC21387346;gene_biotype=protein_coding
LOC21387348	4.7542	5.47202	4.03639	0.737642	-0.439007	0.767447	1	no changed	4	6	4	5	6.5	9.81	5.51	6.37	NW_010356884.1	73261	77038	7.34627e+19	ID=gene-LOC21387348;Dbxref=GeneID:21387348;Name=LOC21387348;gbkey=Gene;gene=LOC21387348;gene_biotype=protein_coding
LOC21387350	64.054	56.4593	71.6487	1.26903	0.343731	0.186521	1	no changed	61	42	79	80	99.08	68.65	108.75	101.89	NW_010356884.1	89097	98346	8966896764	ID=gene-LOC21387350;Dbxref=GeneID:21387350;Name=LOC21387350;gbkey=Gene;gene=LOC21387350;gene_biotype=protein_coding
LOC21387352	0.23555	0	0.4711	Inf	Inf	1	1	no changed	0	0	1	0	0	0	1.38	0	NW_010356884.1	114658	116199	115090	ID=gene-LOC21387352;Dbxref=GeneID:21387352;Name=LOC21387352;gbkey=Gene;gene=LOC21387352;gene_biotype=protein_coding
LOC112090939	104.406	118.395	90.4173	0.763689	-0.388942	0.200356	1	no changed	127	89	96	105	206.27	145.47	132.15	133.73	NW_010356899.1	24914	29021	2615027793	ID=gene-LOC112090939;Dbxref=GeneID:112090939;Name=LOC112090939;gbkey=Gene;gene=LOC112090939;gene_biotype=protein_coding
LOC21385246	4.0333	4.93171	3.13489	0.63566	-0.653672	0.657597	1	no changed	5	4	3	4	8.12	6.54	4.13	5.09	NW_010356899.1	29666	35305	31719	ID=gene-LOC21385246;Dbxref=GeneID:21385246;Name=LOC21385246;gbkey=Gene;gene=LOC21385246;gene_biotype=protein_coding
LOC21385248	0.545232	1.09046	0	0	#NAME?	0.616557	1	no changed	0	2	0	0	0	3.27	0	0	NW_010356899.1	44265	45987	4540645410	ID=gene-LOC21385248;Dbxref=GeneID:21385248;Name=LOC21385248;gbkey=Gene;gene=LOC21385248;gene_biotype=protein_coding
LOC21385249	1.472	1.10031	1.8437	1.67561	0.744689	0.910425	1	no changed	2	0	3	1	3.25	0	4.13	1.27	NW_010356899.1	48828	51042	494104968750030	ID=gene-LOC21385249;Dbxref=GeneID:21385249;Name=LOC21385249;gbkey=Gene;gene=LOC21385249;gene_biotype=protein_coding
LOC21389570	0.921848	0	1.8437	Inf	Inf	0.308089	1	no changed	0	0	3	1	0	0	4.13	1.27	NW_010356908.1	1167	6149	2800	ID=gene-LOC21389570;Dbxref=GeneID:21389570;Name=LOC21389570;gbkey=Gene;gene=LOC21389570;gene_biotype=protein_coding
LOC21389578	4.14417	3.82155	4.46679	1.16884	0.22508	0.959474	1	no changed	1	6	4	6	1.62	9.81	5.51	7.64	NW_010356908.1	152225	153862	153685	ID=gene-LOC21389578;Dbxref=GeneID:21389578;Name=LOC21389578;gbkey=Gene;gene=LOC21389578;gene_biotype=protein_coding
LOC21384178	146.156	158.89	133.422	0.839709	-0.252039	0.146276	1	no changed	157	133	148	148	255	217.39	203.73	188.49	NW_010356911.1	2394	4497	3258	ID=gene-LOC21384178;Dbxref=GeneID:21384178;Name=LOC21384178;gbkey=Gene;gene=LOC21384178;gene_biotype=protein_coding
LOC112091041	24.2501	22.4382	26.062	1.1615	0.215991	0.641578	1	no changed	17	24	27	31	27.61	39.23	37.17	39.48	NW_010356914.1	6	3089	1112	ID=gene-LOC112091041;Dbxref=GeneID:112091041;Name=LOC112091041;gbkey=Gene;gene=LOC112091041;gene_biotype=protein_coding
LOC21393043	0.510628	0.550156	0.4711	0.856302	-0.223808	1	1	no changed	1	0	1	0	1.62	0	1.38	0	NW_010356914.1	41075	45334	4320144047	ID=gene-LOC21393043;Dbxref=GeneID:21393043;Name=LOC21393043;gbkey=Gene;gene=LOC21393043;gene_biotype=protein_coding
LOC21393044	328.196	334.732	321.661	0.960949	-0.0574679	0.689581	1	no changed	324	287	321	396	526.24	469.12	441.87	504.34	NW_010356914.1	55499	58809	5.57036e+34	ID=gene-LOC21393044;Dbxref=GeneID:21393044;Name=LOC21393044;gbkey=Gene;gene=LOC21393044;gene_biotype=protein_coding
LOC21393047	0.921848	0	1.8437	Inf	Inf	0.308089	1	no changed	0	0	3	1	0	0	4.13	1.27	NW_010356914.1	74603	78780	7.47497e+19	ID=gene-LOC21393047;Dbxref=GeneID:21393047;Name=LOC21393047;gbkey=Gene;gene=LOC21393047;gene_biotype=protein_coding
LOC21393048	144.381	149.518	139.244	0.931284	-0.102707	0.578427	1	no changed	136	137	143	167	220.89	223.93	196.84	212.69	NW_010356914.1	79155	81110	79890	ID=gene-LOC21393048;Dbxref=GeneID:21393048;Name=LOC21393048;gbkey=Gene;gene=LOC21393048;gene_biotype=protein_coding
LOC21393050	6.95942	7.13725	6.78158	0.950167	-0.0737474	1	1	no changed	10	3	8	7	16.24	4.9	11.01	8.92	NW_010356914.1	82306	84476	8315184372	ID=gene-LOC21393050;Dbxref=GeneID:21393050;Name=LOC21393050;gbkey=Gene;gene=LOC21393050;gene_biotype=protein_coding
LOC21393052	122.734	128.111	117.357	0.91606	-0.126486	0.494424	1	no changed	107	127	134	126	173.79	207.59	184.46	160.47	NW_010356914.1	87593	92666	8897789172	ID=gene-LOC21393052;Dbxref=GeneID:21393052;Name=LOC21393052;gbkey=Gene;gene=LOC21393052;gene_biotype=protein_coding
LOC21393053	106.792	117.781	95.8029	0.813397	-0.297968	0.128778	1	no changed	113	102	112	100	183.53	166.72	154.17	127.36	NW_010356914.1	95238	100112	9.6498e+19	ID=gene-LOC21393053;Dbxref=GeneID:21393053;Name=LOC21393053;gbkey=Gene;gene=LOC21393053;gene_biotype=protein_coding
LOC21393054	75.1529	68.9848	81.321	1.17882	0.237348	0.318237	1	no changed	58	68	84	97	94.2	111.15	115.63	123.54	NW_010356914.1	100685	101684	1.00933e+23	ID=gene-LOC21393054;Dbxref=GeneID:21393054;Name=LOC21393054;gbkey=Gene;gene=LOC21393054;gene_biotype=protein_coding
LOC21393056	179.335	178.062	180.608	1.0143	0.0204799	0.923397	1	no changed	175	150	197	204	284.23	245.18	271.18	259.81	NW_010356914.1	105859	109894	1.07031e+23	ID=gene-LOC21393056;Dbxref=GeneID:21393056;Name=LOC21393056;gbkey=Gene;gene=LOC21393056;gene_biotype=protein_coding
LOC21393057	90.8887	85.951	95.8263	1.11489	0.156907	0.481113	1	no changed	71	86	102	111	115.32	140.57	140.41	141.37	NW_010356914.1	110782	113726	112282113215	ID=gene-LOC21393057;Dbxref=GeneID:21393057;Name=LOC21393057;gbkey=Gene;gene=LOC21393057;gene_biotype=protein_coding
LOC21393061	119.975	118.346	121.603	1.02752	0.0391706	0.842296	1	no changed	117	99	122	149	190.03	161.82	167.94	189.77	NW_010356914.1	134157	136502	134257134828	ID=gene-LOC21393061;Dbxref=GeneID:21393061;Name=LOC21393061;gbkey=Gene;gene=LOC21393061;gene_biotype=lncRNA
LOC21393062	1.76626	2.20062	1.3319	0.605235	-0.724432	0.884374	1	no changed	4	0	1	2	6.5	0	1.38	2.55	NW_010356914.1	136923	143025	142529142559	ID=gene-LOC21393062;Dbxref=GeneID:21393062;Name=LOC21393062;gbkey=Gene;gene=LOC21393062;gene_biotype=protein_coding
LOC112091036	118.11	116.646	119.574	1.02509	0.0357554	0.87138	1	no changed	104	109	125	141	168.92	178.17	172.07	179.58	NW_010356914.1	152184	154624	152537	ID=gene-LOC112091036;Dbxref=GeneID:112091036;Name=LOC112091036;gbkey=Gene;gene=LOC112091036;gene_biotype=protein_coding
LOC21393065	272.386	270.025	274.747	1.01749	0.0250094	0.913083	1	no changed	249	244	321	287	404.42	398.83	441.87	365.52	NW_010356914.1	157326	162448	1.59517e+35	ID=gene-LOC21393065;Dbxref=GeneID:21393065;Name=LOC21393065;gbkey=Gene;gene=LOC21393065;gene_biotype=protein_coding
LOC21393068	0.550156	1.10031	0	0	#NAME?	0.61787	1	no changed	2	0	0	0	3.25	0	0	0	NW_010356914.1	176993	179369	177747	ID=gene-LOC21393068;Dbxref=GeneID:21393068;Name=LOC21393068;gbkey=Gene;gene=LOC21393068;gene_biotype=protein_coding
LOC21393070	2.27046	0.545232	3.99569	7.32841	2.8735	0.154297	1	no changed	0	1	3	6	0	1.63	4.13	7.64	NW_010356914.1	192734	194051	193335193472	ID=gene-LOC21393070;Dbxref=GeneID:21393070;Name=LOC21393070;gbkey=Gene;gene=LOC21393070;gene_biotype=protein_coding
LOC21393071	181.221	178.995	183.446	1.02487	0.0354403	0.89469	1	no changed	143	184	161	250	232.26	300.76	221.62	318.4	NW_010356914.1	200210	207786	2.00255e+41	ID=gene-LOC21393071;Dbxref=GeneID:21393071;Name=LOC21393071;gbkey=Gene;gene=LOC21393071;gene_biotype=protein_coding
LOC21393072	87.9106	92.5578	83.2634	0.899582	-0.152673	0.473084	1	no changed	84	85	100	84	136.43	138.94	137.65	106.98	NW_010356914.1	210353	221625	2.11121e+35	ID=gene-LOC21393072;Dbxref=GeneID:21393072;Name=LOC21393072;gbkey=Gene;gene=LOC21393072;gene_biotype=protein_coding
LOC21393073	490.37	508.413	472.328	0.929024	-0.106212	0.639586	1	no changed	495	433	438	618	803.97	707.76	602.92	787.08	NW_010356914.1	221878	232796	2.24453e+59	ID=gene-LOC21393073;Dbxref=GeneID:21393073;Name=LOC21393073;gbkey=Gene;gene=LOC21393073;gene_biotype=protein_coding
LOC21393076	0.275078	0.550156	0	0	#NAME?	0.911095	1	no changed	1	0	0	0	1.62	0	0	0	NW_010356914.1	241442	250043	241479	ID=gene-LOC21393076;Dbxref=GeneID:21393076;Name=LOC21393076;gbkey=Gene;gene=LOC21393076;gene_biotype=protein_coding
LOC21393077	10.5967	10.9687	10.2248	0.932181	-0.101318	0.978994	1	no changed	13	7	8	15	21.11	11.44	11.01	19.1	NW_010356914.1	250968	253701	251542252645	ID=gene-LOC21393077;Dbxref=GeneID:21393077;Name=LOC21393077;gbkey=Gene;gene=LOC21393077;gene_biotype=protein_coding
LOC21393080	1.10031	2.20062	0	0	#NAME?	0.448032	1	no changed	4	0	0	0	6.5	0	0	0	NW_010356914.1	272588	273235	272742272752	ID=gene-LOC21393080;Dbxref=GeneID:21393080;Name=LOC21393080;gbkey=Gene;gene=LOC21393080;gene_biotype=protein_coding
LOC21393081	1.58566	2.74093	0.430398	0.157026	-2.67092	0.286255	1	no changed	3	2	0	1	4.87	3.27	0	1.27	NW_010356914.1	278821	287070	2.80498e+23	ID=gene-LOC21393081;Dbxref=GeneID:21393081;Name=LOC21393081;gbkey=Gene;gene=LOC21393081;gene_biotype=protein_coding
LOC21393082	1.62615	1.10031	2.15199	1.9558	0.967758	0.818992	1	no changed	2	0	0	5	3.25	0	0	6.37	NW_010356914.1	303526	306455	304203	ID=gene-LOC21393082;Dbxref=GeneID:21393082;Name=LOC21393082;gbkey=Gene;gene=LOC21393082;gene_biotype=protein_coding
LOC21386696	412.742	385.076	440.408	1.14369	0.193699	0.104755	1	no changed	361	342	468	511	586.33	559.02	644.22	650.81	NW_010356916.1	11366	15342	1.34421e+29	ID=gene-LOC21386696;Dbxref=GeneID:21386696;Name=LOC21386696;gbkey=Gene;gene=LOC21386696;gene_biotype=protein_coding
LOC21386697	465.366	452.508	478.224	1.05683	0.0797421	0.505384	1	no changed	436	390	530	531	708.15	637.47	729.56	676.28	NW_010356916.1	21930	28368	2.30522e+34	ID=gene-LOC21386697;Dbxref=GeneID:21386697;Name=LOC21386697;gbkey=Gene;gene=LOC21386697;gene_biotype=protein_coding
LOC21386701	32.9537	42.1601	23.7472	0.563263	-0.82812	0.0203298	0.911403	no changed	36	41	23	30	58.47	67.02	31.66	38.21	NW_010356916.1	44593	46646	455264553445613	ID=gene-LOC21386701;Dbxref=GeneID:21386701;Name=LOC21386701;gbkey=Gene;gene=LOC21386701;gene_biotype=protein_coding
LOC21386703	205.986	200.284	211.689	1.05695	0.0799025	0.783842	1	no changed	148	218	231	239	240.38	356.33	317.98	304.39	NW_010356916.1	64612	70389	660266905969725	ID=gene-LOC21386703;Dbxref=GeneID:21386703;Name=LOC21386703;gbkey=Gene;gene=LOC21386703;gene_biotype=protein_coding
LOC21386704	98.8298	97.9658	99.6939	1.01764	0.0252261	0.983199	1	no changed	75	104	123	97	121.81	169.99	169.31	123.54	NW_010356916.1	73571	80842	7.42378e+29	ID=gene-LOC21386704;Dbxref=GeneID:21386704;Name=LOC21386704;gbkey=Gene;gene=LOC21386704;gene_biotype=protein_coding
LOC21385128	7.73656	8.77295	6.70018	0.763731	-0.388863	0.700217	1	no changed	10	6	6	9	16.24	9.81	8.26	11.46	NW_010356919.1	14893	18987	1.52442e+19	ID=gene-LOC21385128;Dbxref=GeneID:21385128;Name=LOC21385128;gbkey=Gene;gene=LOC21385128;gene_biotype=protein_coding
LOC21385129	25.4835	23.573	27.3939	1.16209	0.216721	0.623061	1	no changed	26	17	28	33	42.23	27.79	38.54	42.03	NW_010356919.1	24286	28898	2459027212	ID=gene-LOC21385129;Dbxref=GeneID:21385129;Name=LOC21385129;gbkey=Gene;gene=LOC21385129;gene_biotype=protein_coding
LOC21385130	25.5583	25.7933	25.3233	0.981779	-0.0265299	0.997608	1	no changed	34	13	30	26	55.22	21.25	41.3	33.11	NW_010356919.1	38641	45154	394734037141490	ID=gene-LOC21385130;Dbxref=GeneID:21385130;Name=LOC21385130;gbkey=Gene;gene=LOC21385130;gene_biotype=protein_coding
LOC21384270	1.30812	2.18585	0.430398	0.196902	-2.34445	0.418726	1	no changed	1	3	0	1	1.62	4.9	0	1.27	NW_010356931.1	199	1710	683	ID=gene-LOC21384270;Dbxref=GeneID:21384270;Name=LOC21384270;gbkey=Gene;gene=LOC21384270;gene_biotype=protein_coding;partial=true;start_range=.,200
LOC21392741	1.69899	1.6357	1.76229	1.0774	0.107549	1	1	no changed	0	3	1	3	0	4.9	1.38	3.82	NW_010357002.1	14900	17926	1.50642e+24	ID=gene-LOC21392741;Dbxref=GeneID:21392741;Name=LOC21392741;gbkey=Gene;gene=LOC21392741;gene_biotype=protein_coding
LOC21392743	22.3155	19.6973	24.9336	1.26584	0.340097	0.480987	1	no changed	14	22	31	24	22.74	35.96	42.67	30.57	NW_010357002.1	52947	55712	5491455331	ID=gene-LOC21392743;Dbxref=GeneID:21392743;Name=LOC21392743;gbkey=Gene;gene=LOC21392743;gene_biotype=protein_coding
LOC21392744	87.2238	88.7412	85.7063	0.965801	-0.0502019	0.857271	1	no changed	84	78	86	105	136.43	127.49	118.38	133.73	NW_010357002.1	86132	89473	8.66439e+24	ID=gene-LOC21392744;Dbxref=GeneID:21392744;Name=LOC21392744;gbkey=Gene;gene=LOC21392744;gene_biotype=protein_coding
LOC21392745	144.679	138.535	150.824	1.08871	0.122618	0.496883	1	no changed	120	133	142	195	194.9	217.39	195.47	248.35	NW_010357002.1	92567	95870	9428694346	ID=gene-LOC21392745;Dbxref=GeneID:21392745;Name=LOC21392745;gbkey=Gene;gene=LOC21392745;gene_biotype=protein_coding
LOC21392746	3.15311	2.74093	3.56529	1.30076	0.379352	0.894009	1	no changed	3	2	3	5	4.87	3.27	4.13	6.37	NW_010357002.1	98978	103725	9926299597102970	ID=gene-LOC21392746;Dbxref=GeneID:21392746;Name=LOC21392746;gbkey=Gene;gene=LOC21392746;gene_biotype=protein_coding
LOC21392747	77.817	77.2618	78.3723	1.01437	0.0205883	0.9362	1	no changed	78	63	75	100	126.69	102.98	103.24	127.36	NW_010357002.1	108424	113076	112297112346	ID=gene-LOC21392747;Dbxref=GeneID:21392747;Name=LOC21392747;gbkey=Gene;gene=LOC21392747;gene_biotype=protein_coding
LOC21392749	9.0466	6.57725	11.516	1.75088	0.808078	0.280813	1	no changed	7	5	8	18	11.37	8.17	11.01	22.92	NW_010357002.1	117853	124002	121542	ID=gene-LOC21392749;Dbxref=GeneID:21392749;Name=LOC21392749;gbkey=Gene;gene=LOC21392749;gene_biotype=protein_coding
LOC21392751	4.41958	7.11756	1.72159	0.241879	-2.04764	0.0965591	1	no changed	6	7	0	4	9.75	11.44	0	5.09	NW_010357002.1	138754	140427	1.39915e+41	ID=gene-LOC21392751;Dbxref=GeneID:21392751;Name=LOC21392751;gbkey=Gene;gene=LOC21392751;gene_biotype=protein_coding
LOC21392752	0.490277	0.550156	0.430398	0.78232	-0.35417	1	1	no changed	1	0	0	1	1.62	0	0	1.27	NW_010357002.1	150732	153332	151593	ID=gene-LOC21392752;Dbxref=GeneID:21392752;Name=LOC21392752;gbkey=Gene;gene=LOC21392752;gene_biotype=protein_coding
LOC21392755	0.743716	0.545232	0.942199	1.72807	0.789162	1	1	no changed	0	1	2	0	0	1.63	2.75	0	NW_010357002.1	182523	186275	185510	ID=gene-LOC21392755;Dbxref=GeneID:21392755;Name=LOC21392755;gbkey=Gene;gene=LOC21392755;gene_biotype=protein_coding
LOC21392757	0.725827	0.550156	0.901497	1.63862	0.712483	1	1	no changed	1	0	1	1	1.62	0	1.38	1.27	NW_010357002.1	196860	197163	196918	ID=gene-LOC21392757;Dbxref=GeneID:21392757;Name=LOC21392757;gbkey=Gene;gene=LOC21392757;gene_biotype=protein_coding
LOC21392759	0.783244	1.09539	0.4711	0.430076	-1.21734	0.893169	1	no changed	1	1	1	0	1.62	1.63	1.38	0	NW_010357002.1	203709	206497	204853206028	ID=gene-LOC21392759;Dbxref=GeneID:21392759;Name=LOC21392759;gbkey=Gene;gene=LOC21392759;gene_biotype=protein_coding
LOC21392760	44.7437	44.3312	45.1563	1.01861	0.0266041	0.989674	1	no changed	34	47	52	48	55.22	76.82	71.58	61.13	NW_010357002.1	251362	255181	2.51394e+17	ID=gene-LOC21392760;Dbxref=GeneID:21392760;Name=LOC21392760;gbkey=Gene;gene=LOC21392760;gene_biotype=protein_coding
LOC21392761	0.4711	0	0.942199	Inf	Inf	0.729394	1	no changed	0	0	2	0	0	0	2.75	0	NW_010357002.1	255297	258764	258400	ID=gene-LOC21392761;Dbxref=GeneID:21392761;Name=LOC21392761;gbkey=Gene;gene=LOC21392761;gene_biotype=protein_coding
LOC21386539	4.34853	1.09539	7.60168	6.93971	2.79488	0.0347777	1	up	1	1	7	10	1.62	1.63	9.64	12.74	NW_010357029.1	43802	46063	451054589545910	ID=gene-LOC21386539;Dbxref=GeneID:21386539;Name=LOC21386539;gbkey=Gene;gene=LOC21386539;gene_biotype=protein_coding
LOC21386540	0.550156	1.10031	0	0	#NAME?	0.61787	1	no changed	2	0	0	0	3.25	0	0	0	NW_010357029.1	57580	60477	58329	ID=gene-LOC21386540;Dbxref=GeneID:21386540;Name=LOC21386540;gbkey=Gene;gene=LOC21386540;gene_biotype=protein_coding
LOC21386542	110.072	89.7873	130.357	1.45184	0.537883	0.0790273	1	no changed	75	89	115	177	121.81	145.47	158.3	225.43	NW_010357029.1	86741	89756	869948751388735	ID=gene-LOC21386542;Dbxref=GeneID:21386542;Name=LOC21386542;gbkey=Gene;gene=LOC21386542;gene_biotype=protein_coding
LOC21398870	6.90629	6.0074	7.80519	1.29926	0.377692	0.832015	1	no changed	2	9	12	5	3.25	14.71	16.52	6.37	NW_010357090.1	13553	58173	1.38212e+24	ID=gene-LOC21398870;Dbxref=GeneID:21398870;Name=LOC21398870;gbkey=Gene;gene=LOC21398870;gene_biotype=pseudogene;pseudo=true
LOC21398882	5.27681	3.30094	7.25268	2.19716	1.13564	0.337455	1	no changed	6	0	9	7	9.75	0	12.39	8.92	NW_010357090.1	479403	484248	482544	ID=gene-LOC21398882;Dbxref=GeneID:21398882;Name=LOC21398882;gbkey=Gene;gene=LOC21398882;gene_biotype=protein_coding
LOC21395863	9.51634	15.3453	3.68739	0.240295	-2.05712	0.00537281	0.573996	down	16	12	6	2	25.99	19.61	8.26	2.55	NW_010357095.1	26353	32133	309483095431611	ID=gene-LOC21395863;Dbxref=GeneID:21395863;Name=LOC21395863;gbkey=Gene;gene=LOC21395863;gene_biotype=protein_coding
LOC21395864	4.05611	4.93663	3.17559	0.643271	-0.636501	0.65771	1	no changed	6	3	4	3	9.75	4.9	5.51	3.82	NW_010357095.1	37766	41341	38924	ID=gene-LOC21395864;Dbxref=GeneID:21395864;Name=LOC21395864;gbkey=Gene;gene=LOC21395864;gene_biotype=protein_coding
LOC112091289	0.550156	1.10031	0	0	#NAME?	0.61787	1	no changed	2	0	0	0	3.25	0	0	0	NW_010357095.1	66471	73276	72608	ID=gene-LOC112091289;Dbxref=GeneID:112091289;Name=LOC112091289;gbkey=Gene;gene=LOC112091289;gene_biotype=lncRNA
LOC21395869	140.121	138.608	141.634	1.02183	0.0311511	0.932565	1	no changed	135	118	170	143	219.27	192.88	234.01	182.12	NW_010357095.1	150265	165997	1.54435e+17	ID=gene-LOC21395869;Dbxref=GeneID:21395869;Name=LOC21395869;gbkey=Gene;gene=LOC21395869;gene_biotype=protein_coding
LOC21395875	294.515	294.119	294.912	1.0027	0.0038834	1	1	no changed	270	267	330	324	438.53	436.42	454.26	412.65	NW_010357095.1	223396	230337	2.24054e+29	ID=gene-LOC21395875;Dbxref=GeneID:21395875;Name=LOC21395875;gbkey=Gene;gene=LOC21395875;gene_biotype=protein_coding
LOC21395877	83.6753	94.719	72.6316	0.766811	-0.383057	0.0820711	1	no changed	80	93	82	79	129.94	152.01	112.88	100.61	NW_010357095.1	249837	252630	2.50212e+23	ID=gene-LOC21395877;Dbxref=GeneID:21395877;Name=LOC21395877;gbkey=Gene;gene=LOC21395877;gene_biotype=protein_coding
LOC21395879	382.762	381.986	383.538	1.00406	0.00584916	0.97014	1	no changed	398	299	382	473	646.43	488.73	525.84	602.41	NW_010357095.1	292398	293638	2.9249e+29	ID=gene-LOC21395879;Dbxref=GeneID:21395879;Name=LOC21395879;gbkey=Gene;gene=LOC21395879;gene_biotype=protein_coding
LOC21395880	32.7183	28.4752	36.9614	1.29802	0.376315	0.309432	1	no changed	25	27	41	41	40.6	44.13	56.44	52.22	NW_010357095.1	294329	298495	294910	ID=gene-LOC21395880;Dbxref=GeneID:21395880;Name=LOC21395880;gbkey=Gene;gene=LOC21395880;gene_biotype=protein_coding
LOC21395883	435.557	391.098	480.016	1.22735	0.295553	0.0113292	0.726199	no changed	366	348	500	568	594.45	568.82	688.27	723.4	NW_010357095.1	312916	324246	3.14288e+29	ID=gene-LOC21395883;Dbxref=GeneID:21395883;Name=LOC21395883;gbkey=Gene;gene=LOC21395883;gene_biotype=protein_coding
LOC21395885	2.43371	4.39632	0.4711	0.107158	-3.22219	0.27864	1	no changed	7	1	1	0	11.37	1.63	1.38	0	NW_010357095.1	343548	346132	344200345743	ID=gene-LOC21395885;Dbxref=GeneID:21395885;Name=LOC21395885;gbkey=Gene;gene=LOC21395885;gene_biotype=protein_coding
LOC21401352	0.430398	0	0.860796	Inf	Inf	0.722819	1	no changed	0	0	0	2	0	0	0	2.55	NW_010357100.1	632	7380	851	ID=gene-LOC21401352;Dbxref=GeneID:21401352;Name=LOC21401352;gbkey=Gene;gene=LOC21401352;gene_biotype=protein_coding
LOC112091302	14.2274	20.8124	7.64238	0.367204	-1.44535	0.0111463	0.722986	down	19	19	8	9	30.86	31.06	11.01	11.46	NW_010357100.1	66863	74333	67393	ID=gene-LOC112091302;Dbxref=GeneID:112091302;Name=LOC112091302;gbkey=Gene;gene=LOC112091302;gene_biotype=protein_coding
LOC21401357	3.99494	3.8314	4.15849	1.08537	0.118191	1	1	no changed	3	4	7	2	4.87	6.54	9.64	2.55	NW_010357100.1	81375	88637	81694	ID=gene-LOC21401357;Dbxref=GeneID:21401357;Name=LOC21401357;gbkey=Gene;gene=LOC21401357;gene_biotype=protein_coding
LOC21401358	0.23555	0	0.4711	Inf	Inf	1	1	no changed	0	0	1	0	0	0	1.38	0	NW_010357100.1	97337	99027	97542	ID=gene-LOC21401358;Dbxref=GeneID:21401358;Name=LOC21401358;gbkey=Gene;gene=LOC21401358;gene_biotype=protein_coding
LOC21401360	2.58282	3.28124	1.8844	0.574295	-0.800137	0.662949	1	no changed	2	4	4	0	3.25	6.54	5.51	0	NW_010357100.1	100575	103011	102099	ID=gene-LOC21401360;Dbxref=GeneID:21401360;Name=LOC21401360;gbkey=Gene;gene=LOC21401360;gene_biotype=pseudogene;pseudo=true
LOC21401361	4.80798	6.56248	3.05349	0.465295	-1.10378	0.352114	1	no changed	4	8	1	6	6.5	13.08	1.38	7.64	NW_010357100.1	111173	112972	112326	ID=gene-LOC21401361;Dbxref=GeneID:21401361;Name=LOC21401361;gbkey=Gene;gene=LOC21401361;gene_biotype=pseudogene;pseudo=true
LOC21401363	16.6678	19.7318	13.6039	0.68944	-0.536502	0.299931	1	no changed	21	15	17	13	34.11	24.52	23.4	16.56	NW_010357100.1	117495	120207	117727119330	ID=gene-LOC21401363;Dbxref=GeneID:21401363;Name=LOC21401363;gbkey=Gene;gene=LOC21401363;gene_biotype=protein_coding
LOC21401365	2.54704	3.29109	1.80299	0.547842	-0.868169	0.662825	1	no changed	4	2	2	2	6.5	3.27	2.75	2.55	NW_010357100.1	121510	124118	122046	ID=gene-LOC21401365;Dbxref=GeneID:21401365;Name=LOC21401365;gbkey=Gene;gene=LOC21401365;gene_biotype=protein_coding
LOC21401367	139.879	161.086	118.672	0.7367	-0.440851	0.0131045	0.77087	no changed	160	134	124	140	259.87	219.03	170.69	178.3	NW_010357100.1	135263	135934	135391	ID=gene-LOC21401367;Dbxref=GeneID:21401367;Name=LOC21401367;gbkey=Gene;gene=LOC21401367;gene_biotype=protein_coding
LOC21401370	0.785706	1.10031	0.4711	0.428151	-1.22381	0.90322	1	no changed	2	0	1	0	3.25	0	1.38	0	NW_010357100.1	154942	157493	156573157207	ID=gene-LOC21401370;Dbxref=GeneID:21401370;Name=LOC21401370;gbkey=Gene;gene=LOC21401370;gene_biotype=pseudogene;pseudo=true
LOC21401371	0.275078	0.550156	0	0	#NAME?	0.911095	1	no changed	1	0	0	0	1.62	0	0	0	NW_010357100.1	164209	166943	165177	ID=gene-LOC21401371;Dbxref=GeneID:21401371;Name=LOC21401371;gbkey=Gene;gene=LOC21401371;gene_biotype=protein_coding
LOC112091380	29.087	23.5681	34.6059	1.46834	0.554184	0.148679	1	no changed	25	18	36	41	40.6	29.42	49.56	52.22	NW_010357100.1	178612	181499	180007	ID=gene-LOC112091380;Dbxref=GeneID:112091380;Name=LOC112091380;gbkey=Gene;gene=LOC112091380;gene_biotype=protein_coding
LOC21401375	195.882	194.93	196.835	1.00977	0.0140303	0.95765	1	no changed	168	188	215	222	272.86	307.29	295.95	282.74	NW_010357100.1	182125	185927	1.8231e+29	ID=gene-LOC21401375;Dbxref=GeneID:21401375;Name=LOC21401375;gbkey=Gene;gene=LOC21401375;gene_biotype=protein_coding
LOC21401377	10.5021	8.77295	12.2313	1.3942	0.47944	0.525213	1	no changed	10	6	15	12	16.24	9.81	20.65	15.28	NW_010357100.1	186825	192177	188857	ID=gene-LOC21401377;Dbxref=GeneID:21401377;Name=LOC21401377;gbkey=Gene;gene=LOC21401377;gene_biotype=protein_coding
LOC21401380	82.2155	83.9129	80.5182	0.959545	-0.0595776	0.910233	1	no changed	100	53	96	82	162.42	86.63	132.15	104.43	NW_010357100.1	219739	223889	2.20247e+35	ID=gene-LOC21401380;Dbxref=GeneID:21401380;Name=LOC21401380;gbkey=Gene;gene=LOC21401380;gene_biotype=protein_coding
LOC21401382	165.995	153.389	178.601	1.16437	0.21955	0.1879	1	no changed	147	133	190	207	238.76	217.39	261.54	263.63	NW_010357100.1	230670	234632	230986233224	ID=gene-LOC21401382;Dbxref=GeneID:21401382;Name=LOC21401382;gbkey=Gene;gene=LOC21401382;gene_biotype=protein_coding
LOC21401383	342.67	351.762	333.577	0.948304	-0.0765791	0.600874	1	no changed	350	292	360	381	568.47	477.29	495.55	485.24	NW_010357100.1	236136	239607	2.36458e+23	ID=gene-LOC21401383;Dbxref=GeneID:21401383;Name=LOC21401383;gbkey=Gene;gene=LOC21401383;gene_biotype=protein_coding
LOC21401384	14.0707	15.9102	12.2313	0.768769	-0.379378	0.614301	1	no changed	20	9	15	12	32.48	14.71	20.65	15.28	NW_010357100.1	244432	252019	2.44611e+29	ID=gene-LOC21401384;Dbxref=GeneID:21401384;Name=LOC21401384;gbkey=Gene;gene=LOC21401384;gene_biotype=protein_coding
LOC21401385	1.17411	0.545232	1.80299	3.30684	1.72545	0.630705	1	no changed	0	1	2	2	0	1.63	2.75	2.55	NW_010357100.1	252156	253304	252480	ID=gene-LOC21401385;Dbxref=GeneID:21401385;Name=LOC21401385;gbkey=Gene;gene=LOC21401385;gene_biotype=protein_coding
LOC21401389	228.369	223.39	233.348	1.04458	0.0629199	0.678641	1	no changed	190	218	245	274	308.6	356.33	337.25	348.97	NW_010357100.1	284663	288680	2.87292e+23	ID=gene-LOC21401389;Dbxref=GeneID:21401389;Name=LOC21401389;gbkey=Gene;gene=LOC21401389;gene_biotype=protein_coding
LOC21401392	2.95216	3.28124	2.62309	0.79942	-0.322974	0.968649	1	no changed	2	4	1	5	3.25	6.54	1.38	6.37	NW_010357100.1	302083	307841	302690	ID=gene-LOC21401392;Dbxref=GeneID:21401392;Name=LOC21401392;gbkey=Gene;gene=LOC21401392;gene_biotype=protein_coding
LOC21401394	95.267	88.6821	101.852	1.14851	0.199758	0.343952	1	no changed	72	90	102	125	116.94	147.11	140.41	159.2	NW_010357100.1	314790	328663	3.14974e+41	ID=gene-LOC21401394;Dbxref=GeneID:21401394;Name=LOC21401394;gbkey=Gene;gene=LOC21401394;gene_biotype=protein_coding
LOC21401396	230.436	209.681	251.192	1.19798	0.260598	0.0767466	1	no changed	174	209	271	287	282.61	341.62	373.04	365.52	NW_010357100.1	331649	354097	3.34916e+35	ID=gene-LOC21401396;Dbxref=GeneID:21401396;Name=LOC21401396;gbkey=Gene;gene=LOC21401396;gene_biotype=protein_coding
LOC21401397	22.0361	19.7318	24.3404	1.23357	0.302836	0.524393	1	no changed	21	15	27	27	34.11	24.52	37.17	34.39	NW_010357100.1	357922	361699	3.58567e+17	ID=gene-LOC21401397;Dbxref=GeneID:21401397;Name=LOC21401397;gbkey=Gene;gene=LOC21401397;gene_biotype=protein_coding
LOC21401399	156.585	157.269	155.901	0.991299	-0.0126074	0.975027	1	no changed	160	127	161	186	259.87	207.59	221.62	236.89	NW_010357100.1	362418	366924	363902	ID=gene-LOC21401399;Dbxref=GeneID:21401399;Name=LOC21401399;gbkey=Gene;gene=LOC21401399;gene_biotype=protein_coding
LOC21401401	1.03305	1.6357	0.430398	0.263128	-1.92616	0.706494	1	no changed	0	3	0	1	0	4.9	0	1.27	NW_010357100.1	371844	374662	373364374411	ID=gene-LOC21401401;Dbxref=GeneID:21401401;Name=LOC21401401;gbkey=Gene;gene=LOC21401401;gene_biotype=protein_coding
LOC21401407	0.450749	0	0.901497	Inf	Inf	0.658654	1	no changed	0	0	1	1	0	0	1.38	1.27	NW_010357100.1	423484	426552	424011424044	ID=gene-LOC21401407;Dbxref=GeneID:21401407;Name=LOC21401407;gbkey=Gene;gene=LOC21401407;gene_biotype=protein_coding
LOC21401410	0.430398	0	0.860796	Inf	Inf	0.722819	1	no changed	0	0	0	2	0	0	0	2.55	NW_010357100.1	452797	455089	454304	ID=gene-LOC21401410;Dbxref=GeneID:21401410;Name=LOC21401410;gbkey=Gene;gene=LOC21401410;gene_biotype=protein_coding
LOC21401412	1.92555	3.85109	0	0	#NAME?	0.349673	1	no changed	7	0	0	0	11.37	0	0	0	NW_010357100.1	463415	465244	465074	ID=gene-LOC21401412;Dbxref=GeneID:21401412;Name=LOC21401412;gbkey=Gene;gene=LOC21401412;gene_biotype=protein_coding
LOC21401413	1.50415	1.6357	1.3726	0.839152	-0.252996	1	1	no changed	0	3	2	1	0	4.9	2.75	1.27	NW_010357100.1	465874	469608	466424	ID=gene-LOC21401413;Dbxref=GeneID:21401413;Name=LOC21401413;gbkey=Gene;gene=LOC21401413;gene_biotype=protein_coding
LOC21401414	0.215199	0	0.430398	Inf	Inf	1	1	no changed	0	0	0	1	0	0	0	1.27	NW_010357100.1	475814	480708	480307	ID=gene-LOC21401414;Dbxref=GeneID:21401414;Name=LOC21401414;gbkey=Gene;gene=LOC21401414;gene_biotype=protein_coding
LOC21401415	29.1465	30.6955	27.5974	0.899071	-0.153492	0.708657	1	no changed	33	23	33	28	53.6	37.59	45.43	35.66	NW_010357100.1	492711	496761	4.93317e+17	ID=gene-LOC21401415;Dbxref=GeneID:21401415;Name=LOC21401415;gbkey=Gene;gene=LOC21401415;gene_biotype=protein_coding
LOC21401416	0.508166	0.545232	0.4711	0.864035	-0.210838	1	1	no changed	0	1	1	0	0	1.63	1.38	0	NW_010357100.1	499034	504693	500096	ID=gene-LOC21401416;Dbxref=GeneID:21401416;Name=LOC21401416;gbkey=Gene;gene=LOC21401416;gene_biotype=protein_coding
LOC21401417	13.8237	12.5896	15.0579	1.19606	0.258288	0.732136	1	no changed	10	13	21	12	16.24	21.25	28.91	15.28	NW_010357100.1	505807	509214	506052506112	ID=gene-LOC21401417;Dbxref=GeneID:21401417;Name=LOC21401417;gbkey=Gene;gene=LOC21401417;gene_biotype=protein_coding
LOC21401419	171.935	167.015	176.856	1.05893	0.0826032	0.645829	1	no changed	146	159	200	192	237.13	259.89	275.31	244.53	NW_010357100.1	511534	525324	5.11673e+29	ID=gene-LOC21401419;Dbxref=GeneID:21401419;Name=LOC21401419;gbkey=Gene;gene=LOC21401419;gene_biotype=protein_coding
LOC21401420	0.545232	1.09046	0	0	#NAME?	0.616557	1	no changed	0	2	0	0	0	3.27	0	0	NW_010357100.1	526067	529483	526395526407	ID=gene-LOC21401420;Dbxref=GeneID:21401420;Name=LOC21401420;gbkey=Gene;gene=LOC21401420;gene_biotype=protein_coding
LOC21401421	21.0675	25.1693	16.9656	0.674061	-0.569049	0.220332	1	no changed	18	28	15	23	29.24	45.77	20.65	29.29	NW_010357100.1	530483	542901	5.30944e+41	ID=gene-LOC21401421;Dbxref=GeneID:21401421;Name=LOC21401421;gbkey=Gene;gene=LOC21401421;gene_biotype=protein_coding
LOC21401423	0.490277	0.550156	0.430398	0.78232	-0.35417	1	1	no changed	1	0	0	1	1.62	0	0	1.27	NW_010357100.1	552712	558077	557813	ID=gene-LOC21401423;Dbxref=GeneID:21401423;Name=LOC21401423;gbkey=Gene;gene=LOC21401423;gene_biotype=protein_coding
LOC21401425	13.9072	9.31326	18.501	1.98653	0.990249	0.0902467	1	no changed	9	8	21	20	14.62	13.08	28.91	25.47	NW_010357100.1	562833	565572	5.63852e+17	ID=gene-LOC21401425;Dbxref=GeneID:21401425;Name=LOC21401425;gbkey=Gene;gene=LOC21401425;gene_biotype=protein_coding
LOC21401427	0.272616	0.545232	0	0	#NAME?	0.910281	1	no changed	0	1	0	0	0	1.63	0	0	NW_010357100.1	569290	570058	569433	ID=gene-LOC21401427;Dbxref=GeneID:21401427;Name=LOC21401427;gbkey=Gene;gene=LOC21401427;gene_biotype=protein_coding
LOC21401428	0.82031	1.64062	0	0	#NAME?	0.303769	1	no changed	1	2	0	0	1.62	3.27	0	0	NW_010357100.1	572138	576788	573384575820	ID=gene-LOC21401428;Dbxref=GeneID:21401428;Name=LOC21401428;gbkey=Gene;gene=LOC21401428;gene_biotype=protein_coding
LOC21401429	14.274	9.30833	19.2397	2.06694	1.04749	0.0653605	1	no changed	8	9	18	25	12.99	14.71	24.78	31.84	NW_010357100.1	577000	580287	578075579038	ID=gene-LOC21401429;Dbxref=GeneID:21401429;Name=LOC21401429;gbkey=Gene;gene=LOC21401429;gene_biotype=protein_coding
LOC21401430	13.6204	14.2302	13.0107	0.9143	-0.129261	0.889845	1	no changed	11	15	13	16	17.87	24.52	17.89	20.38	NW_010357100.1	581273	586367	582468582765	ID=gene-LOC21401430;Dbxref=GeneID:21401430;Name=LOC21401430;gbkey=Gene;gene=LOC21401430;gene_biotype=protein_coding
LOC21401431	2.43617	4.40125	0.4711	0.107038	-3.22381	0.441764	1	no changed	8	0	1	0	12.99	0	1.38	0	NW_010357100.1	590860	596329	5.91296e+17	ID=gene-LOC21401431;Dbxref=GeneID:21401431;Name=LOC21401431;gbkey=Gene;gene=LOC21401431;gene_biotype=protein_coding
LOC21402575	0.545232	1.09046	0	0	#NAME?	0.616557	1	no changed	0	2	0	0	0	3.27	0	0	NW_010357101.1	1599	4905	2760	ID=gene-LOC21402575;Dbxref=GeneID:21402575;Name=LOC21402575;gbkey=Gene;gene=LOC21402575;gene_biotype=protein_coding
LOC21402576	0.998443	1.09539	0.901497	0.822994	-0.281046	1	1	no changed	1	1	1	1	1.62	1.63	1.38	1.27	NW_010357101.1	10775	14003	1133511509	ID=gene-LOC21402576;Dbxref=GeneID:21402576;Name=LOC21402576;gbkey=Gene;gene=LOC21402576;gene_biotype=protein_coding
LOC21402577	72.1376	69.0439	75.2313	1.08962	0.123819	0.725356	1	no changed	70	56	93	73	113.69	91.53	128.02	92.97	NW_010357101.1	15617	18247	160771750117523	ID=gene-LOC21402577;Dbxref=GeneID:21402577;Name=LOC21402577;gbkey=Gene;gene=LOC21402577;gene_biotype=protein_coding
LOC21402578	84.8677	78.8876	90.8477	1.15161	0.203652	0.366766	1	no changed	76	68	96	106	123.44	111.15	132.15	135	NW_010357101.1	18496	20942	19163	ID=gene-LOC21402578;Dbxref=GeneID:21402578;Name=LOC21402578;gbkey=Gene;gene=LOC21402578;gene_biotype=protein_coding
LOC21402580	4.67761	4.37663	4.97859	1.13754	0.185917	0.9853	1	no changed	3	5	6	5	4.87	8.17	8.26	6.37	NW_010357101.1	28022	30887	2.96863e+19	ID=gene-LOC21402580;Dbxref=GeneID:21402580;Name=LOC21402580;gbkey=Gene;gene=LOC21402580;gene_biotype=protein_coding
LOC21402582	55.7371	47.1361	64.338	1.36494	0.448837	0.173264	1	no changed	50	36	58	86	81.21	58.84	79.84	109.53	NW_010357101.1	51527	53752	5305153055	ID=gene-LOC21402582;Dbxref=GeneID:21402582;Name=LOC21402582;gbkey=Gene;gene=LOC21402582;gene_biotype=protein_coding
LOC21402583	128.888	110.03	147.747	1.34279	0.425232	0.0205487	0.911403	no changed	89	112	151	178	144.55	183.07	207.86	226.7	NW_010357101.1	54467	58189	54885	ID=gene-LOC21402583;Dbxref=GeneID:21402583;Name=LOC21402583;gbkey=Gene;gene=LOC21402583;gene_biotype=protein_coding
LOC21402587	54.9135	43.7909	66.0362	1.50799	0.592626	0.0302962	1	no changed	35	45	68	79	56.85	73.55	93.6	100.61	NW_010357101.1	70642	75686	730987410475038	ID=gene-LOC21402587;Dbxref=GeneID:21402587;Name=LOC21402587;gbkey=Gene;gene=LOC21402587;gene_biotype=protein_coding
LOC21402590	120.922	122.143	119.702	0.980012	-0.0291289	0.952647	1	no changed	113	110	107	161	183.53	179.8	147.29	205.05	NW_010357101.1	110863	120270	1.14702e+23	ID=gene-LOC21402590;Dbxref=GeneID:21402590;Name=LOC21402590;gbkey=Gene;gene=LOC21402590;gene_biotype=protein_coding
LOC112091504	7.80415	6.55263	9.05568	1.38199	0.466748	0.678541	1	no changed	2	10	11	9	3.25	16.35	15.14	11.46	NW_010357101.1	137507	139829	139139139447	ID=gene-LOC112091504;Dbxref=GeneID:112091504;Name=LOC112091504;gbkey=Gene;gene=LOC112091504;gene_biotype=protein_coding
LOC21402591	0.23555	0	0.4711	Inf	Inf	1	1	no changed	0	0	1	0	0	0	1.38	0	NW_010357101.1	139872	140689	140439	ID=gene-LOC21402591;Dbxref=GeneID:21402591;Name=LOC21402591;gbkey=Gene;gene=LOC21402591;gene_biotype=protein_coding
LOC21402593	15.2527	14.7902	15.7152	1.06254	0.087515	0.933864	1	no changed	14	13	16	19	22.74	21.25	22.02	24.2	NW_010357101.1	147550	150954	1.48342e+17	ID=gene-LOC21402593;Dbxref=GeneID:21402593;Name=LOC21402593;gbkey=Gene;gene=LOC21402593;gene_biotype=protein_coding
LOC21402596	27.5003	27.3798	27.6208	1.0088	0.012645	1	1	no changed	24	26	23	39	38.98	42.5	31.66	49.67	NW_010357101.1	165223	169155	168373168686	ID=gene-LOC21402596;Dbxref=GeneID:21402596;Name=LOC21402596;gbkey=Gene;gene=LOC21402596;gene_biotype=protein_coding
LOC21402598	0.272616	0.545232	0	0	#NAME?	0.910281	1	no changed	0	1	0	0	0	1.63	0	0	NW_010357101.1	175587	177614	177493	ID=gene-LOC21402598;Dbxref=GeneID:21402598;Name=LOC21402598;gbkey=Gene;gene=LOC21402598;gene_biotype=protein_coding
LOC21402599	10.6035	10.389	10.818	1.0413	0.0583799	1	1	no changed	6	13	12	12	9.75	21.25	16.52	15.28	NW_010357101.1	180256	185380	1.83656e+17	ID=gene-LOC21402599;Dbxref=GeneID:21402599;Name=LOC21402599;gbkey=Gene;gene=LOC21402599;gene_biotype=protein_coding
LOC21402600	164.21	172.437	155.982	0.904574	-0.144689	0.392126	1	no changed	140	175	163	184	227.39	286.05	224.38	234.34	NW_010357101.1	185632	189387	1.87113e+23	ID=gene-LOC21402600;Dbxref=GeneID:21402600;Name=LOC21402600;gbkey=Gene;gene=LOC21402600;gene_biotype=protein_coding
LOC21402601	0.272616	0.545232	0	0	#NAME?	0.910281	1	no changed	0	1	0	0	0	1.63	0	0	NW_010357101.1	190187	191119	190527	ID=gene-LOC21402601;Dbxref=GeneID:21402601;Name=LOC21402601;gbkey=Gene;gene=LOC21402601;gene_biotype=protein_coding
LOC21402604	201.278	197.194	205.361	1.04142	0.0585455	0.709223	1	no changed	185	175	213	244	300.47	286.05	293.2	310.76	NW_010357101.1	205061	207453	205916206138	ID=gene-LOC21402604;Dbxref=GeneID:21402604;Name=LOC21402604;gbkey=Gene;gene=LOC21402604;gene_biotype=protein_coding
LOC21402605	85.9714	98.02	73.9228	0.75416	-0.407057	0.0620981	1	no changed	86	93	82	82	139.68	152.01	112.88	104.43	NW_010357101.1	210450	211421	2.10582e+23	ID=gene-LOC21402605;Dbxref=GeneID:21402605;Name=LOC21402605;gbkey=Gene;gene=LOC21402605;gene_biotype=protein_coding
LOC112091542	0.275078	0.550156	0	0	#NAME?	0.911095	1	no changed	1	0	0	0	1.62	0	0	0	NW_010357101.1	212114	214847	212895	ID=gene-LOC112091542;Dbxref=GeneID:112091542;Name=LOC112091542;gbkey=Gene;gene=LOC112091542;gene_biotype=protein_coding
LOC21402607	4.16676	2.18585	6.14767	2.81248	1.49185	0.317979	1	no changed	1	3	3	11	1.62	4.9	4.13	14.01	NW_010357101.1	221140	223463	223075	ID=gene-LOC21402607;Dbxref=GeneID:21402607;Name=LOC21402607;gbkey=Gene;gene=LOC21402607;gene_biotype=protein_coding
LOC21402608	0.550156	1.10031	0	0	#NAME?	0.61787	1	no changed	2	0	0	0	3.25	0	0	0	NW_010357101.1	223794	226205	224010226117	ID=gene-LOC21402608;Dbxref=GeneID:21402608;Name=LOC21402608;gbkey=Gene;gene=LOC21402608;gene_biotype=protein_coding
LOC21402611	58.7681	53.6346	63.9015	1.19142	0.252686	0.495313	1	no changed	41	57	79	62	66.59	93.17	108.75	78.96	NW_010357101.1	245283	248863	246650	ID=gene-LOC21402611;Dbxref=GeneID:21402611;Name=LOC21402611;gbkey=Gene;gene=LOC21402611;gene_biotype=protein_coding
LOC21402612	234.13	211.95	256.31	1.20929	0.274166	0.0635595	1	no changed	192	195	291	277	311.84	318.74	400.57	352.79	NW_010357101.1	250363	254663	2.52787e+17	ID=gene-LOC21402612;Dbxref=GeneID:21402612;Name=LOC21402612;gbkey=Gene;gene=LOC21402612;gene_biotype=protein_coding
LOC21402613	39.0147	38.8346	39.1948	1.00928	0.0133205	1	1	no changed	25	46	43	44	40.6	75.19	59.19	56.04	NW_010357101.1	255386	260004	255845258995	ID=gene-LOC21402613;Dbxref=GeneID:21402613;Name=LOC21402613;gbkey=Gene;gene=LOC21402613;gene_biotype=protein_coding
LOC21402614	444.109	456.89	431.329	0.944054	-0.0830585	0.476304	1	no changed	440	394	467	491	714.64	644.01	642.84	625.34	NW_010357101.1	263493	269148	2.6481e+53	ID=gene-LOC21402614;Dbxref=GeneID:21402614;Name=LOC21402614;gbkey=Gene;gene=LOC21402614;gene_biotype=protein_coding
LOC21402618	166.815	175.763	157.867	0.89818	-0.154923	0.354092	1	no changed	151	170	167	184	245.25	277.87	229.88	234.34	NW_010357101.1	272707	279512	2.74556e+29	ID=gene-LOC21402618;Dbxref=GeneID:21402618;Name=LOC21402618;gbkey=Gene;gene=LOC21402618;gene_biotype=protein_coding
LOC21402620	1.05832	1.64554	0.4711	0.286288	-1.80446	0.610056	1	no changed	2	1	1	0	3.25	1.63	1.38	0	NW_010357101.1	313539	317657	314550314710	ID=gene-LOC21402620;Dbxref=GeneID:21402620;Name=LOC21402620;gbkey=Gene;gene=LOC21402620;gene_biotype=protein_coding
LOC21402621	157.831	152.264	163.398	1.07312	0.101816	0.563094	1	no changed	140	138	176	187	227.39	225.57	242.27	238.16	NW_010357101.1	320578	325716	323484324560	ID=gene-LOC21402621;Dbxref=GeneID:21402621;Name=LOC21402621;gbkey=Gene;gene=LOC21402621;gene_biotype=protein_coding
LOC21402622	90.0173	80.5036	99.531	1.23635	0.306093	0.170756	1	no changed	72	75	119	101	116.94	122.59	163.81	128.63	NW_010357101.1	326810	330851	327213330637	ID=gene-LOC21402622;Dbxref=GeneID:21402622;Name=LOC21402622;gbkey=Gene;gene=LOC21402622;gene_biotype=protein_coding
LOC21402623	31.6484	33.4019	29.8949	0.895005	-0.160033	0.715585	1	no changed	29	32	26	41	47.1	52.31	35.79	52.22	NW_010357101.1	339655	342935	341090	ID=gene-LOC21402623;Dbxref=GeneID:21402623;Name=LOC21402623;gbkey=Gene;gene=LOC21402623;gene_biotype=protein_coding
LOC21402625	7.26793	8.77787	5.75798	0.655965	-0.608309	0.535068	1	no changed	11	5	4	9	17.87	8.17	5.51	11.46	NW_010357101.1	345602	349471	347131	ID=gene-LOC21402625;Dbxref=GeneID:21402625;Name=LOC21402625;gbkey=Gene;gene=LOC21402625;gene_biotype=protein_coding
LOC21402626	32.87	33.3675	32.3725	0.970181	-0.0436735	0.954319	1	no changed	22	39	34	38	35.73	63.75	46.8	48.4	NW_010357101.1	353426	356377	353833354236	ID=gene-LOC21402626;Dbxref=GeneID:21402626;Name=LOC21402626;gbkey=Gene;gene=LOC21402626;gene_biotype=protein_coding
LOC21402627	422.086	419.985	424.187	1.01	0.014362	0.897094	1	no changed	364	403	429	516	591.2	658.72	590.53	657.18	NW_010357101.1	358601	370222	3.59593e+41	ID=gene-LOC21402627;Dbxref=GeneID:21402627;Name=LOC21402627;gbkey=Gene;gene=LOC21402627;gene_biotype=protein_coding
LOC21402629	0.705476	0.550156	0.860796	1.56464	0.64583	1	1	no changed	1	0	0	2	1.62	0	0	2.55	NW_010357101.1	375515	387076	375809385761	ID=gene-LOC21402629;Dbxref=GeneID:21402629;Name=LOC21402629;gbkey=Gene;gene=LOC21402629;gene_biotype=protein_coding
LOC21402630	0.215199	0	0.430398	Inf	Inf	1	1	no changed	0	0	0	1	0	0	0	1.27	NW_010357101.1	387357	389935	389425	ID=gene-LOC21402630;Dbxref=GeneID:21402630;Name=LOC21402630;gbkey=Gene;gene=LOC21402630;gene_biotype=protein_coding
LOC21402633	23.6245	19.6924	27.5567	1.39936	0.484768	0.274289	1	no changed	13	23	32	29	21.11	37.59	44.05	36.93	NW_010357101.1	406865	415257	4.06984e+17	ID=gene-LOC21402633;Dbxref=GeneID:21402633;Name=LOC21402633;gbkey=Gene;gene=LOC21402633;gene_biotype=protein_coding
LOC21402634	23.148	10.9342	35.3619	3.23407	1.69335	0.00107506	0.240531	up	6	14	44	34	9.75	22.88	60.57	43.3	NW_010357101.1	415433	419148	416921417193	ID=gene-LOC21402634;Dbxref=GeneID:21402634;Name=LOC21402634;gbkey=Gene;gene=LOC21402634;gene_biotype=protein_coding
LOC21402636	158.69	156.036	161.345	1.03402	0.0482657	0.844703	1	no changed	131	154	189	168	212.77	251.72	260.17	213.96	NW_010357101.1	423039	432874	4.25584e+23	ID=gene-LOC21402636;Dbxref=GeneID:21402636;Name=LOC21402636;gbkey=Gene;gene=LOC21402636;gene_biotype=protein_coding
LOC21402637	6.55977	6.58218	6.53737	0.993193	-0.00985393	1	1	no changed	8	4	2	13	12.99	6.54	2.75	16.56	NW_010357101.1	445241	455189	453962	ID=gene-LOC21402637;Dbxref=GeneID:21402637;Name=LOC21402637;gbkey=Gene;gene=LOC21402637;gene_biotype=protein_coding
LOC21402638	199.854	198.186	201.522	1.01683	0.0240819	0.941411	1	no changed	165	197	235	211	267.99	322.01	323.49	268.73	NW_010357101.1	457741	462995	4.58001e+29	ID=gene-LOC21402638;Dbxref=GeneID:21402638;Name=LOC21402638;gbkey=Gene;gene=LOC21402638;gene_biotype=protein_coding
LOC112091541	48.2976	46.5417	50.0535	1.07545	0.104947	0.760428	1	no changed	40	45	56	55	64.97	73.55	77.09	70.05	NW_010357101.1	469614	474551	4.70149e+23	ID=gene-LOC112091541;Dbxref=GeneID:112091541;Name=LOC112091541;gbkey=Gene;gene=LOC112091541;gene_biotype=protein_coding
LOC21402640	73.4548	74.4814	72.4281	0.972431	-0.0403318	0.893734	1	no changed	67	69	77	84	108.82	112.78	105.99	106.98	NW_010357101.1	476130	478914	4.76735e+17	ID=gene-LOC21402640;Dbxref=GeneID:21402640;Name=LOC21402640;gbkey=Gene;gene=LOC21402640;gene_biotype=protein_coding
LOC112091499	142.107	138.579	145.636	1.05092	0.0716555	0.696735	1	no changed	129	124	152	172	209.52	202.68	209.23	219.06	NW_010357101.1	531762	534997	5.32348e+29	ID=gene-LOC112091499;Dbxref=GeneID:112091499;Name=LOC112091499;gbkey=Gene;gene=LOC112091499;gene_biotype=protein_coding
LOC112091470	0.215199	0	0.430398	Inf	Inf	1	1	no changed	0	0	0	1	0	0	0	1.27	NW_010357101.1	536121	539090	536888	ID=gene-LOC112091470;Dbxref=GeneID:112091470;Name=LOC112091470;gbkey=Gene;gene=LOC112091470;gene_biotype=protein_coding
LOC112091553	0.545232	1.09046	0	0	#NAME?	0.616557	1	no changed	0	2	0	0	0	3.27	0	0	NW_010357101.1	539721	543537	541246541253	ID=gene-LOC112091553;Dbxref=GeneID:112091553;Name=LOC112091553;gbkey=Gene;gene=LOC112091553;gene_biotype=protein_coding
LOC21402646	77.3152	71.6519	82.9785	1.15808	0.211732	0.628018	1	no changed	46	85	93	91	74.71	138.94	128.02	115.9	NW_010357101.1	551216	553954	551531	ID=gene-LOC21402646;Dbxref=GeneID:21402646;Name=LOC21402646;gbkey=Gene;gene=LOC21402646;gene_biotype=protein_coding
LOC112091568	2.94401	2.20062	3.68739	1.67561	0.744689	0.768232	1	no changed	4	0	6	2	6.5	0	8.26	2.55	NW_010357101.1	568967	571199	5.69297e+17	ID=gene-LOC112091568;Dbxref=GeneID:112091568;Name=LOC112091568;gbkey=Gene;gene=LOC112091568;gene_biotype=protein_coding
LOC21402647	100.371	108.527	92.2143	0.849689	-0.234993	0.549865	1	no changed	116	82	119	84	188.41	134.03	163.81	106.98	NW_010357101.1	574978	579135	5.77182e+17	ID=gene-LOC21402647;Dbxref=GeneID:21402647;Name=LOC21402647;gbkey=Gene;gene=LOC21402647;gene_biotype=protein_coding
LOC21402649	113.584	106.862	120.306	1.12581	0.170964	0.541273	1	no changed	110	85	143	123	178.66	138.94	196.84	156.65	NW_010357101.1	585131	588035	585596586227	ID=gene-LOC21402649;Dbxref=GeneID:21402649;Name=LOC21402649;gbkey=Gene;gene=LOC21402649;gene_biotype=protein_coding
LOC21402650	55.3975	58.6303	52.1647	0.889723	-0.168572	0.557256	1	no changed	59	48	55	61	95.83	78.46	75.71	77.69	NW_010357101.1	591120	594092	591434593057	ID=gene-LOC21402650;Dbxref=GeneID:21402650;Name=LOC21402650;gbkey=Gene;gene=LOC21402650;gene_biotype=protein_coding
LOC112091454	321.807	292.478	351.136	1.20055	0.263701	0.0427588	1	no changed	269	265	379	401	436.91	433.16	521.71	510.71	NW_010357101.1	597230	601430	598972	ID=gene-LOC112091454;Dbxref=GeneID:112091454;Name=LOC112091454;gbkey=Gene;gene=LOC112091454;gene_biotype=pseudogene;pseudo=true
LOC21402651	23.842	18.0567	29.6273	1.6408	0.714396	0.0939854	1	no changed	13	20	30	36	21.11	32.69	41.3	45.85	NW_010357101.1	603933	607965	6.03939e+17	ID=gene-LOC21402651;Dbxref=GeneID:21402651;Name=LOC21402651;gbkey=Gene;gene=LOC21402651;gene_biotype=protein_coding
LOC21411306	10.0705	9.32311	10.818	1.16034	0.214547	0.826589	1	no changed	11	6	12	12	17.87	9.81	16.52	15.28	NW_010357101.1	608604	609887	608961	ID=gene-LOC21411306;Dbxref=GeneID:21411306;Name=LOC21411306;gbkey=Gene;gene=LOC21411306;gene_biotype=protein_coding
LOC21390342	0.510628	0.550156	0.4711	0.856302	-0.223808	1	1	no changed	1	0	1	0	1.62	0	1.38	0	NW_010357106.1	29563	33323	3169033028	ID=gene-LOC21390342;Dbxref=GeneID:21390342;Name=LOC21390342;gbkey=Gene;gene=LOC21390342;gene_biotype=protein_coding
LOC21390343	205.327	217.432	193.223	0.888658	-0.1703	0.329418	1	no changed	198	199	232	195	321.59	325.28	319.36	248.35	NW_010357106.1	33410	37143	35142	ID=gene-LOC21390343;Dbxref=GeneID:21390343;Name=LOC21390343;gbkey=Gene;gene=LOC21390343;gene_biotype=protein_coding
LOC21390344	1.65047	3.30094	0	0	#NAME?	0.374354	1	no changed	6	0	0	0	9.75	0	0	0	NW_010357106.1	63248	66815	66472	ID=gene-LOC21390344;Dbxref=GeneID:21390344;Name=LOC21390344;gbkey=Gene;gene=LOC21390344;gene_biotype=protein_coding
LOC21390346	10.8347	10.9736	10.6959	0.974693	-0.0369805	1	1	no changed	14	6	9	15	22.74	9.81	12.39	19.1	NW_010357106.1	72999	76541	73270	ID=gene-LOC21390346;Dbxref=GeneID:21390346;Name=LOC21390346;gbkey=Gene;gene=LOC21390346;gene_biotype=protein_coding
LOC21390347	0.550156	1.10031	0	0	#NAME?	0.61787	1	no changed	2	0	0	0	3.25	0	0	0	NW_010357106.1	76540	79150	7803078043	ID=gene-LOC21390347;Dbxref=GeneID:21390347;Name=LOC21390347;gbkey=Gene;gene=LOC21390347;gene_biotype=protein_coding
LOC21390348	1.73852	2.18585	1.29119	0.590705	-0.759491	0.852167	1	no changed	1	3	0	3	1.62	4.9	0	3.82	NW_010357106.1	81678	85983	85842	ID=gene-LOC21390348;Dbxref=GeneID:21390348;Name=LOC21390348;gbkey=Gene;gene=LOC21390348;gene_biotype=protein_coding
LOC21390350	1.10031	2.20062	0	0	#NAME?	0.448032	1	no changed	4	0	0	0	6.5	0	0	0	NW_010357106.1	93120	95676	95364	ID=gene-LOC21390350;Dbxref=GeneID:21390350;Name=LOC21390350;gbkey=Gene;gene=LOC21390350;gene_biotype=protein_coding
LOC21390352	3.25498	3.84617	2.66379	0.692583	-0.529941	0.82809	1	no changed	6	1	2	4	9.75	1.63	2.75	5.09	NW_010357106.1	114517	115553	114611	ID=gene-LOC21390352;Dbxref=GeneID:21390352;Name=LOC21390352;gbkey=Gene;gene=LOC21390352;gene_biotype=protein_coding
LOC21390358	2.23126	2.74093	1.72159	0.628104	-0.670924	0.835174	1	no changed	3	2	0	4	4.87	3.27	0	5.09	NW_010357106.1	177590	181738	1.77684e+23	ID=gene-LOC21390358;Dbxref=GeneID:21390358;Name=LOC21390358;gbkey=Gene;gene=LOC21390358;gene_biotype=protein_coding
LOC21390359	34.9907	35.0672	34.9142	0.995637	-0.00630801	1	1	no changed	35	29	33	45	56.85	47.4	45.43	57.31	NW_010357106.1	182734	192225	184288191737	ID=gene-LOC21390359;Dbxref=GeneID:21390359;Name=LOC21390359;gbkey=Gene;gene=LOC21390359;gene_biotype=protein_coding
LOC21390360	0.510628	0.550156	0.4711	0.856302	-0.223808	1	1	no changed	1	0	1	0	1.62	0	1.38	0	NW_010357106.1	194636	199430	195269	ID=gene-LOC21390360;Dbxref=GeneID:21390360;Name=LOC21390360;gbkey=Gene;gene=LOC21390360;gene_biotype=protein_coding
LOC21390362	282.002	267.161	296.843	1.1111	0.151988	0.267256	1	no changed	221	267	314	346	358.95	436.42	432.23	440.66	NW_010357106.1	216875	222655	2.17674e+29	ID=gene-LOC21390362;Dbxref=GeneID:21390362;Name=LOC21390362;gbkey=Gene;gene=LOC21390362;gene_biotype=protein_coding
LOC21397201	122.462	118.4	126.524	1.06861	0.0957375	0.767895	1	no changed	128	88	116	167	207.9	143.84	159.68	212.69	NW_010357109.1	2143	8194	2.59956e+27	ID=gene-LOC21397201;Dbxref=GeneID:21397201;Name=LOC21397201;gbkey=Gene;gene=LOC21397201;gene_biotype=protein_coding
LOC21397204	10.1243	5.45232	14.7963	2.71377	1.4403	0.480855	1	no changed	0	10	4	30	0	16.35	5.51	38.21	NW_010357109.1	132932	134322	1.33209e+41	ID=gene-LOC21397204;Dbxref=GeneID:21397204;Name=LOC21397204;gbkey=Gene;gene=LOC21397204;gene_biotype=protein_coding
LOC21397206	102.5	97.4551	107.546	1.10354	0.142142	0.501337	1	no changed	82	96	115	124	133.18	156.92	158.3	157.93	NW_010357109.1	139087	156230	1.3911e+41	ID=gene-LOC21397206;Dbxref=GeneID:21397206;Name=LOC21397206;gbkey=Gene;gene=LOC21397206;gene_biotype=protein_coding
LOC21397208	162.663	140.617	184.708	1.31356	0.393477	0.159351	1	no changed	100	157	192	219	162.42	256.62	264.29	278.92	NW_010357109.1	191070	201117	1.95012e+17	ID=gene-LOC21397208;Dbxref=GeneID:21397208;Name=LOC21397208;gbkey=Gene;gene=LOC21397208;gene_biotype=protein_coding
LOC21397210	10.1827	8.76803	11.5974	1.32269	0.403473	0.591025	1	no changed	9	7	10	16	14.62	11.44	13.77	20.38	NW_010357109.1	211410	221373	2.11767e+17	ID=gene-LOC21397210;Dbxref=GeneID:21397210;Name=LOC21397210;gbkey=Gene;gene=LOC21397210;gene_biotype=protein_coding
LOC21397212	27.439	30.7004	24.1776	0.787534	-0.344585	0.412223	1	no changed	34	22	23	31	55.22	35.96	31.66	39.48	NW_010357109.1	250451	253391	250803253134	ID=gene-LOC21397212;Dbxref=GeneID:21397212;Name=LOC21397212;gbkey=Gene;gene=LOC21397212;gene_biotype=protein_coding
LOC21397213	4.30216	4.91694	3.68739	0.749937	-0.415158	0.807274	1	no changed	2	7	6	2	3.25	11.44	8.26	2.55	NW_010357109.1	254101	266038	262056	ID=gene-LOC21397213;Dbxref=GeneID:21397213;Name=LOC21397213;gbkey=Gene;gene=LOC21397213;gene_biotype=protein_coding
LOC21397216	13.8268	18.0862	9.56748	0.528993	-0.918679	0.104678	1	no changed	19	14	13	8	30.86	22.88	17.89	10.19	NW_010357109.1	299820	314101	3.01599e+17	ID=gene-LOC21397216;Dbxref=GeneID:21397216;Name=LOC21397216;gbkey=Gene;gene=LOC21397216;gene_biotype=protein_coding
LOC112091677	7.78167	9.29356	6.26978	0.674637	-0.567817	0.523857	1	no changed	5	12	6	8	8.12	19.61	8.26	10.19	NW_010357109.1	335448	338992	335465	ID=gene-LOC112091677;Dbxref=GeneID:112091677;Name=LOC112091677;gbkey=Gene;gene=LOC112091677;gene_biotype=lncRNA
LOC21397218	17.0029	12.0443	21.9616	1.82339	0.866625	0.270601	1	no changed	10	12	32	16	16.24	19.61	44.05	20.38	NW_010357109.1	359929	364056	360659361024	ID=gene-LOC21397218;Dbxref=GeneID:21397218;Name=LOC21397218;gbkey=Gene;gene=LOC21397218;gene_biotype=protein_coding
LOC21384637	23.0709	25.2038	20.938	0.830747	-0.267519	0.537663	1	no changed	25	21	28	18	40.6	34.33	38.54	22.92	NW_010357115.1	4355	7767	4474	ID=gene-LOC21384637;Dbxref=GeneID:21384637;Name=LOC21384637;gbkey=Gene;gene=LOC21384637;gene_biotype=protein_coding
LOC21384639	0.215199	0	0.430398	Inf	Inf	1	1	no changed	0	0	0	1	0	0	0	1.27	NW_010357115.1	21173	25762	22548	ID=gene-LOC21384639;Dbxref=GeneID:21384639;Name=LOC21384639;gbkey=Gene;gene=LOC21384639;gene_biotype=protein_coding
LOC21384640	103.747	112.854	94.6399	0.838601	-0.253943	0.220096	1	no changed	109	97	94	117	177.04	158.55	129.39	149.01	NW_010357115.1	26315	29948	2642626511	ID=gene-LOC21384640;Dbxref=GeneID:21384640;Name=LOC21384640;gbkey=Gene;gene=LOC21384640;gene_biotype=pseudogene;pseudo=true
LOC21404920	1.92555	3.85109	0	0	#NAME?	0.349673	1	no changed	7	0	0	0	11.37	0	0	0	NW_010357121.1	77633	80779	79628	ID=gene-LOC21404920;Dbxref=GeneID:21404920;Name=LOC21404920;gbkey=Gene;gene=LOC21404920;gene_biotype=protein_coding
LOC21404926	60.5698	53.6494	67.4902	1.25799	0.331117	0.210336	1	no changed	44	54	72	78	71.46	88.27	99.11	99.34	NW_010357121.1	143819	149803	145455146130	ID=gene-LOC21404926;Dbxref=GeneID:21404926;Name=LOC21404926;gbkey=Gene;gene=LOC21404926;gene_biotype=protein_coding
LOC21404927	1.92158	1.65047	2.19269	1.32853	0.409827	0.966547	1	no changed	3	0	1	4	4.87	0	1.38	5.09	NW_010357121.1	158625	160247	1.59244e+17	ID=gene-LOC21404927;Dbxref=GeneID:21404927;Name=LOC21404927;gbkey=Gene;gene=LOC21404927;gene_biotype=protein_coding
LOC21404930	86.9618	94.2427	79.6808	0.845484	-0.24215	0.273304	1	no changed	94	78	86	91	152.67	127.49	118.38	115.9	NW_010357121.1	194498	197276	196818196936	ID=gene-LOC21404930;Dbxref=GeneID:21404930;Name=LOC21404930;gbkey=Gene;gene=LOC21404930;gene_biotype=protein_coding
LOC21404931	0.550156	1.10031	0	0	#NAME?	0.61787	1	no changed	2	0	0	0	3.25	0	0	0	NW_010357121.1	197395	200455	200370	ID=gene-LOC21404931;Dbxref=GeneID:21404931;Name=LOC21404931;gbkey=Gene;gene=LOC21404931;gene_biotype=protein_coding
LOC21404934	418.314	425.521	411.106	0.966124	-0.0497199	0.674235	1	no changed	381	396	446	467	618.82	647.28	613.93	594.77	NW_010357121.1	226884	236751	2.29057e+47	ID=gene-LOC21404934;Dbxref=GeneID:21404934;Name=LOC21404934;gbkey=Gene;gene=LOC21404934;gene_biotype=protein_coding
LOC21404938	80.6124	78.863	82.3619	1.04437	0.0626283	0.838513	1	no changed	71	73	99	83	115.32	119.32	136.28	105.71	NW_010357121.1	237502	243747	238150238336	ID=gene-LOC21404938;Dbxref=GeneID:21404938;Name=LOC21404938;gbkey=Gene;gene=LOC21404938;gene_biotype=protein_coding
LOC21404941	4.40745	3.83632	4.97859	1.29775	0.376014	0.843614	1	no changed	4	3	6	5	6.5	4.9	8.26	6.37	NW_010357121.1	275192	279252	278892	ID=gene-LOC21404941;Dbxref=GeneID:21404941;Name=LOC21404941;gbkey=Gene;gene=LOC21404941;gene_biotype=protein_coding
LOC21404945	51.88	45.4709	58.289	1.2819	0.358281	0.216302	1	no changed	44	39	68	61	71.46	63.75	93.6	77.69	NW_010357121.1	321190	324690	323030324104	ID=gene-LOC21404945;Dbxref=GeneID:21404945;Name=LOC21404945;gbkey=Gene;gene=LOC21404945;gene_biotype=protein_coding
LOC21404946	6.25717	7.65787	4.85648	0.634182	-0.657031	0.535533	1	no changed	5	9	3	8	8.12	14.71	4.13	10.19	NW_010357121.1	325715	330843	326314330750	ID=gene-LOC21404946;Dbxref=GeneID:21404946;Name=LOC21404946;gbkey=Gene;gene=LOC21404946;gene_biotype=protein_coding
LOC21404947	0.762893	1.09539	0.430398	0.392918	-1.3477	0.892233	1	no changed	1	1	0	1	1.62	1.63	0	1.27	NW_010357121.1	333462	337884	337289	ID=gene-LOC21404947;Dbxref=GeneID:21404947;Name=LOC21404947;gbkey=Gene;gene=LOC21404947;gene_biotype=protein_coding
LOC21404948	205.478	188.431	222.524	1.18093	0.239925	0.12401	1	no changed	177	167	254	239	287.48	272.97	349.64	304.39	NW_010357121.1	345330	355167	3.46057e+29	ID=gene-LOC21404948;Dbxref=GeneID:21404948;Name=LOC21404948;gbkey=Gene;gene=LOC21404948;gene_biotype=protein_coding
LOC21404949	0.215199	0	0.430398	Inf	Inf	1	1	no changed	0	0	0	1	0	0	0	1.27	NW_010357121.1	355519	361220	361050	ID=gene-LOC21404949;Dbxref=GeneID:21404949;Name=LOC21404949;gbkey=Gene;gene=LOC21404949;gene_biotype=protein_coding
LOC112091780	1.7638	2.1957	1.3319	0.606593	-0.7212	0.852766	1	no changed	3	1	1	2	4.87	1.63	1.38	2.55	NW_010357121.1	378600	381257	379966	ID=gene-LOC112091780;Dbxref=GeneID:112091780;Name=LOC112091780;gbkey=Gene;gene=LOC112091780;gene_biotype=protein_coding
LOC21404954	0.215199	0	0.430398	Inf	Inf	1	1	no changed	0	0	0	1	0	0	0	1.27	NW_010357121.1	401569	415284	402626	ID=gene-LOC21404954;Dbxref=GeneID:21404954;Name=LOC21404954;gbkey=Gene;gene=LOC21404954;gene_biotype=protein_coding
LOC21404958	0.545232	1.09046	0	0	#NAME?	0.616557	1	no changed	0	2	0	0	0	3.27	0	0	NW_010357121.1	458756	459986	459314459323	ID=gene-LOC21404958;Dbxref=GeneID:21404958;Name=LOC21404958;gbkey=Gene;gene=LOC21404958;gene_biotype=protein_coding
LOC21404962	0.785706	1.10031	0.4711	0.428151	-1.22381	0.90322	1	no changed	2	0	1	0	3.25	0	1.38	0	NW_010357121.1	475860	481255	477204480889	ID=gene-LOC21404962;Dbxref=GeneID:21404962;Name=LOC21404962;gbkey=Gene;gene=LOC21404962;gene_biotype=protein_coding
LOC21404963	0.508166	0.545232	0.4711	0.864035	-0.210838	1	1	no changed	0	1	1	0	0	1.63	1.38	0	NW_010357121.1	497259	500369	499785	ID=gene-LOC21404963;Dbxref=GeneID:21404963;Name=LOC21404963;gbkey=Gene;gene=LOC21404963;gene_biotype=protein_coding
LOC21404965	0.920675	0.550156	1.29119	2.34696	1.23079	0.859446	1	no changed	1	0	0	3	1.62	0	0	3.82	NW_010357121.1	514714	522719	515372	ID=gene-LOC21404965;Dbxref=GeneID:21404965;Name=LOC21404965;gbkey=Gene;gene=LOC21404965;gene_biotype=protein_coding
LOC21404967	1.42884	1.09539	1.76229	1.60883	0.686012	0.912739	1	no changed	1	1	1	3	1.62	1.63	1.38	3.82	NW_010357121.1	545996	548339	546309547821	ID=gene-LOC21404967;Dbxref=GeneID:21404967;Name=LOC21404967;gbkey=Gene;gene=LOC21404967;gene_biotype=protein_coding
LOC21404968	277.915	244.271	311.558	1.27546	0.351015	0.00949744	0.694588	no changed	223	223	316	378	362.19	364.5	434.98	481.42	NW_010357121.1	557457	562300	561325561758	ID=gene-LOC21404968;Dbxref=GeneID:21404968;Name=LOC21404968;gbkey=Gene;gene=LOC21404968;gene_biotype=protein_coding
LOC21404970	115.198	107.338	123.057	1.14645	0.197169	0.309282	1	no changed	96	100	126	148	155.92	163.45	173.44	188.49	NW_010357121.1	568259	570816	5.68309e+29	ID=gene-LOC21404970;Dbxref=GeneID:21404970;Name=LOC21404970;gbkey=Gene;gene=LOC21404970;gene_biotype=protein_coding
LOC21404971	73.1553	76.0925	70.2181	0.922799	-0.115912	0.675121	1	no changed	62	77	65	92	100.7	125.86	89.47	117.17	NW_010357121.1	582687	586859	5.8286e+29	ID=gene-LOC21404971;Dbxref=GeneID:21404971;Name=LOC21404971;gbkey=Gene;gene=LOC21404971;gene_biotype=protein_coding
LOC21404975	3.42477	5.47694	1.3726	0.250614	-1.99646	0.151977	1	no changed	5	5	2	1	8.12	8.17	2.75	1.27	NW_010357121.1	622356	630485	622623624415	ID=gene-LOC21404975;Dbxref=GeneID:21404975;Name=LOC21404975;gbkey=Gene;gene=LOC21404975;gene_biotype=protein_coding
LOC21393876	15.847	13.7047	17.9892	1.31264	0.392469	0.487259	1	no changed	15	10	19	21	24.36	16.35	26.15	26.75	NW_010357131.1	42194	43881	43284	ID=gene-LOC21393876;Dbxref=GeneID:21393876;Name=LOC21393876;gbkey=Gene;gene=LOC21393876;gene_biotype=protein_coding
LOC21393878	30.4343	28.4555	32.4132	1.13909	0.187876	0.650668	1	no changed	21	31	35	37	34.11	50.67	48.18	47.12	NW_010357131.1	63818	68999	673986753468349	ID=gene-LOC21393878;Dbxref=GeneID:21393878;Name=LOC21393878;gbkey=Gene;gene=LOC21393878;gene_biotype=protein_coding
LOC21393879	0.82031	1.64062	0	0	#NAME?	0.303769	1	no changed	1	2	0	0	1.62	3.27	0	0	NW_010357131.1	69467	76129	70619	ID=gene-LOC21393879;Dbxref=GeneID:21393879;Name=LOC21393879;gbkey=Gene;gene=LOC21393879;gene_biotype=protein_coding
LOC21393880	1.44673	1.09046	1.80299	1.65342	0.725453	0.91177	1	no changed	0	2	2	2	0	3.27	2.75	2.55	NW_010357131.1	77837	79229	7887579187	ID=gene-LOC21393880;Dbxref=GeneID:21393880;Name=LOC21393880;gbkey=Gene;gene=LOC21393880;gene_biotype=protein_coding
LOC21393883	0.450749	0	0.901497	Inf	Inf	0.658654	1	no changed	0	0	1	1	0	0	1.38	1.27	NW_010357131.1	95619	96647	96211	ID=gene-LOC21393883;Dbxref=GeneID:21393883;Name=LOC21393883;gbkey=Gene;gene=LOC21393883;gene_biotype=protein_coding
LOC21393884	66.7967	76.1418	57.4516	0.754535	-0.40634	0.104341	1	no changed	72	67	58	70	116.94	109.51	79.84	89.15	NW_010357131.1	102443	106990	104677	ID=gene-LOC21393884;Dbxref=GeneID:21393884;Name=LOC21393884;gbkey=Gene;gene=LOC21393884;gene_biotype=protein_coding
LOC21393886	78.6725	94.1935	63.1516	0.670445	-0.576809	0.0644911	1	no changed	84	88	50	92	136.43	143.84	68.83	117.17	NW_010357131.1	108008	112074	111698111702	ID=gene-LOC21393886;Dbxref=GeneID:21393886;Name=LOC21393886;gbkey=Gene;gene=LOC21393886;gene_biotype=protein_coding
LOC21412368	17.3582	17.5065	17.2099	0.983055	-0.0246564	1	1	no changed	12	20	21	17	19.49	32.69	28.91	21.65	NW_010357131.1	126247	128621	127727	ID=gene-LOC21412368;Dbxref=GeneID:21412368;Name=LOC21412368;gbkey=Gene;gene=LOC21412368;gene_biotype=protein_coding
LOC21393894	6.2185	9.3428	3.09419	0.331184	-1.59429	0.446924	1	no changed	15	2	2	5	24.36	3.27	2.75	6.37	NW_010357131.1	182175	183625	182246182445	ID=gene-LOC21393894;Dbxref=GeneID:21393894;Name=LOC21393894;gbkey=Gene;gene=LOC21393894;gene_biotype=protein_coding
LOC21393897	23.3078	21.333	25.2826	1.18514	0.245061	0.612837	1	no changed	14	25	29	27	22.74	40.86	39.92	34.39	NW_010357131.1	194427	199288	198774	ID=gene-LOC21393897;Dbxref=GeneID:21393897;Name=LOC21393897;gbkey=Gene;gene=LOC21393897;gene_biotype=protein_coding
LOC21393898	0.825234	1.65047	0	0	#NAME?	0.510056	1	no changed	3	0	0	0	4.87	0	0	0	NW_010357131.1	214799	219861	2.14975e+17	ID=gene-LOC21393898;Dbxref=GeneID:21393898;Name=LOC21393898;gbkey=Gene;gene=LOC21393898;gene_biotype=protein_coding
LOC21393899	0.760431	1.09046	0.430398	0.394692	-1.3412	0.902176	1	no changed	0	2	0	1	0	3.27	0	1.27	NW_010357131.1	221304	224243	224117	ID=gene-LOC21393899;Dbxref=GeneID:21393899;Name=LOC21393899;gbkey=Gene;gene=LOC21393899;gene_biotype=protein_coding
LOC21393900	9.93656	12.5797	7.29338	0.579773	-0.78644	0.259832	1	no changed	8	15	10	6	12.99	24.52	13.77	7.64	NW_010357131.1	230539	232228	232058	ID=gene-LOC21393900;Dbxref=GeneID:21393900;Name=LOC21393900;gbkey=Gene;gene=LOC21393900;gene_biotype=protein_coding
LOC21393901	57.9052	53.1534	62.6571	1.1788	0.237316	0.36902	1	no changed	54	43	59	81	87.71	70.29	81.22	103.16	NW_010357131.1	232531	234395	2.32617e+17	ID=gene-LOC21393901;Dbxref=GeneID:21393901;Name=LOC21393901;gbkey=Gene;gene=LOC21393901;gene_biotype=protein_coding
LOC112091885	13.3849	14.2302	12.5396	0.881194	-0.182468	0.818962	1	no changed	11	15	12	16	17.87	24.52	16.52	20.38	NW_010357131.1	235096	242848	237768	ID=gene-LOC112091885;Dbxref=GeneID:112091885;Name=LOC112091885;gbkey=Gene;gene=LOC112091885;gene_biotype=pseudogene;pseudo=true
LOC21393908	73.0699	64.6968	81.4431	1.25884	0.332097	0.300035	1	no changed	73	45	87	94	118.57	73.55	119.76	119.72	NW_010357131.1	277239	279514	2.77812e+29	ID=gene-LOC21393908;Dbxref=GeneID:21393908;Name=LOC21393908;gbkey=Gene;gene=LOC21393908;gene_biotype=protein_coding
LOC21393910	308.856	300.205	317.507	1.05763	0.0808405	0.63399	1	no changed	288	260	367	336	467.77	424.98	505.19	427.93	NW_010357131.1	291477	304032	2.93985e+41	ID=gene-LOC21393910;Dbxref=GeneID:21393910;Name=LOC21393910;gbkey=Gene;gene=LOC21393910;gene_biotype=protein_coding
LOC21393911	141.324	140.229	142.419	1.01562	0.0223562	0.912563	1	no changed	132	124	147	170	214.39	202.68	202.35	216.51	NW_010357131.1	305334	307779	306698307406	ID=gene-LOC21393911;Dbxref=GeneID:21393911;Name=LOC21393911;gbkey=Gene;gene=LOC21393911;gene_biotype=protein_coding
LOC21393913	314.783	280.296	349.269	1.24607	0.317387	0.0237087	0.946349	no changed	231	281	386	389	375.19	459.31	531.34	495.43	NW_010357131.1	313031	317832	315237316661	ID=gene-LOC21393913;Dbxref=GeneID:21393913;Name=LOC21393913;gbkey=Gene;gene=LOC21393913;gene_biotype=protein_coding
LOC21386997	128.349	117.722	138.976	1.18054	0.239451	0.198022	1	no changed	101	114	147	162	164.04	186.34	202.35	206.32	NW_010357135.1	1165	5962	368941594524	ID=gene-LOC21386997;Dbxref=GeneID:21386997;Name=LOC21386997;gbkey=Gene;gene=LOC21386997;gene_biotype=protein_coding
LOC21386998	2.60295	1.64062	3.56529	2.17313	1.11978	0.540577	1	no changed	1	2	3	5	1.62	3.27	4.13	6.37	NW_010357135.1	11168	15127	14010	ID=gene-LOC21386998;Dbxref=GeneID:21386998;Name=LOC21386998;gbkey=Gene;gene=LOC21386998;gene_biotype=protein_coding
LOC21387000	57.7963	59.1066	56.4861	0.955664	-0.0654253	0.829123	1	no changed	45	63	66	59	73.09	102.98	90.85	75.14	NW_010357135.1	39018	41968	4068240766	ID=gene-LOC21387000;Dbxref=GeneID:21387000;Name=LOC21387000;gbkey=Gene;gene=LOC21387000;gene_biotype=protein_coding
LOC21387001	7.61552	7.11756	8.11348	1.13992	0.188938	0.905767	1	no changed	6	7	9	9	9.75	11.44	12.39	11.46	NW_010357135.1	43693	52581	4.40944e+29	ID=gene-LOC21387001;Dbxref=GeneID:21387001;Name=LOC21387001;gbkey=Gene;gene=LOC21387001;gene_biotype=protein_coding
LOC21387002	0.550156	1.10031	0	0	#NAME?	0.61787	1	no changed	2	0	0	0	3.25	0	0	0	NW_010357135.1	53428	55678	53668	ID=gene-LOC21387002;Dbxref=GeneID:21387002;Name=LOC21387002;gbkey=Gene;gene=LOC21387002;gene_biotype=protein_coding
LOC21387004	101.237	88.7166	113.758	1.28226	0.358687	0.0755297	1	no changed	79	83	109	145	128.31	135.67	150.04	184.67	NW_010357135.1	76409	84565	786327903482921	ID=gene-LOC21387004;Dbxref=GeneID:21387004;Name=LOC21387004;gbkey=Gene;gene=LOC21387004;gene_biotype=protein_coding
LOC21387005	188.102	227.806	148.398	0.651423	-0.618334	7.56e-05	0.0392165	no changed	201	215	167	162	326.46	351.43	229.88	206.32	NW_010357135.1	95260	100550	9558196972	ID=gene-LOC21387005;Dbxref=GeneID:21387005;Name=LOC21387005;gbkey=Gene;gene=LOC21387005;gene_biotype=protein_coding
LOC21396619	235.571	217.334	253.809	1.16783	0.223834	0.260433	1	no changed	178	219	293	269	289.11	357.97	403.32	342.6	NW_010357144.1	4360	11943	4659478570027320	ID=gene-LOC21396619;Dbxref=GeneID:21396619;Name=LOC21396619;gbkey=Gene;gene=LOC21396619;gene_biotype=protein_coding
LOC21396620	10.4972	8.7631	12.2313	1.39577	0.48106	0.525339	1	no changed	8	8	15	12	12.99	13.08	20.65	15.28	NW_010357144.1	16612	20975	1998620552	ID=gene-LOC21396620;Dbxref=GeneID:21396620;Name=LOC21396620;gbkey=Gene;gene=LOC21396620;gene_biotype=protein_coding
LOC21396621	126.508	123.794	129.222	1.04385	0.0619198	0.762552	1	no changed	116	110	140	147	188.41	179.8	192.71	187.22	NW_010357144.1	31703	37015	3.21463e+39	ID=gene-LOC21396621;Dbxref=GeneID:21396621;Name=LOC21396621;gbkey=Gene;gene=LOC21396621;gene_biotype=protein_coding
LOC21396624	129.5	143.545	115.456	0.804317	-0.314163	0.089391	1	no changed	141	121	119	138	229.01	197.78	163.81	175.76	NW_010357144.1	70369	72906	704587180672536	ID=gene-LOC21396624;Dbxref=GeneID:21396624;Name=LOC21396624;gbkey=Gene;gene=LOC21396624;gene_biotype=protein_coding
LOC21396627	0.215199	0	0.430398	Inf	Inf	1	1	no changed	0	0	0	1	0	0	0	1.27	NW_010357144.1	85630	87540	86127	ID=gene-LOC21396627;Dbxref=GeneID:21396627;Name=LOC21396627;gbkey=Gene;gene=LOC21396627;gene_biotype=protein_coding
LOC21396629	1.56649	2.19078	0.942199	0.430076	-1.21734	0.644292	1	no changed	2	2	2	0	3.25	3.27	2.75	0	NW_010357144.1	99182	101737	101378101389	ID=gene-LOC21396629;Dbxref=GeneID:21396629;Name=LOC21396629;gbkey=Gene;gene=LOC21396629;gene_biotype=protein_coding
LOC21396630	1009.85	1055.49	964.213	0.91352	-0.130492	0.164024	1	no changed	981	946	997	1149	1593.33	1546.28	1372.4	1463.36	NW_010357144.1	103589	145852	1.05414e+89	ID=gene-LOC21396630;Dbxref=GeneID:21396630;Name=LOC21396630;gbkey=Gene;gene=LOC21396630;gene_biotype=protein_coding
LOC21396632	205.358	206.93	203.785	0.984803	-0.0220924	0.919846	1	no changed	169	209	206	248	274.49	341.62	283.57	315.85	NW_010357144.1	147392	158684	150295152509	ID=gene-LOC21396632;Dbxref=GeneID:21396632;Name=LOC21396632;gbkey=Gene;gene=LOC21396632;gene_biotype=protein_coding
LOC21396633	2.54212	3.28124	1.80299	0.549486	-0.863846	0.662807	1	no changed	2	4	2	2	3.25	6.54	2.75	2.55	NW_010357144.1	162111	163974	1.62493e+29	ID=gene-LOC21396633;Dbxref=GeneID:21396633;Name=LOC21396633;gbkey=Gene;gene=LOC21396633;gene_biotype=protein_coding
LOC21396635	1.19329	1.09539	1.29119	1.17875	0.237263	1	1	no changed	1	1	0	3	1.62	1.63	0	3.82	NW_010357144.1	171456	174420	171887174389	ID=gene-LOC21396635;Dbxref=GeneID:21396635;Name=LOC21396635;gbkey=Gene;gene=LOC21396635;gene_biotype=protein_coding
LOC21396636	1.03551	1.64062	0.430398	0.262339	-1.9305	0.609937	1	no changed	1	2	0	1	1.62	3.27	0	1.27	NW_010357144.1	178719	181638	179035	ID=gene-LOC21396636;Dbxref=GeneID:21396636;Name=LOC21396636;gbkey=Gene;gene=LOC21396636;gene_biotype=protein_coding
LOC21396637	68.1913	59.1214	77.2612	1.30682	0.386064	0.125574	1	no changed	48	60	90	81	77.96	98.07	123.89	103.16	NW_010357144.1	182308	185877	183323183467	ID=gene-LOC21396637;Dbxref=GeneID:21396637;Name=LOC21396637;gbkey=Gene;gene=LOC21396637;gene_biotype=protein_coding
LOC21396638	7.94192	8.75325	7.13058	0.81462	-0.295801	0.788709	1	no changed	6	10	6	10	9.75	16.35	8.26	12.74	NW_010357144.1	190786	194751	1.94041e+23	ID=gene-LOC21396638;Dbxref=GeneID:21396638;Name=LOC21396638;gbkey=Gene;gene=LOC21396638;gene_biotype=protein_coding
LOC21396639	1.35225	0	2.70449	Inf	Inf	0.152647	1	no changed	0	0	3	3	0	0	4.13	3.82	NW_010357144.1	196846	201270	198622	ID=gene-LOC21396639;Dbxref=GeneID:21396639;Name=LOC21396639;gbkey=Gene;gene=LOC21396639;gene_biotype=protein_coding
LOC21396643	10.4182	8.76803	12.0685	1.37642	0.460918	0.527379	1	no changed	9	7	11	16	14.62	11.44	15.14	20.38	NW_010357144.1	231688	235060	233543	ID=gene-LOC21396643;Dbxref=GeneID:21396643;Name=LOC21396643;gbkey=Gene;gene=LOC21396643;gene_biotype=protein_coding
LOC21396645	98.0086	95.3578	100.659	1.0556	0.078059	0.772373	1	no changed	99	75	115	108	160.79	122.59	158.3	137.55	NW_010357144.1	240882	246408	244847	ID=gene-LOC21396645;Dbxref=GeneID:21396645;Name=LOC21396645;gbkey=Gene;gene=LOC21396645;gene_biotype=protein_coding
LOC21396646	219.553	217.378	221.728	1.02001	0.0285839	0.878983	1	no changed	187	210	245	247	303.72	343.26	337.25	314.58	NW_010357144.1	249336	255542	2.49933e+41	ID=gene-LOC21396646;Dbxref=GeneID:21396646;Name=LOC21396646;gbkey=Gene;gene=LOC21396646;gene_biotype=protein_coding
LOC21411921	0.275078	0.550156	0	0	#NAME?	0.911095	1	no changed	1	0	0	0	1.62	0	0	0	NW_010357144.1	343792	369537	354803	ID=gene-LOC21411921;Dbxref=GeneID:21411921;Name=LOC21411921;gbkey=Gene;gene=LOC21411921;gene_biotype=pseudogene;pseudo=true
LOC21396658	17.91	17.5459	18.2742	1.04151	0.0586712	1	1	no changed	20	12	26	14	32.48	19.61	35.79	17.83	NW_010357144.1	387755	391050	388277388289	ID=gene-LOC21396658;Dbxref=GeneID:21396658;Name=LOC21396658;gbkey=Gene;gene=LOC21396658;gene_biotype=protein_coding
LOC112091961	140.767	123.214	158.321	1.28493	0.361684	0.0395688	1	no changed	109	116	157	196	177.04	189.61	216.12	249.62	NW_010357144.1	392679	395240	393820	ID=gene-LOC112091961;Dbxref=GeneID:112091961;Name=LOC112091961;gbkey=Gene;gene=LOC112091961;gene_biotype=protein_coding
LOC21396660	43.7291	47.6469	39.8114	0.83555	-0.259202	0.425433	1	no changed	43	44	37	52	69.84	71.92	50.93	66.23	NW_010357144.1	404524	406448	405250	ID=gene-LOC21396660;Dbxref=GeneID:21396660;Name=LOC21396660;gbkey=Gene;gene=LOC21396660;gene_biotype=protein_coding
LOC21396661	74.2775	60.1675	88.3875	1.46902	0.554856	0.127002	1	no changed	39	71	99	97	63.34	116.05	136.28	123.54	NW_010357144.1	409696	413118	410604	ID=gene-LOC21396661;Dbxref=GeneID:21396661;Name=LOC21396661;end_range=413119,.;gbkey=Gene;gene=LOC21396661;gene_biotype=protein_coding;partial=true
LOC21392275	42.2473	40.9958	43.4988	1.06105	0.0854985	0.91239	1	no changed	21	54	43	54	34.11	88.27	59.19	68.77	NW_010357151.1	13504	16241	1378115633	ID=gene-LOC21392275;Dbxref=GeneID:21392275;Name=LOC21392275;gbkey=Gene;gene=LOC21392275;gene_biotype=protein_coding
LOC21392276	122.2	126.49	117.91	0.932167	-0.10134	0.581891	1	no changed	110	121	137	124	178.66	197.78	188.59	157.93	NW_010357151.1	18632	20432	1.89642e+19	ID=gene-LOC21392276;Dbxref=GeneID:21392276;Name=LOC21392276;gbkey=Gene;gene=LOC21392276;gene_biotype=protein_coding
LOC21392279	75.3768	60.2316	90.5221	1.5029	0.587751	0.0115685	0.737207	no changed	52	58	88	114	84.46	94.8	121.14	145.19	NW_010357151.1	60359	64614	62625	ID=gene-LOC21392279;Dbxref=GeneID:21392279;Name=LOC21392279;gbkey=Gene;gene=LOC21392279;gene_biotype=protein_coding
LOC21392280	149.334	144.552	154.115	1.06616	0.0924241	0.618951	1	no changed	124	140	170	172	201.4	228.84	234.01	219.06	NW_010357151.1	69456	74722	7.07857e+19	ID=gene-LOC21392280;Dbxref=GeneID:21392280;Name=LOC21392280;gbkey=Gene;gene=LOC21392280;gene_biotype=protein_coding
LOC21392281	1.10031	2.20062	0	0	#NAME?	0.448032	1	no changed	4	0	0	0	6.5	0	0	0	NW_010357151.1	82143	84467	8231582330	ID=gene-LOC21392281;Dbxref=GeneID:21392281;Name=LOC21392281;gbkey=Gene;gene=LOC21392281;gene_biotype=protein_coding
LOC21392283	68.7546	62.4174	75.0919	1.20306	0.266708	0.283706	1	no changed	53	61	79	88	86.08	99.71	108.75	112.08	NW_010357151.1	96453	100750	98605100578	ID=gene-LOC21392283;Dbxref=GeneID:21392283;Name=LOC21392283;gbkey=Gene;gene=LOC21392283;gene_biotype=protein_coding
LOC21392284	241.423	231.176	251.669	1.08865	0.122537	0.383646	1	no changed	221	201	251	310	358.95	328.54	345.51	394.81	NW_010357151.1	112076	122973	1.13351e+23	ID=gene-LOC21392284;Dbxref=GeneID:21392284;Name=LOC21392284;gbkey=Gene;gene=LOC21392284;gene_biotype=protein_coding
LOC21392285	144.949	144.041	145.856	1.0126	0.0180689	0.964267	1	no changed	131	132	168	155	212.77	215.76	231.26	197.41	NW_010357151.1	142988	146853	1.44583e+17	ID=gene-LOC21392285;Dbxref=GeneID:21392285;Name=LOC21392285;gbkey=Gene;gene=LOC21392285;gene_biotype=protein_coding
LOC21392286	0.215199	0	0.430398	Inf	Inf	1	1	no changed	0	0	0	1	0	0	0	1.27	NW_010357151.1	147750	150985	148608	ID=gene-LOC21392286;Dbxref=GeneID:21392286;Name=LOC21392286;gbkey=Gene;gene=LOC21392286;gene_biotype=protein_coding
LOC21392287	30.2287	30.6265	29.8308	0.974019	-0.0379789	0.963032	1	no changed	19	37	35	31	30.86	60.48	48.18	39.48	NW_010357151.1	151580	154745	152426154247	ID=gene-LOC21392287;Dbxref=GeneID:21392287;Name=LOC21392287;gbkey=Gene;gene=LOC21392287;gene_biotype=protein_coding
LOC21392290	7.55274	8.24249	6.86299	0.832635	-0.264244	0.888031	1	no changed	13	2	10	5	21.11	3.27	13.77	6.37	NW_010357151.1	162524	163515	1.62967e+17	ID=gene-LOC21392290;Dbxref=GeneID:21392290;Name=LOC21392290;gbkey=Gene;gene=LOC21392290;gene_biotype=protein_coding
LOC21392291	0.215199	0	0.430398	Inf	Inf	1	1	no changed	0	0	0	1	0	0	0	1.27	NW_010357151.1	164065	167609	164583	ID=gene-LOC21392291;Dbxref=GeneID:21392291;Name=LOC21392291;gbkey=Gene;gene=LOC21392291;gene_biotype=protein_coding
LOC21392293	0.547694	1.09539	0	0	#NAME?	0.498912	1	no changed	1	1	0	0	1.62	1.63	0	0	NW_010357151.1	183881	186849	185384	ID=gene-LOC21392293;Dbxref=GeneID:21392293;Name=LOC21392293;gbkey=Gene;gene=LOC21392293;gene_biotype=protein_coding
LOC21392294	0.70665	0	1.4133	Inf	Inf	0.602056	1	no changed	0	0	3	0	0	0	4.13	0	NW_010357151.1	189144	191141	1.89566e+17	ID=gene-LOC21392294;Dbxref=GeneID:21392294;Name=LOC21392294;gbkey=Gene;gene=LOC21392294;gene_biotype=protein_coding
LOC21392295	61.1529	66.7793	55.5265	0.831494	-0.266223	0.321355	1	no changed	53	69	53	71	86.08	112.78	72.96	90.43	NW_010357151.1	203328	207535	205776	ID=gene-LOC21392295;Dbxref=GeneID:21392295;Name=LOC21392295;gbkey=Gene;gene=LOC21392295;gene_biotype=protein_coding
LOC21392296	0.545232	1.09046	0	0	#NAME?	0.616557	1	no changed	0	2	0	0	0	3.27	0	0	NW_010357151.1	209989	211907	210946210953	ID=gene-LOC21392296;Dbxref=GeneID:21392296;Name=LOC21392296;gbkey=Gene;gene=LOC21392296;gene_biotype=protein_coding
LOC21392300	2.37104	1.09539	3.64669	3.32913	1.73515	0.362526	1	no changed	1	1	5	3	1.62	1.63	6.88	3.82	NW_010357151.1	226535	228365	227786228015	ID=gene-LOC21392300;Dbxref=GeneID:21392300;Name=LOC21392300;gbkey=Gene;gene=LOC21392300;gene_biotype=protein_coding
LOC21392301	3.35064	4.38648	2.3148	0.527712	-0.922177	0.529443	1	no changed	5	3	4	1	8.12	4.9	5.51	1.27	NW_010357151.1	230776	243605	2.32938e+17	ID=gene-LOC21392301;Dbxref=GeneID:21392301;Name=LOC21392301;gbkey=Gene;gene=LOC21392301;gene_biotype=pseudogene;pseudo=true
LOC21392303	205.466	193.462	217.47	1.1241	0.168773	0.418367	1	no changed	202	151	225	259	328.09	246.82	309.72	329.86	NW_010357151.1	244141	250381	2.44496e+29	ID=gene-LOC21392303;Dbxref=GeneID:21392303;Name=LOC21392303;gbkey=Gene;gene=LOC21392303;gene_biotype=protein_coding
LOC112092035	0.275078	0.550156	0	0	#NAME?	0.911095	1	no changed	1	0	0	0	1.62	0	0	0	NW_010357151.1	262845	265545	264786	ID=gene-LOC112092035;Dbxref=GeneID:112092035;Name=LOC112092035;gbkey=Gene;gene=LOC112092035;gene_biotype=protein_coding
LOC112092031	2.74177	2.18585	3.2977	1.50866	0.593264	0.901256	1	no changed	1	3	7	0	1.62	4.9	9.64	0	NW_010357151.1	269853	276349	274270	ID=gene-LOC112092031;Dbxref=GeneID:112092031;Name=LOC112092031;gbkey=Gene;gene=LOC112092031;gene_biotype=protein_coding
LOC21412488	201.79	196.055	207.525	1.0585	0.0820256	0.673678	1	no changed	175	183	245	214	284.23	299.12	337.25	272.55	NW_010357153.1	30971	35122	3420334591	ID=gene-LOC21412488;Dbxref=GeneID:21412488;Name=LOC21412488;gbkey=Gene;gene=LOC21412488;gene_biotype=protein_coding
LOC21399383	5.12869	7.12248	3.13489	0.44014	-1.18397	0.279408	1	no changed	7	6	3	4	11.37	9.81	4.13	5.09	NW_010357153.1	84834	87323	85047	ID=gene-LOC21399383;Dbxref=GeneID:21399383;Name=LOC21399383;gbkey=Gene;gene=LOC21399383;gene_biotype=protein_coding
LOC21399384	221.648	232.694	210.601	0.905059	-0.143916	0.322455	1	no changed	197	228	236	231	319.97	372.68	324.86	294.2	NW_010357153.1	126557	129913	1.26853e+29	ID=gene-LOC21399384;Dbxref=GeneID:21399384;Name=LOC21399384;gbkey=Gene;gene=LOC21399384;gene_biotype=protein_coding
LOC21399385	19.8751	26.8444	12.9059	0.480766	-1.05659	0.0477413	1	down	26	23	21	7	42.23	37.59	28.91	8.92	NW_010357153.1	135976	139768	1.36499e+17	ID=gene-LOC21399385;Dbxref=GeneID:21399385;Name=LOC21399385;gbkey=Gene;gene=LOC21399385;gene_biotype=protein_coding
LOC21399386	51.9616	62.4716	41.4516	0.663527	-0.591773	0.0831206	1	no changed	64	50	35	58	103.95	81.73	48.18	73.87	NW_010357153.1	141905	146234	145926146011	ID=gene-LOC21399386;Dbxref=GeneID:21399386;Name=LOC21399386;gbkey=Gene;gene=LOC21399386;gene_biotype=protein_coding
LOC21399388	3.30993	4.38648	2.23339	0.509154	-0.973825	0.529644	1	no changed	5	3	2	3	8.12	4.9	2.75	3.82	NW_010357153.1	146679	148895	148388148778	ID=gene-LOC21399388;Dbxref=GeneID:21399388;Name=LOC21399388;gbkey=Gene;gene=LOC21399388;gene_biotype=protein_coding
LOC21399391	5.20612	4.92186	5.49039	1.11551	0.157705	1	1	no changed	3	6	8	4	4.87	9.81	11.01	5.09	NW_010357153.1	212952	218734	215469	ID=gene-LOC21399391;Dbxref=GeneID:21399391;Name=LOC21399391;gbkey=Gene;gene=LOC21399391;gene_biotype=protein_coding
LOC21399392	45.5909	54.8137	36.3682	0.663487	-0.59186	0.0797916	1	no changed	59	41	37	44	95.83	67.02	50.93	56.04	NW_010357153.1	228719	232691	232259	ID=gene-LOC21399392;Dbxref=GeneID:21399392;Name=LOC21399392;gbkey=Gene;gene=LOC21399392;gene_biotype=protein_coding
LOC21399393	0.272616	0.545232	0	0	#NAME?	0.910281	1	no changed	0	1	0	0	0	1.63	0	0	NW_010357153.1	257363	261439	258500	ID=gene-LOC21399393;Dbxref=GeneID:21399393;Name=LOC21399393;gbkey=Gene;gene=LOC21399393;gene_biotype=protein_coding
LOC21399395	19.802	18.6019	21.002	1.12903	0.175079	0.742117	1	no changed	13	21	19	28	21.11	34.33	26.15	35.66	NW_010357153.1	295088	301621	296569301375	ID=gene-LOC21399395;Dbxref=GeneID:21399395;Name=LOC21399395;gbkey=Gene;gene=LOC21399395;gene_biotype=protein_coding
LOC21399396	107.019	104.568	109.471	1.04689	0.0661102	0.772051	1	no changed	87	104	120	123	141.3	169.99	165.18	156.65	NW_010357153.1	320632	325675	323955325019	ID=gene-LOC21399396;Dbxref=GeneID:21399396;Name=LOC21399396;gbkey=Gene;gene=LOC21399396;gene_biotype=protein_coding
LOC21399399	9.58272	8.77787	10.3876	1.18338	0.242915	0.805125	1	no changed	11	5	12	11	17.87	8.17	16.52	14.01	NW_010357153.1	341344	343375	343150	ID=gene-LOC21399399;Dbxref=GeneID:21399399;Name=LOC21399399;gbkey=Gene;gene=LOC21399399;gene_biotype=lncRNA
LOC21399400	416.569	419.391	413.747	0.986542	-0.0195474	0.862599	1	no changed	354	412	458	460	574.96	673.43	630.45	585.85	NW_010357153.1	352581	357263	3.53438e+47	ID=gene-LOC21399400;Dbxref=GeneID:21399400;Name=LOC21399400;gbkey=Gene;gene=LOC21399400;gene_biotype=protein_coding
LOC21399403	45.5514	48.7324	42.3704	0.869449	-0.201827	0.513101	1	no changed	42	47	47	47	68.22	76.82	64.7	59.86	NW_010357153.1	366174	368509	366463	ID=gene-LOC21399403;Dbxref=GeneID:21399403;Name=LOC21399403;gbkey=Gene;gene=LOC21399403;gene_biotype=protein_coding
LOC21399407	23.4974	24.1084	22.8864	0.949314	-0.0750422	0.919431	1	no changed	24	20	23	28	38.98	32.69	31.66	35.66	NW_010357153.1	385848	394633	386826386893	ID=gene-LOC21399407;Dbxref=GeneID:21399407;Name=LOC21399407;gbkey=Gene;gene=LOC21399407;gene_biotype=protein_coding
LOC112092093	117.575	117.752	117.398	0.996998	-0.00433817	0.985301	1	no changed	107	108	135	125	173.79	176.53	185.83	159.2	NW_010357153.1	403993	411176	4.08022e+17	ID=gene-LOC112092093;Dbxref=GeneID:112092093;Name=LOC112092093;gbkey=Gene;gene=LOC112092093;gene_biotype=protein_coding
LOC21399409	52.1041	53.1485	51.0597	0.9607	-0.0578419	0.889608	1	no changed	53	44	49	65	86.08	71.92	67.45	82.78	NW_010357153.1	423197	426831	4.24511e+17	ID=gene-LOC21399409;Dbxref=GeneID:21399409;Name=LOC21399409;gbkey=Gene;gene=LOC21399409;gene_biotype=protein_coding
LOC21399412	162.191	174.791	149.591	0.855827	-0.224609	0.18602	1	no changed	175	144	154	179	284.23	235.37	211.99	227.97	NW_010357153.1	499730	503871	502448	ID=gene-LOC21399412;Dbxref=GeneID:21399412;Name=LOC21399412;gbkey=Gene;gene=LOC21399412;gene_biotype=protein_coding
LOC21399413	1.13705	0	2.27409	Inf	Inf	0.216459	1	no changed	0	0	3	2	0	0	4.13	2.55	NW_010357153.1	506130	509011	506608507457	ID=gene-LOC21399413;Dbxref=GeneID:21399413;Name=LOC21399413;gbkey=Gene;gene=LOC21399413;gene_biotype=protein_coding
LOC21384326	49.6931	47.6518	51.7344	1.08567	0.118591	0.708933	1	no changed	44	43	55	60	71.46	70.29	75.71	76.42	NW_010357159.1	6445	10381	8738	ID=gene-LOC21384326;Dbxref=GeneID:21384326;Name=LOC21384326;gbkey=Gene;gene=LOC21384326;gene_biotype=protein_coding
LOC21387419	85.4542	94.7289	76.1796	0.804185	-0.3144	0.162456	1	no changed	82	91	74	96	133.18	148.74	101.86	122.27	NW_010357185.1	17974	47071	3090742973	ID=gene-LOC21387419;Dbxref=GeneID:21387419;Name=LOC21387419;gbkey=Gene;gene=LOC21387419;gene_biotype=protein_coding
LOC21385115	0.785706	1.10031	0.4711	0.428151	-1.22381	0.90322	1	no changed	2	0	1	0	3.25	0	1.38	0	NW_010357186.1	1403	4195	17623425	ID=gene-LOC21385115;Dbxref=GeneID:21385115;Name=LOC21385115;gbkey=Gene;gene=LOC21385115;gene_biotype=protein_coding
LOC21385116	174.273	152.264	196.282	1.28909	0.366356	0.024805	0.961922	no changed	140	138	212	224	227.39	225.57	291.83	285.29	NW_010357186.1	7454	10210	88079830	ID=gene-LOC21385116;Dbxref=GeneID:21385116;Name=LOC21385116;gbkey=Gene;gene=LOC21385116;gene_biotype=protein_coding
LOC21385120	276.358	298.574	254.141	0.851181	-0.232462	0.086197	1	no changed	289	256	280	284	469.39	418.44	385.43	361.7	NW_010357186.1	25882	29817	2.60873e+19	ID=gene-LOC21385120;Dbxref=GeneID:21385120;Name=LOC21385120;gbkey=Gene;gene=LOC21385120;gene_biotype=protein_coding
LOC21385126	9.9388	10.944	8.93357	0.816296	-0.292835	0.740134	1	no changed	8	12	8	12	12.99	19.61	11.01	15.28	NW_010357186.1	47936	49706	48966	ID=gene-LOC21385126;Dbxref=GeneID:21385126;Name=LOC21385126;gbkey=Gene;gene=LOC21385126;gene_biotype=protein_coding
LOC21384046	148.006	154.46	141.552	0.916437	-0.125892	0.452519	1	no changed	143	139	168	145	232.26	227.2	231.26	184.67	NW_010357187.1	103	2310	182818801987	ID=gene-LOC21384046;Dbxref=GeneID:21384046;Name=LOC21384046;gbkey=Gene;gene=LOC21384046;gene_biotype=protein_coding
LOC21384262	0.70665	0	1.4133	Inf	Inf	0.602056	1	no changed	0	0	3	0	0	0	4.13	0	NW_010357198.1	1136	3540	13611546	ID=gene-LOC21384262;Dbxref=GeneID:21384262;Name=LOC21384262;gbkey=Gene;gene=LOC21384262;gene_biotype=protein_coding
LOC21384119	1.78169	2.19078	1.3726	0.626535	-0.674533	0.853182	1	no changed	2	2	2	1	3.25	3.27	2.75	1.27	NW_010357222.1	270	2238	975146714791795	ID=gene-LOC21384119;Dbxref=GeneID:21384119;Name=LOC21384119;gbkey=Gene;gene=LOC21384119;gene_biotype=protein_coding
LOC21403772	37.6062	38.373	36.8393	0.960031	-0.0588478	0.908319	1	no changed	42	28	38	44	68.22	45.77	52.31	56.04	NW_010357248.1	1124	14935	14811	ID=gene-LOC21403772;Dbxref=GeneID:21403772;Name=LOC21403772;gbkey=Gene;gene=LOC21403772;gene_biotype=protein_coding
LOC21403773	540.682	552.016	529.348	0.958935	-0.0604949	0.580231	1	no changed	492	516	570	606	799.1	843.43	784.62	771.8	NW_010357248.1	17944	30472	2.01232e+24	ID=gene-LOC21403773;Dbxref=GeneID:21403773;Name=LOC21403773;gbkey=Gene;gene=LOC21403773;gene_biotype=protein_coding
LOC21403775	0.4711	0	0.942199	Inf	Inf	0.729394	1	no changed	0	0	2	0	0	0	2.75	0	NW_010357248.1	44740	50190	48249	ID=gene-LOC21403775;Dbxref=GeneID:21403775;Name=LOC21403775;gbkey=Gene;gene=LOC21403775;gene_biotype=protein_coding
LOC21403782	17.3535	14.176	20.5309	1.44829	0.534346	0.699158	1	no changed	0	26	18	28	0	42.5	24.78	35.66	NW_010357248.1	116261	119168	118529118542	ID=gene-LOC21403782;Dbxref=GeneID:21403782;Name=LOC21403782;gbkey=Gene;gene=LOC21403782;gene_biotype=protein_coding
LOC21403786	40.0942	48.2463	31.9421	0.662063	-0.594959	0.157316	1	no changed	54	34	34	37	87.71	55.57	46.8	47.12	NW_010357248.1	171948	174832	1.73363e+17	ID=gene-LOC21403786;Dbxref=GeneID:21403786;Name=LOC21403786;gbkey=Gene;gene=LOC21403786;gene_biotype=protein_coding
LOC21403787	6.10399	5.46709	6.74088	1.23299	0.302164	0.832457	1	no changed	3	7	7	8	4.87	11.44	9.64	10.19	NW_010357248.1	203577	206280	203688	ID=gene-LOC21403787;Dbxref=GeneID:21403787;Name=LOC21403787;gbkey=Gene;gene=LOC21403787;gene_biotype=protein_coding
LOC21403789	19.806	21.9078	17.7043	0.808131	-0.307339	0.594946	1	no changed	20	20	12	28	32.48	32.69	16.52	35.66	NW_010357248.1	214316	217975	217200	ID=gene-LOC21403789;Dbxref=GeneID:21403789;Name=LOC21403789;gbkey=Gene;gene=LOC21403789;gene_biotype=protein_coding
LOC21403790	50.3087	59.1312	41.4862	0.701595	-0.511289	0.168055	1	no changed	50	58	57	34	81.21	94.8	78.46	43.3	NW_010357248.1	226697	229327	2.28521e+23	ID=gene-LOC21403790;Dbxref=GeneID:21403790;Name=LOC21403790;gbkey=Gene;gene=LOC21403790;gene_biotype=protein_coding
LOC21411858	136.048	123.774	148.323	1.19834	0.261033	0.140882	1	no changed	112	114	144	187	181.91	186.34	198.22	238.16	NW_010357248.1	257930	258889	258191	ID=gene-LOC21411858;Dbxref=GeneID:21411858;Name=LOC21411858;gbkey=Gene;gene=LOC21411858;gene_biotype=protein_coding
LOC21403795	215.106	203.727	226.485	1.11171	0.152778	0.308668	1	no changed	183	189	235	269	297.23	308.93	323.49	342.6	NW_010357248.1	318411	323970	321493322825	ID=gene-LOC21403795;Dbxref=GeneID:21403795;Name=LOC21403795;gbkey=Gene;gene=LOC21403795;gene_biotype=protein_coding
LOC112092182	11.9207	16.4259	7.41549	0.451451	-1.14736	0.0698256	1	no changed	14	16	13	3	22.74	26.15	17.89	3.82	NW_010357248.1	324813	336403	3.31554e+29	ID=gene-LOC112092182;Dbxref=GeneID:112092182;Name=LOC112092182;gbkey=Gene;gene=LOC112092182;gene_biotype=protein_coding
LOC21403796	242.049	255.844	228.254	0.892158	-0.164628	0.402962	1	no changed	248	219	215	295	402.8	357.97	295.95	375.71	NW_010357248.1	338263	343302	3.3987e+23	ID=gene-LOC21403796;Dbxref=GeneID:21403796;Name=LOC21403796;gbkey=Gene;gene=LOC21403796;gene_biotype=protein_coding
LOC21403797	294.657	311.67	277.644	0.890827	-0.166783	0.212483	1	no changed	291	278	297	320	472.64	454.4	408.83	407.55	NW_010357248.1	384388	392620	3.8655e+29	ID=gene-LOC21403797;Dbxref=GeneID:21403797;Name=LOC21403797;gbkey=Gene;gene=LOC21403797;gene_biotype=protein_coding
LOC21403798	0.725827	0.550156	0.901497	1.63862	0.712483	1	1	no changed	1	0	1	1	1.62	0	1.38	1.27	NW_010357248.1	404951	409796	409664	ID=gene-LOC21403798;Dbxref=GeneID:21403798;Name=LOC21403798;gbkey=Gene;gene=LOC21403798;gene_biotype=protein_coding
LOC21403799	38.8934	41.0697	36.7172	0.894022	-0.161617	0.662388	1	no changed	36	39	35	47	58.47	63.75	48.18	59.86	NW_010357248.1	412995	416461	414687	ID=gene-LOC21403799;Dbxref=GeneID:21403799;Name=LOC21403799;gbkey=Gene;gene=LOC21403799;gene_biotype=protein_coding
LOC21403801	0.980554	1.10031	0.860796	0.78232	-0.35417	1	1	no changed	2	0	0	2	3.25	0	0	2.55	NW_010357248.1	431297	448932	442047	ID=gene-LOC21403801;Dbxref=GeneID:21403801;Name=LOC21403801;gbkey=Gene;gene=LOC21403801;gene_biotype=pseudogene;pseudo=true
LOC21403803	179.444	175.837	183.051	1.04103	0.0580064	0.715242	1	no changed	166	155	183	225	269.62	253.35	251.91	286.56	NW_010357248.1	467719	488542	474972477963	ID=gene-LOC21403803;Dbxref=GeneID:21403803;Name=LOC21403803;gbkey=Gene;gene=LOC21403803;gene_biotype=pseudogene;pseudo=true
LOC21403805	19.7204	12.5994	26.8414	2.13037	1.0911	0.0207528	0.911403	up	12	11	25	35	19.49	17.98	34.41	44.58	NW_010357248.1	492318	502727	4.93016e+47	ID=gene-LOC21403805;Dbxref=GeneID:21403805;Name=LOC21403805;gbkey=Gene;gene=LOC21403805;gene_biotype=pseudogene;pseudo=true
LOC21403810	131.323	134.099	128.548	0.958605	-0.0609916	0.788418	1	no changed	105	140	134	152	170.54	228.84	184.46	193.59	NW_010357248.1	520059	526632	5.20271e+29	ID=gene-LOC21403810;Dbxref=GeneID:21403810;Name=LOC21403810;gbkey=Gene;gene=LOC21403810;gene_biotype=protein_coding
LOC21403812	4.15519	3.29109	5.01929	1.52512	0.608919	0.697065	1	no changed	4	2	7	4	6.5	3.27	9.64	5.09	NW_010357248.1	585163	587173	5.86041e+23	ID=gene-LOC21403812;Dbxref=GeneID:21403812;Name=LOC21403812;gbkey=Gene;gene=LOC21403812;gene_biotype=protein_coding
LOC21403813	33.6437	32.2918	34.9956	1.08373	0.116006	0.775009	1	no changed	25	34	35	43	40.6	55.57	48.18	54.76	NW_010357248.1	607019	626503	6.07421e+29	ID=gene-LOC21403813;Dbxref=GeneID:21403813;Name=LOC21403813;gbkey=Gene;gene=LOC21403813;gene_biotype=protein_coding
LOC21403814	58.8078	56.3952	61.2204	1.08556	0.11844	0.683665	1	no changed	48	55	66	70	77.96	89.9	90.85	89.15	NW_010357248.1	646137	655498	6.48279e+17	ID=gene-LOC21403814;Dbxref=GeneID:21403814;Name=LOC21403814;gbkey=Gene;gene=LOC21403814;gene_biotype=protein_coding
LOC21403816	86.8314	102.485	71.1776	0.694516	-0.525921	0.0448709	1	no changed	107	80	78	80	173.79	130.76	107.37	101.89	NW_010357248.1	685182	687745	6.85886e+17	ID=gene-LOC21403816;Dbxref=GeneID:21403816;Name=LOC21403816;gbkey=Gene;gene=LOC21403816;gene_biotype=protein_coding
LOC21403817	0.23555	0	0.4711	Inf	Inf	1	1	no changed	0	0	1	0	0	0	1.38	0	NW_010357248.1	714656	717362	714746	ID=gene-LOC21403817;Dbxref=GeneID:21403817;Name=LOC21403817;gbkey=Gene;gene=LOC21403817;gene_biotype=protein_coding
LOC21385338	2.83829	0	5.67657	Inf	Inf	0.113333	1	no changed	0	0	2	11	0	0	2.75	14.01	NW_010357255.1	17502	21224	2.05952e+24	ID=gene-LOC21385338;Dbxref=GeneID:21385338;Name=LOC21385338;gbkey=Gene;gene=LOC21385338;gene_biotype=protein_coding
LOC21385340	402.621	387.291	417.952	1.07917	0.109919	0.364058	1	no changed	368	339	445	484	597.7	554.11	612.56	616.42	NW_010357255.1	40008	49631	4.06484e+24	ID=gene-LOC21385340;Dbxref=GeneID:21385340;Name=LOC21385340;gbkey=Gene;gene=LOC21385340;gene_biotype=protein_coding
LOC21389460	0.825234	1.65047	0	0	#NAME?	0.510056	1	no changed	3	0	0	0	4.87	0	0	0	NW_010357275.1	23363	25957	240582573025740	ID=gene-LOC21389460;Dbxref=GeneID:21389460;Name=LOC21389460;gbkey=Gene;gene=LOC21389460;gene_biotype=protein_coding
LOC21389462	3.87401	3.28124	4.46679	1.36131	0.444996	0.80918	1	no changed	2	4	4	6	3.25	6.54	5.51	7.64	NW_010357275.1	42181	42765	4.23844e+19	ID=gene-LOC21389462;Dbxref=GeneID:21389462;Name=LOC21389462;gbkey=Gene;gene=LOC21389462;gene_biotype=protein_coding
LOC21389464	0.941026	0.550156	1.3319	2.42094	1.27557	0.834061	1	no changed	1	0	1	2	1.62	0	1.38	2.55	NW_010357275.1	53926	55976	5403954199	ID=gene-LOC21389464;Dbxref=GeneID:21389464;Name=LOC21389464;gbkey=Gene;gene=LOC21389464;gene_biotype=protein_coding
LOC21389466	134.677	146.831	122.522	0.834443	-0.261115	0.147227	1	no changed	144	124	134	138	233.88	202.68	184.46	175.76	NW_010357275.1	58575	67583	5.93956e+29	ID=gene-LOC21389466;Dbxref=GeneID:21389466;Name=LOC21389466;gbkey=Gene;gene=LOC21389466;gene_biotype=protein_coding
LOC21389468	10.1691	13.7194	6.61877	0.482438	-1.05158	0.339521	1	no changed	18	7	4	11	29.24	11.44	5.51	14.01	NW_010357275.1	74774	76495	75981	ID=gene-LOC21389468;Dbxref=GeneID:21389468;Name=LOC21389468;gbkey=Gene;gene=LOC21389468;gene_biotype=protein_coding
LOC21389471	59.8799	59.7257	60.034	1.00516	0.00742783	0.995454	1	no changed	60	49	58	76	97.45	80.09	79.84	96.79	NW_010357275.1	84159	85142	84416	ID=gene-LOC21389471;Dbxref=GeneID:21389471;Name=LOC21389471;gbkey=Gene;gene=LOC21389471;gene_biotype=pseudogene;pseudo=true
LOC21389472	84.3157	77.743	90.8884	1.16909	0.225384	0.321145	1	no changed	65	77	97	105	105.57	125.86	133.52	133.73	NW_010357275.1	87640	90483	89899	ID=gene-LOC21389472;Dbxref=GeneID:21389472;Name=LOC21389472;gbkey=Gene;gene=LOC21389472;gene_biotype=protein_coding
LOC21389475	0.980554	1.10031	0.860796	0.78232	-0.35417	1	1	no changed	2	0	0	2	3.25	0	0	2.55	NW_010357275.1	95818	96592	96313	ID=gene-LOC21389475;Dbxref=GeneID:21389475;Name=LOC21389475;gbkey=Gene;gene=LOC21389475;gene_biotype=protein_coding
LOC21389479	0.723365	0.545232	0.901497	1.65342	0.725453	1	1	no changed	0	1	1	1	0	1.63	1.38	1.27	NW_010357275.1	125563	126101	125830	ID=gene-LOC21389479;Dbxref=GeneID:21389479;Name=LOC21389479;gbkey=Gene;gene=LOC21389479;gene_biotype=protein_coding
LOC21389480	0.430398	0	0.860796	Inf	Inf	0.722819	1	no changed	0	0	0	2	0	0	0	2.55	NW_010357275.1	126818	127577	127290	ID=gene-LOC21389480;Dbxref=GeneID:21389480;Name=LOC21389480;gbkey=Gene;gene=LOC21389480;gene_biotype=protein_coding
LOC21389482	131.711	134.688	128.734	0.955791	-0.0652322	0.752554	1	no changed	114	132	128	159	185.16	215.76	176.2	202.5	NW_010357275.1	144368	149347	1.46861e+35	ID=gene-LOC21389482;Dbxref=GeneID:21389482;Name=LOC21389482;gbkey=Gene;gene=LOC21389482;gene_biotype=protein_coding
LOC21389483	4.01508	2.19078	5.83938	2.66544	1.41437	0.276824	1	no changed	2	2	6	7	3.25	3.27	8.26	8.92	NW_010357275.1	151043	154590	152940	ID=gene-LOC21389483;Dbxref=GeneID:21389483;Name=LOC21389483;gbkey=Gene;gene=LOC21389483;gene_biotype=protein_coding
LOC21389485	5.37441	9.88803	0.860796	0.0870543	-3.52194	0.155465	1	no changed	15	3	0	2	24.36	4.9	0	2.55	NW_010357275.1	164673	166893	164841	ID=gene-LOC21389485;Dbxref=GeneID:21389485;Name=LOC21389485;gbkey=Gene;gene=LOC21389485;gene_biotype=protein_coding
LOC21389486	31.8975	33.4463	30.3487	0.907386	-0.140211	0.914472	1	no changed	38	23	16	53	61.72	37.59	22.02	67.5	NW_010357275.1	167031	171770	170706	ID=gene-LOC21389486;Dbxref=GeneID:21389486;Name=LOC21389486;gbkey=Gene;gene=LOC21389486;gene_biotype=protein_coding
LOC21386332	0.23555	0	0.4711	Inf	Inf	1	1	no changed	0	0	1	0	0	0	1.38	0	NW_010357297.1	5593	10499	10027	ID=gene-LOC21386332;Dbxref=GeneID:21386332;Name=LOC21386332;gbkey=Gene;gene=LOC21386332;gene_biotype=protein_coding
LOC21386333	98.294	94.1837	102.404	1.08728	0.120729	0.570565	1	no changed	82	90	105	123	133.18	147.11	144.54	156.65	NW_010357297.1	21235	24694	215862362423654	ID=gene-LOC21386333;Dbxref=GeneID:21386333;Name=LOC21386333;gbkey=Gene;gene=LOC21386333;gene_biotype=protein_coding
LOC21386335	0.822772	1.64554	0	0	#NAME?	0.30377	1	no changed	2	1	0	0	3.25	1.63	0	0	NW_010357297.1	33871	35998	3505135502	ID=gene-LOC21386335;Dbxref=GeneID:21386335;Name=LOC21386335;gbkey=Gene;gene=LOC21386335;gene_biotype=protein_coding
LOC21386336	16.8947	14.2647	19.5247	1.36874	0.452851	0.503903	1	no changed	18	8	25	18	29.24	13.08	34.41	22.92	NW_010357297.1	68055	71380	6.82677e+19	ID=gene-LOC21386336;Dbxref=GeneID:21386336;Name=LOC21386336;gbkey=Gene;gene=LOC21386336;gene_biotype=protein_coding
LOC21386339	15.5195	18.6216	12.4175	0.666831	-0.584607	0.302684	1	no changed	17	17	9	19	27.61	27.79	12.39	24.2	NW_010357297.1	83504	86440	8406284722	ID=gene-LOC21386339;Dbxref=GeneID:21386339;Name=LOC21386339;gbkey=Gene;gene=LOC21386339;gene_biotype=protein_coding
LOC21384975	179.987	173.032	186.942	1.08039	0.11155	0.492784	1	no changed	150	166	194	222	243.63	271.33	267.05	282.74	NW_010357319.1	11512	15351	1335613675	ID=gene-LOC21384975;Dbxref=GeneID:21384975;Name=LOC21384975;gbkey=Gene;gene=LOC21384975;gene_biotype=protein_coding
LOC21384977	37.9873	38.3386	37.636	0.981675	-0.0266831	0.952649	1	no changed	35	35	47	36	56.85	57.21	64.7	45.85	NW_010357319.1	25700	30092	2.62873e+19	ID=gene-LOC21384977;Dbxref=GeneID:21384977;Name=LOC21384977;gbkey=Gene;gene=LOC21384977;gene_biotype=protein_coding
LOC21384979	0.998443	1.09539	0.901497	0.822994	-0.281046	1	1	no changed	1	1	1	1	1.62	1.63	1.38	1.27	NW_010357319.1	36426	38412	37645	ID=gene-LOC21384979;Dbxref=GeneID:21384979;Name=LOC21384979;gbkey=Gene;gene=LOC21384979;gene_biotype=protein_coding
LOC21384980	4.23307	4.94156	3.52459	0.713254	-0.487511	0.798992	1	no changed	7	2	2	6	11.37	3.27	2.75	7.64	NW_010357319.1	39855	43754	40293	ID=gene-LOC21384980;Dbxref=GeneID:21384980;Name=LOC21384980;gbkey=Gene;gene=LOC21384980;gene_biotype=protein_coding
LOC21384836	1.92029	1.09539	2.74519	2.50614	1.32547	0.581242	1	no changed	1	1	4	2	1.62	1.63	5.51	2.55	NW_010357320.1	10845	11748	114531154211573	ID=gene-LOC21384836;Dbxref=GeneID:21384836;Name=LOC21384836;gbkey=Gene;gene=LOC21384836;gene_biotype=protein_coding
LOC21384837	207.628	192.277	222.978	1.15967	0.213713	0.164671	1	no changed	183	168	244	251	297.23	274.6	335.87	319.67	NW_010357320.1	16560	23122	169481715019813	ID=gene-LOC21384837;Dbxref=GeneID:21384837;Name=LOC21384837;gbkey=Gene;gene=LOC21384837;gene_biotype=protein_coding
LOC112092354	15.0712	22.4185	7.72378	0.344527	-1.53731	0.0733883	1	no changed	13	28	10	7	21.11	45.77	13.77	8.92	NW_010357321.1	7859	9454	7984	ID=gene-LOC112092354;Dbxref=GeneID:112092354;Name=LOC112092354;gbkey=Gene;gene=LOC112092354;gene_biotype=lncRNA
LOC112092347	0.487815	0.545232	0.430398	0.789385	-0.341199	1	1	no changed	0	1	0	1	0	1.63	0	1.27	NW_010357321.1	34882	45498	40497	ID=gene-LOC112092347;Dbxref=GeneID:112092347;Name=LOC112092347;gbkey=Gene;gene=LOC112092347;gene_biotype=lncRNA
LOC21395606	18.4309	16.4357	20.4262	1.24279	0.313581	0.570892	1	no changed	16	14	26	19	25.99	22.88	35.79	24.2	NW_010357321.1	87446	95481	878248847394943	ID=gene-LOC21395606;Dbxref=GeneID:21395606;Name=LOC21395606;gbkey=Gene;gene=LOC21395606;gene_biotype=protein_coding
LOC21395609	410.181	393.78	426.583	1.0833	0.115439	0.327585	1	no changed	357	362	435	515	579.84	591.71	598.79	655.9	NW_010357321.1	130522	141809	1.31049e+29	ID=gene-LOC21395609;Dbxref=GeneID:21395609;Name=LOC21395609;gbkey=Gene;gene=LOC21395609;gene_biotype=protein_coding
LOC21395612	1.6465	1.10031	2.19269	1.99279	0.99479	0.732952	1	no changed	2	0	1	4	3.25	0	1.38	5.09	NW_010357321.1	160437	165203	161847161888	ID=gene-LOC21395612;Dbxref=GeneID:21395612;Name=LOC21395612;gbkey=Gene;gene=LOC21395612;gene_biotype=protein_coding
LOC21412156	1.01633	1.09046	0.942199	0.864035	-0.210838	1	1	no changed	0	2	2	0	0	3.27	2.75	0	NW_010357321.1	205031	206621	206166206175	ID=gene-LOC21412156;Dbxref=GeneID:21412156;Name=LOC21412156;gbkey=Gene;gene=LOC21412156;gene_biotype=protein_coding
LOC21395614	1.48743	1.09046	1.8844	1.72807	0.789162	0.933397	1	no changed	0	2	4	0	0	3.27	5.51	0	NW_010357321.1	211213	212313	211615	ID=gene-LOC21395614;Dbxref=GeneID:21395614;Name=LOC21395614;gbkey=Gene;gene=LOC21395614;gene_biotype=protein_coding
LOC21395617	16.8019	12.0493	21.5545	1.78887	0.839046	0.105674	1	no changed	11	11	22	26	17.87	17.98	30.28	33.11	NW_010357321.1	212555	229013	2.16347e+17	ID=gene-LOC21395617;Dbxref=GeneID:21395617;Name=LOC21395617;gbkey=Gene;gene=LOC21395617;gene_biotype=protein_coding
LOC21395618	2.04134	2.75078	1.3319	0.484188	-1.04636	0.76562	1	no changed	5	0	1	2	8.12	0	1.38	2.55	NW_010357321.1	252917	257121	253019	ID=gene-LOC21395618;Dbxref=GeneID:21395618;Name=LOC21395618;gbkey=Gene;gene=LOC21395618;gene_biotype=protein_coding
LOC21395621	2.68811	2.20062	3.17559	1.44304	0.529113	0.850819	1	no changed	4	0	4	3	6.5	0	5.51	3.82	NW_010357321.1	286123	288185	2.86524e+35	ID=gene-LOC21395621;Dbxref=GeneID:21395621;Name=LOC21395621;gbkey=Gene;gene=LOC21395621;gene_biotype=protein_coding
LOC21395622	192.022	171.372	212.672	1.241	0.311502	0.0489112	1	no changed	145	168	234	238	235.51	274.6	322.11	303.12	NW_010357321.1	290909	297380	2.92593e+17	ID=gene-LOC21395622;Dbxref=GeneID:21395622;Name=LOC21395622;gbkey=Gene;gene=LOC21395622;gene_biotype=protein_coding
LOC21395623	21.8805	27.9644	15.7966	0.564881	-0.823981	0.107819	1	no changed	32	19	18	17	51.97	31.06	24.78	21.65	NW_010357321.1	306852	308105	307237307259	ID=gene-LOC21395623;Dbxref=GeneID:21395623;Name=LOC21395623;gbkey=Gene;gene=LOC21395623;gene_biotype=protein_coding
LOC21395627	217.79	216.312	219.267	1.01366	0.0195775	0.935036	1	no changed	192	203	248	238	311.84	331.81	341.38	303.12	NW_010357321.1	342288	349997	3.42807e+17	ID=gene-LOC21395627;Dbxref=GeneID:21395627;Name=LOC21395627;gbkey=Gene;gene=LOC21395627;gene_biotype=protein_coding
LOC21395628	16.1884	12.5847	19.7922	1.57273	0.65327	0.224229	1	no changed	9	14	21	23	14.62	22.88	28.91	29.29	NW_010357321.1	364467	371257	365263	ID=gene-LOC21395628;Dbxref=GeneID:21395628;Name=LOC21395628;gbkey=Gene;gene=LOC21395628;gene_biotype=protein_coding
LOC21399860	0.272616	0.545232	0	0	#NAME?	0.910281	1	no changed	0	1	0	0	0	1.63	0	0	NW_010357324.1	3569	6163	5257	ID=gene-LOC21399860;Dbxref=GeneID:21399860;Name=LOC21399860;gbkey=Gene;gene=LOC21399860;gene_biotype=protein_coding;partial=true;start_range=.,3570
LOC21399861	14.0563	18.6265	9.48607	0.509278	-0.973475	0.0857378	1	no changed	18	16	11	10	29.24	26.15	15.14	12.74	NW_010357324.1	25695	31049	2.76333e+24	ID=gene-LOC21399861;Dbxref=GeneID:21399861;Name=LOC21399861;gbkey=Gene;gene=LOC21399861;gene_biotype=protein_coding
LOC21399864	10.6863	12.0493	9.32327	0.773762	-0.370038	0.643417	1	no changed	11	11	7	14	17.87	17.98	9.64	17.83	NW_010357324.1	98401	105302	102479	ID=gene-LOC21399864;Dbxref=GeneID:21399864;Name=LOC21399864;gbkey=Gene;gene=LOC21399864;gene_biotype=protein_coding
LOC21399865	49.5048	46.0309	52.9788	1.15094	0.202812	0.75861	1	no changed	47	37	75	41	76.34	60.48	103.24	52.22	NW_010357324.1	107291	114685	109572	ID=gene-LOC21399865;Dbxref=GeneID:21399865;Name=LOC21399865;gbkey=Gene;gene=LOC21399865;gene_biotype=protein_coding
LOC21399868	61.7099	63.5079	59.9119	0.943378	-0.0840927	0.795547	1	no changed	53	63	55	79	86.08	102.98	75.71	100.61	NW_010357324.1	144600	153097	147600	ID=gene-LOC21399868;Dbxref=GeneID:21399868;Name=LOC21399868;gbkey=Gene;gene=LOC21399868;gene_biotype=protein_coding
LOC21399869	80.3744	72.7276	88.0211	1.21029	0.275348	0.567912	1	no changed	43	90	90	106	69.84	147.11	123.89	135	NW_010357324.1	171947	177779	176376	ID=gene-LOC21399869;Dbxref=GeneID:21399869;Name=LOC21399869;gbkey=Gene;gene=LOC21399869;gene_biotype=protein_coding
LOC21399872	203.332	227.487	179.177	0.787635	-0.3444	0.293091	1	no changed	247	168	183	216	401.17	274.6	251.91	275.1	NW_010357324.1	197775	198389	1.97929e+23	ID=gene-LOC21399872;Dbxref=GeneID:21399872;Name=LOC21399872;gbkey=Gene;gene=LOC21399872;gene_biotype=protein_coding
LOC21399873	205.246	233.833	176.659	0.755491	-0.404514	0.00840496	0.660336	no changed	207	220	174	220	336.21	359.6	239.52	280.19	NW_010357324.1	205710	216754	2.07786e+17	ID=gene-LOC21399873;Dbxref=GeneID:21399873;Name=LOC21399873;gbkey=Gene;gene=LOC21399873;gene_biotype=protein_coding
LOC21399874	0.23555	0	0.4711	Inf	Inf	1	1	no changed	0	0	1	0	0	0	1.38	0	NW_010357324.1	223366	234292	233725	ID=gene-LOC21399874;Dbxref=GeneID:21399874;Name=LOC21399874;gbkey=Gene;gene=LOC21399874;gene_biotype=protein_coding
LOC112092415	62.7568	52.5737	72.9399	1.38738	0.472367	0.0668241	1	no changed	47	49	79	83	76.34	80.09	108.75	105.71	NW_010357324.1	285514	294867	2.87531e+41	ID=gene-LOC112092415;Dbxref=GeneID:112092415;Name=LOC112092415;gbkey=Gene;gene=LOC112092415;gene_biotype=protein_coding
LOC21399881	396.77	391.157	402.382	1.0287	0.0408193	0.737454	1	no changed	378	336	422	473	613.94	549.21	580.9	602.41	NW_010357324.1	296151	304423	2.96457e+29	ID=gene-LOC21399881;Dbxref=GeneID:21399881;Name=LOC21399881;gbkey=Gene;gene=LOC21399881;gene_biotype=protein_coding
LOC112092365	46.2015	44.8272	47.5759	1.06132	0.0858555	0.90515	1	no changed	24	58	48	58	38.98	94.8	66.07	73.87	NW_010357324.1	382042	387350	3.82615e+23	ID=gene-LOC112092365;Dbxref=GeneID:112092365;Name=LOC112092365;gbkey=Gene;gene=LOC112092365;gene_biotype=protein_coding
LOC21399886	19.9692	19.7564	20.1819	1.02154	0.0307467	0.998477	1	no changed	26	10	20	25	42.23	16.35	27.53	31.84	NW_010357324.1	390684	396246	393576	ID=gene-LOC21399886;Dbxref=GeneID:21399886;Name=LOC21399886;gbkey=Gene;gene=LOC21399886;gene_biotype=protein_coding
LOC21399890	53.7585	53.1189	54.3981	1.02408	0.0343314	0.936626	1	no changed	47	50	57	64	76.34	81.73	78.46	81.51	NW_010357324.1	440835	445988	444265	ID=gene-LOC21399890;Dbxref=GeneID:21399890;Name=LOC21399890;gbkey=Gene;gene=LOC21399890;gene_biotype=protein_coding
LOC21399891	24.9694	25.2087	24.7301	0.981016	-0.0276516	1	1	no changed	26	20	26	29	42.23	32.69	35.79	36.93	NW_010357324.1	448325	450354	449685	ID=gene-LOC21399891;Dbxref=GeneID:21399891;Name=LOC21399891;gbkey=Gene;gene=LOC21399891;gene_biotype=protein_coding
LOC21399895	5.38533	3.29109	7.47957	2.27267	1.18439	0.333505	1	no changed	4	2	4	13	6.5	3.27	5.51	16.56	NW_010357324.1	482327	487799	4.87262e+29	ID=gene-LOC21399895;Dbxref=GeneID:21399895;Name=LOC21399895;gbkey=Gene;gene=LOC21399895;gene_biotype=protein_coding
LOC21399898	463.527	492.143	434.911	0.88371	-0.178356	0.278492	1	no changed	402	497	481	484	652.92	812.37	662.11	616.42	NW_010357324.1	513507	533054	5.13857e+131	ID=gene-LOC21399898;Dbxref=GeneID:21399898;Name=LOC21399898;gbkey=Gene;gene=LOC21399898;gene_biotype=protein_coding
LOC112092448	2.28739	2.73108	1.8437	0.675079	-0.566872	0.836299	1	no changed	1	4	3	1	1.62	6.54	4.13	1.27	NW_010357325.1	50813	52036	51900	ID=gene-LOC112092448;Dbxref=GeneID:112092448;Name=LOC112092448;gbkey=Gene;gene=LOC112092448;gene_biotype=protein_coding
LOC21388092	5.29503	6.04187	4.54819	0.752779	-0.409702	0.802065	1	no changed	9	2	6	4	14.62	3.27	8.26	5.09	NW_010357325.1	79974	82990	82290	ID=gene-LOC21388092;Dbxref=GeneID:21388092;Name=LOC21388092;gbkey=Gene;gene=LOC21388092;gene_biotype=protein_coding
LOC21388096	84.5264	81.5842	87.4686	1.07213	0.100475	0.660244	1	no changed	70	79	87	108	113.69	129.13	119.76	137.55	NW_010357325.1	99397	109237	1.00944e+41	ID=gene-LOC21388096;Dbxref=GeneID:21388096;Name=LOC21388096;gbkey=Gene;gene=LOC21388096;gene_biotype=protein_coding
LOC21388098	3.54795	4.3914	2.70449	0.615861	-0.699323	0.661264	1	no changed	6	2	3	3	9.75	3.27	4.13	3.82	NW_010357325.1	110398	114683	111476114240	ID=gene-LOC21388098;Dbxref=GeneID:21388098;Name=LOC21388098;gbkey=Gene;gene=LOC21388098;gene_biotype=protein_coding
LOC21388100	1.15376	0.545232	1.76229	3.23219	1.69251	0.632333	1	no changed	0	1	1	3	0	1.63	1.38	3.82	NW_010357325.1	136058	141828	138181	ID=gene-LOC21388100;Dbxref=GeneID:21388100;Name=LOC21388100;gbkey=Gene;gene=LOC21388100;gene_biotype=protein_coding
LOC21397849	22.4311	23.0228	21.8394	0.948599	-0.0761293	0.898882	1	no changed	25	17	29	19	40.6	27.79	39.92	24.2	NW_010357331.1	57916	63279	6239562440	ID=gene-LOC21397849;Dbxref=GeneID:21397849;Name=LOC21397849;gbkey=Gene;gene=LOC21397849;gene_biotype=protein_coding
LOC21397852	1.45037	0.545232	2.3555	4.32018	2.11109	0.651486	1	no changed	0	1	5	0	0	1.63	6.88	0	NW_010357331.1	80027	92041	8101581341	ID=gene-LOC21397852;Dbxref=GeneID:21397852;Name=LOC21397852;gbkey=Gene;gene=LOC21397852;gene_biotype=protein_coding
LOC21397853	53.6058	54.2094	53.0022	0.97773	-0.0324914	0.913113	1	no changed	47	52	65	52	76.34	85	89.47	66.23	NW_010357331.1	104340	110795	109417	ID=gene-LOC21397853;Dbxref=GeneID:21397853;Name=LOC21397853;gbkey=Gene;gene=LOC21397853;gene_biotype=protein_coding
LOC21397854	201.294	201.67	200.918	0.996273	-0.00538715	1	1	no changed	208	160	199	249	337.83	261.53	273.93	317.13	NW_010357331.1	112311	120371	117395119985	ID=gene-LOC21397854;Dbxref=GeneID:21397854;Name=LOC21397854;gbkey=Gene;gene=LOC21397854;gene_biotype=protein_coding
LOC21397855	0.665948	0	1.3319	Inf	Inf	0.445331	1	no changed	0	0	1	2	0	0	1.38	2.55	NW_010357331.1	134412	137977	137135	ID=gene-LOC21397855;Dbxref=GeneID:21397855;Name=LOC21397855;gbkey=Gene;gene=LOC21397855;gene_biotype=protein_coding
LOC21397856	2.14879	3.82647	0.4711	0.123116	-3.02191	0.13183	1	no changed	2	5	1	0	3.25	8.17	1.38	0	NW_010357331.1	151594	155507	153921155296	ID=gene-LOC21397856;Dbxref=GeneID:21397856;Name=LOC21397856;gbkey=Gene;gene=LOC21397856;gene_biotype=protein_coding
LOC21397857	345.47	359.312	331.629	0.922956	-0.115666	0.355199	1	no changed	333	323	365	371	540.85	527.96	502.44	472.5	NW_010357331.1	159827	166740	1.65293e+23	ID=gene-LOC21397857;Dbxref=GeneID:21397857;Name=LOC21397857;gbkey=Gene;gene=LOC21397857;gene_biotype=protein_coding
LOC112092472	22.1332	26.8296	17.4367	0.649907	-0.621696	0.165638	1	no changed	23	26	16	23	37.36	42.5	22.02	29.29	NW_010357331.1	182129	188898	184418	ID=gene-LOC112092472;Dbxref=GeneID:112092472;Name=LOC112092472;gbkey=Gene;gene=LOC112092472;gene_biotype=protein_coding
LOC21397858	1.91783	1.09046	2.74519	2.51746	1.33197	0.581414	1	no changed	0	2	4	2	0	3.27	5.51	2.55	NW_010357331.1	203714	213055	208097211676	ID=gene-LOC21397858;Dbxref=GeneID:21397858;Name=LOC21397858;gbkey=Gene;gene=LOC21397858;gene_biotype=protein_coding
LOC21397864	223.987	228.351	219.622	0.961774	-0.0562303	0.72538	1	no changed	201	216	225	264	326.46	353.06	309.72	336.23	NW_010357331.1	230839	234683	2.30902e+17	ID=gene-LOC21397864;Dbxref=GeneID:21397864;Name=LOC21397864;gbkey=Gene;gene=LOC21397864;gene_biotype=protein_coding
LOC21397869	129.274	127.581	130.967	1.02655	0.0377979	0.842819	1	no changed	110	123	130	162	178.66	201.05	178.95	206.32	NW_010357331.1	245817	254035	247110253229	ID=gene-LOC21397869;Dbxref=GeneID:21397869;Name=LOC21397869;gbkey=Gene;gene=LOC21397869;gene_biotype=protein_coding
LOC21397873	26.8554	28.5096	25.2012	0.883955	-0.177955	0.690754	1	no changed	32	20	27	29	51.97	32.69	37.17	36.93	NW_010357331.1	286574	293673	288756	ID=gene-LOC21397873;Dbxref=GeneID:21397873;Name=LOC21397873;gbkey=Gene;gene=LOC21397873;gene_biotype=protein_coding
LOC21397877	8.40927	8.19325	8.62528	1.05273	0.0741352	1	1	no changed	3	12	11	8	4.87	19.61	15.14	10.19	NW_010357331.1	329655	338088	330720	ID=gene-LOC21397877;Dbxref=GeneID:21397877;Name=LOC21397877;gbkey=Gene;gene=LOC21397877;gene_biotype=protein_coding
LOC112092514	28.4286	29.5853	27.2718	0.921802	-0.117471	0.819967	1	no changed	29	25	25	36	47.1	40.86	34.41	45.85	NW_010357331.1	342364	348315	3.47535e+29	ID=gene-LOC112092514;Dbxref=GeneID:112092514;Name=LOC112092514;gbkey=Gene;gene=LOC112092514;gene_biotype=protein_coding
LOC21397880	27.5157	21.9028	33.1285	1.51252	0.596956	0.141326	1	no changed	19	21	42	31	30.86	34.33	57.81	39.48	NW_010357331.1	374844	386226	376571377166	ID=gene-LOC21397880;Dbxref=GeneID:21397880;Name=LOC21397880;gbkey=Gene;gene=LOC21397880;gene_biotype=protein_coding
LOC21397881	1.93947	1.64554	2.23339	1.35724	0.440673	0.962841	1	no changed	2	1	2	3	3.25	1.63	2.75	3.82	NW_010357331.1	387226	387891	387500	ID=gene-LOC21397881;Dbxref=GeneID:21397881;Name=LOC21397881;gbkey=Gene;gene=LOC21397881;gene_biotype=protein_coding
LOC21397884	3.55728	4.92186	2.19269	0.445501	-1.1665	0.418366	1	no changed	3	6	1	4	4.87	9.81	1.38	5.09	NW_010357331.1	419239	420918	419546	ID=gene-LOC21397884;Dbxref=GeneID:21397884;Name=LOC21397884;gbkey=Gene;gene=LOC21397884;gene_biotype=protein_coding
LOC21397885	6.73074	7.66279	5.79868	0.756732	-0.402145	0.7213	1	no changed	6	8	5	8	9.75	13.08	6.88	10.19	NW_010357331.1	423468	436906	430326	ID=gene-LOC21397885;Dbxref=GeneID:21397885;Name=LOC21397885;gbkey=Gene;gene=LOC21397885;gene_biotype=protein_coding
LOC21397886	22.1104	22.4628	21.758	0.968624	-0.0459911	0.954553	1	no changed	22	19	27	21	35.73	31.06	37.17	26.75	NW_010357331.1	441131	443951	441404	ID=gene-LOC21397886;Dbxref=GeneID:21397886;Name=LOC21397886;gbkey=Gene;gene=LOC21397886;gene_biotype=protein_coding
LOC21397929	11.4615	13.1693	9.75366	0.740638	-0.43316	0.670681	1	no changed	17	7	7	15	27.61	11.44	9.64	19.1	NW_010357333.1	6648	10652	10372	ID=gene-LOC21397929;Dbxref=GeneID:21397929;Name=LOC21397929;gbkey=Gene;gene=LOC21397929;gene_biotype=pseudogene;pseudo=true
LOC21397930	1.74216	1.64062	1.8437	1.12378	0.168361	1	1	no changed	1	2	3	1	1.62	3.27	4.13	1.27	NW_010357333.1	17236	18381	1744317774	ID=gene-LOC21397930;Dbxref=GeneID:21397930;Name=LOC21397930;gbkey=Gene;gene=LOC21397930;gene_biotype=protein_coding
LOC112092574	46.2245	42.2094	50.2396	1.19025	0.251263	0.404387	1	no changed	46	31	50	62	74.71	50.67	68.83	78.96	NW_010357333.1	31644	32126	31981	ID=gene-LOC112092574;Dbxref=GeneID:112092574;Name=LOC112092574;gbkey=Gene;gene=LOC112092574;gene_biotype=protein_coding
LOC21397933	0.4711	0	0.942199	Inf	Inf	0.729394	1	no changed	0	0	2	0	0	0	2.75	0	NW_010357333.1	40996	41736	41206	ID=gene-LOC21397933;Dbxref=GeneID:21397933;Name=LOC21397933;gbkey=Gene;gene=LOC21397933;gene_biotype=protein_coding
LOC112092658	35404.5	29403.7	41405.3	1.40817	0.493819	0.000234733	0.088203	no changed	27539	26141	47250	44484	44728.5	42728.7	65041.2	56654.7	NW_010357333.1	45531	45649	45559	ID=gene-LOC112092658;Dbxref=GeneID:112092658;Name=LOC112092658;gbkey=Gene;gene=LOC112092658;gene_biotype=rRNA
LOC21397935	2.75464	1.6357	3.87358	2.36815	1.24376	0.697864	1	no changed	0	3	0	9	0	4.9	0	11.46	NW_010357333.1	71778	76711	73989	ID=gene-LOC21397935;Dbxref=GeneID:21397935;Name=LOC21397935;gbkey=Gene;gene=LOC21397935;gene_biotype=protein_coding
LOC21397936	0.998443	1.09539	0.901497	0.822994	-0.281046	1	1	no changed	1	1	1	1	1.62	1.63	1.38	1.27	NW_010357333.1	78330	81482	81258	ID=gene-LOC21397936;Dbxref=GeneID:21397936;Name=LOC21397936;gbkey=Gene;gene=LOC21397936;gene_biotype=protein_coding
LOC21397940	54.8811	50.3681	59.3941	1.1792	0.237807	0.470598	1	no changed	42	50	74	57	68.22	81.73	101.86	72.6	NW_010357333.1	113744	115765	114991115021	ID=gene-LOC21397940;Dbxref=GeneID:21397940;Name=LOC21397940;gbkey=Gene;gene=LOC21397940;gene_biotype=protein_coding
LOC21397941	89.3363	73.4008	105.272	1.4342	0.520249	0.016414	0.864645	no changed	69	65	112	122	112.07	106.25	154.17	155.38	NW_010357333.1	118458	121606	119418	ID=gene-LOC21397941;Dbxref=GeneID:21397941;Name=LOC21397941;gbkey=Gene;gene=LOC21397941;gene_biotype=protein_coding
LOC21397946	1008.28	1000.1	1016.46	1.01636	0.0234176	0.818235	1	no changed	915	911	1107	1150	1486.13	1489.07	1523.82	1464.64	NW_010357333.1	163217	170985	1.64604e+23	ID=gene-LOC21397946;Dbxref=GeneID:21397946;Name=LOC21397946;gbkey=Gene;gene=LOC21397946;gene_biotype=protein_coding
LOC21397947	1.37293	2.74586	0	0	#NAME?	0.136198	1	no changed	4	1	0	0	6.5	1.63	0	0	NW_010357333.1	172981	175690	175342175374	ID=gene-LOC21397947;Dbxref=GeneID:21397947;Name=LOC21397947;gbkey=Gene;gene=LOC21397947;gene_biotype=protein_coding
LOC21397948	3.9926	4.93171	3.05349	0.619154	-0.69163	0.657389	1	no changed	5	4	1	6	8.12	6.54	1.38	7.64	NW_010357333.1	178181	178989	1.7824e+23	ID=gene-LOC21397948;Dbxref=GeneID:21397948;Name=LOC21397948;gbkey=Gene;gene=LOC21397948;gene_biotype=protein_coding
LOC21397952	0.70665	0	1.4133	Inf	Inf	0.602056	1	no changed	0	0	3	0	0	0	4.13	0	NW_010357333.1	197706	200385	198151	ID=gene-LOC21397952;Dbxref=GeneID:21397952;Name=LOC21397952;gbkey=Gene;gene=LOC21397952;gene_biotype=protein_coding
LOC21397956	85.964	73.4205	98.5074	1.34169	0.424049	0.0584742	1	no changed	73	61	115	103	118.57	99.71	158.3	131.18	NW_010357333.1	222743	236467	228005	ID=gene-LOC21397956;Dbxref=GeneID:21397956;Name=LOC21397956;gbkey=Gene;gene=LOC21397956;gene_biotype=protein_coding
LOC21397962	27.4641	23.5385	31.3896	1.33354	0.415263	0.298203	1	no changed	19	24	31	39	30.86	39.23	42.67	49.67	NW_010357333.1	290591	295788	2.92004e+17	ID=gene-LOC21397962;Dbxref=GeneID:21397962;Name=LOC21397962;gbkey=Gene;gene=LOC21397962;gene_biotype=protein_coding
LOC21397963	0.275078	0.550156	0	0	#NAME?	0.911095	1	no changed	1	0	0	0	1.62	0	0	0	NW_010357333.1	298659	299727	299489	ID=gene-LOC21397963;Dbxref=GeneID:21397963;Name=LOC21397963;gbkey=Gene;gene=LOC21397963;gene_biotype=protein_coding
LOC21397964	50.2829	50.4075	50.1582	0.995054	-0.00715261	1	1	no changed	50	42	48	64	81.21	68.65	66.07	81.51	NW_010357333.1	299843	302150	3.01291e+23	ID=gene-LOC21397964;Dbxref=GeneID:21397964;Name=LOC21397964;gbkey=Gene;gene=LOC21397964;gene_biotype=protein_coding
LOC21397967	22.6879	25.1939	20.1819	0.801064	-0.320011	0.489925	1	no changed	23	23	20	25	37.36	37.59	27.53	31.84	NW_010357333.1	322997	324931	3.23409e+23	ID=gene-LOC21397967;Dbxref=GeneID:21397967;Name=LOC21397967;gbkey=Gene;gene=LOC21397967;gene_biotype=protein_coding
LOC21397968	275.443	263.92	286.967	1.08733	0.120788	0.383825	1	no changed	227	255	304	334	368.69	416.81	418.47	425.38	NW_010357333.1	337639	342706	3.38253e+17	ID=gene-LOC21397968;Dbxref=GeneID:21397968;Name=LOC21397968;gbkey=Gene;gene=LOC21397968;gene_biotype=protein_coding
LOC21397971	24.3572	20.7681	27.9464	1.34564	0.428298	0.509259	1	no changed	10	28	31	31	16.24	45.77	42.67	39.48	NW_010357333.1	391933	403313	3.92091e+29	ID=gene-LOC21397971;Dbxref=GeneID:21397971;Name=LOC21397971;gbkey=Gene;gene=LOC21397971;gene_biotype=protein_coding
LOC21397973	1.17411	0.545232	1.80299	3.30684	1.72545	0.630705	1	no changed	0	1	2	2	0	1.63	2.75	2.55	NW_010357333.1	418973	422080	4.19934e+17	ID=gene-LOC21397973;Dbxref=GeneID:21397973;Name=LOC21397973;gbkey=Gene;gene=LOC21397973;gene_biotype=protein_coding
LOC21384868	23.3445	24.6635	22.0256	0.893047	-0.163192	0.7475	1	no changed	26	19	23	26	42.23	31.06	31.66	33.11	NW_010357343.1	3905	9036	5329	ID=gene-LOC21384868;Dbxref=GeneID:21384868;Name=LOC21384868;gbkey=Gene;gene=LOC21384868;gene_biotype=protein_coding
LOC112092674	2.13549	1.09539	3.17559	2.89906	1.53558	0.461026	1	no changed	1	1	4	3	1.62	1.63	5.51	3.82	NW_010357343.1	30543	37799	35519	ID=gene-LOC112092674;Dbxref=GeneID:112092674;Name=LOC112092674;gbkey=Gene;gene=LOC112092674;gene_biotype=protein_coding
LOC21385411	0.545232	1.09046	0	0	#NAME?	0.616557	1	no changed	0	2	0	0	0	3.27	0	0	NW_010357350.1	29569	34218	29692	ID=gene-LOC21385411;Dbxref=GeneID:21385411;Name=LOC21385411;gbkey=Gene;gene=LOC21385411;gene_biotype=protein_coding
LOC112092682	3.35159	2.1957	4.50749	2.05287	1.03764	0.499996	1	no changed	3	1	5	5	4.87	1.63	6.88	6.37	NW_010357350.1	43580	55849	4368948873	ID=gene-LOC112092682;Dbxref=GeneID:112092682;Name=LOC112092682;gbkey=Gene;gene=LOC112092682;gene_biotype=lncRNA
LOC112092684	1.09046	2.18093	0	0	#NAME?	0.447125	1	no changed	0	4	0	0	0	6.54	0	0	NW_010357373.1	82	741	295310	ID=gene-LOC112092684;Dbxref=GeneID:112092684;Name=LOC112092684;gbkey=Gene;gene=LOC112092684;gene_biotype=protein_coding
LOC21396734	1.48872	1.64554	1.3319	0.809395	-0.305084	1	1	no changed	2	1	1	2	3.25	1.63	1.38	2.55	NW_010357386.1	165	7878	7689	ID=gene-LOC21396734;Dbxref=GeneID:21396734;Name=LOC21396734;gbkey=Gene;gene=LOC21396734;gene_biotype=protein_coding
LOC112092743	0.980554	1.10031	0.860796	0.78232	-0.35417	1	1	no changed	2	0	0	2	3.25	0	0	2.55	NW_010357386.1	19200	21508	193991941619905	ID=gene-LOC112092743;Dbxref=GeneID:112092743;Name=LOC112092743;gbkey=Gene;gene=LOC112092743;gene_biotype=protein_coding
LOC21396738	1.48872	1.64554	1.3319	0.809395	-0.305084	1	1	no changed	2	1	1	2	3.25	1.63	1.38	2.55	NW_010357386.1	21680	23064	22225	ID=gene-LOC21396738;Dbxref=GeneID:21396738;Name=LOC21396738;gbkey=Gene;gene=LOC21396738;gene_biotype=protein_coding
LOC21396743	6.06821	5.47694	6.65948	1.21591	0.282039	0.833549	1	no changed	5	5	5	10	8.12	8.17	6.88	12.74	NW_010357386.1	42212	46748	4271742733	ID=gene-LOC21396743;Dbxref=GeneID:21396743;Name=LOC21396743;gbkey=Gene;gene=LOC21396743;gene_biotype=protein_coding
LOC21396744	83.2841	77.7676	88.8005	1.14187	0.191399	0.39309	1	no changed	70	72	88	110	113.69	117.69	121.14	140.1	NW_010357386.1	47485	50088	4785848209	ID=gene-LOC21396744;Dbxref=GeneID:21396744;Name=LOC21396744;gbkey=Gene;gene=LOC21396744;gene_biotype=protein_coding
LOC21412898	111.568	105.098	118.038	1.12312	0.167516	0.395717	1	no changed	84	108	119	144	136.43	176.53	163.81	183.4	NW_010357386.1	51396	55151	5.30275e+34	ID=gene-LOC21412898;Dbxref=GeneID:21412898;Name=LOC21412898;gbkey=Gene;gene=LOC21412898;gene_biotype=protein_coding
LOC21396746	0.23555	0	0.4711	Inf	Inf	1	1	no changed	0	0	1	0	0	0	1.38	0	NW_010357386.1	94899	96796	95953	ID=gene-LOC21396746;Dbxref=GeneID:21396746;Name=LOC21396746;gbkey=Gene;gene=LOC21396746;gene_biotype=protein_coding
LOC21396747	72.645	72.8211	72.4688	0.995162	-0.00699732	1	1	no changed	62	71	78	83	100.7	116.05	107.37	105.71	NW_010357386.1	112227	114042	113087	ID=gene-LOC21396747;Dbxref=GeneID:21396747;Name=LOC21396747;gbkey=Gene;gene=LOC21396747;gene_biotype=protein_coding
LOC21396749	81.8823	85.4156	78.3489	0.917266	-0.124587	0.592158	1	no changed	73	83	85	89	118.57	135.67	117.01	113.35	NW_010357386.1	118759	122770	1.19082e+17	ID=gene-LOC21396749;Dbxref=GeneID:21396749;Name=LOC21396749;gbkey=Gene;gene=LOC21396749;gene_biotype=protein_coding
LOC21396750	232.617	211.395	253.839	1.20078	0.26397	0.0684494	1	no changed	190	196	262	303	308.6	320.37	360.65	385.9	NW_010357386.1	132070	137498	133376	ID=gene-LOC21396750;Dbxref=GeneID:21396750;Name=LOC21396750;gbkey=Gene;gene=LOC21396750;gene_biotype=protein_coding
LOC21396751	283.101	258.408	307.794	1.19112	0.252315	0.225613	1	no changed	215	257	361	320	349.2	420.08	496.93	407.55	NW_010357386.1	139581	147005	1.41574e+29	ID=gene-LOC21396751;Dbxref=GeneID:21396751;Name=LOC21396751;gbkey=Gene;gene=LOC21396751;gene_biotype=protein_coding
LOC21396753	1.36896	0.545232	2.19269	4.02157	2.00776	0.479918	1	no changed	0	1	1	4	0	1.63	1.38	5.09	NW_010357386.1	162107	164334	162408162677	ID=gene-LOC21396753;Dbxref=GeneID:21396753;Name=LOC21396753;gbkey=Gene;gene=LOC21396753;gene_biotype=protein_coding
LOC21396757	81.2524	83.2544	79.2504	0.951906	-0.0711087	0.77287	1	no changed	77	75	86	90	125.06	122.59	118.38	114.62	NW_010357386.1	181482	184751	1.81828e+23	ID=gene-LOC21396757;Dbxref=GeneID:21396757;Name=LOC21396757;gbkey=Gene;gene=LOC21396757;gene_biotype=protein_coding
LOC21396760	127.733	124.295	131.171	1.05532	0.0776852	0.685544	1	no changed	107	120	135	157	173.79	196.15	185.83	199.95	NW_010357386.1	209968	212482	2.10516e+23	ID=gene-LOC21396760;Dbxref=GeneID:21396760;Name=LOC21396760;gbkey=Gene;gene=LOC21396760;gene_biotype=protein_coding
LOC21396761	64.7342	66.794	62.6744	0.938324	-0.0918424	0.729488	1	no changed	56	66	70	69	90.95	107.88	96.36	87.88	NW_010357386.1	214094	217272	2.16085e+17	ID=gene-LOC21396761;Dbxref=GeneID:21396761;Name=LOC21396761;gbkey=Gene;gene=LOC21396761;gene_biotype=protein_coding
LOC21396764	96.3219	98.1086	94.5351	0.963576	-0.0535292	0.85237	1	no changed	104	75	102	108	168.92	122.59	140.41	137.55	NW_010357386.1	229269	235046	2.2968e+23	ID=gene-LOC21396764;Dbxref=GeneID:21396764;Name=LOC21396764;gbkey=Gene;gene=LOC21396764;gene_biotype=protein_coding
LOC21396767	7.73068	10.9539	4.50749	0.411497	-1.28105	0.121107	1	no changed	10	10	5	5	16.24	16.35	6.88	6.37	NW_010357386.1	246133	251180	246899250981	ID=gene-LOC21396767;Dbxref=GeneID:21396767;Name=LOC21396767;gbkey=Gene;gene=LOC21396767;gene_biotype=protein_coding
LOC112092728	0.275078	0.550156	0	0	#NAME?	0.911095	1	no changed	1	0	0	0	1.62	0	0	0	NW_010357386.1	261989	265373	265196	ID=gene-LOC112092728;Dbxref=GeneID:112092728;Name=LOC112092728;gbkey=Gene;gene=LOC112092728;gene_biotype=pseudogene;pseudo=true
LOC21396770	1.29387	1.64554	0.942199	0.572576	-0.80446	0.872648	1	no changed	2	1	2	0	3.25	1.63	2.75	0	NW_010357386.1	276688	278651	277884278405	ID=gene-LOC21396770;Dbxref=GeneID:21396770;Name=LOC21396770;gbkey=Gene;gene=LOC21396770;gene_biotype=protein_coding
LOC21396772	2.23736	2.20062	2.27409	1.03339	0.0473799	1	1	no changed	4	0	3	2	6.5	0	4.13	2.55	NW_010357386.1	282393	285360	284809284938	ID=gene-LOC21396772;Dbxref=GeneID:21396772;Name=LOC21396772;gbkey=Gene;gene=LOC21396772;gene_biotype=protein_coding
LOC21396773	3.25895	6.04679	0.4711	0.077909	-3.68207	0.26931	1	no changed	10	1	1	0	16.24	1.63	1.38	0	NW_010357386.1	288141	295303	288291	ID=gene-LOC21396773;Dbxref=GeneID:21396773;Name=LOC21396773;gbkey=Gene;gene=LOC21396773;gene_biotype=protein_coding
LOC21396774	1.44919	1.09539	1.80299	1.64599	0.718954	0.911638	1	no changed	1	1	2	2	1.62	1.63	2.75	2.55	NW_010357386.1	301188	328558	324908	ID=gene-LOC21396774;Dbxref=GeneID:21396774;Name=LOC21396774;gbkey=Gene;gene=LOC21396774;gene_biotype=protein_coding
LOC112092738	23.8299	25.2038	22.456	0.890979	-0.166536	0.73875	1	no changed	25	21	23	27	40.6	34.33	31.66	34.39	NW_010357386.1	333932	335515	3.34101e+17	ID=gene-LOC112092738;Dbxref=GeneID:112092738;Name=LOC112092738;gbkey=Gene;gene=LOC112092738;gene_biotype=pseudogene;pseudo=true
LOC21396775	67.5844	58.0703	77.0984	1.32767	0.4089	0.10194	1	no changed	56	50	86	85	90.95	81.73	118.38	108.26	NW_010357386.1	335696	350511	3.38995e+17	ID=gene-LOC21396775;Dbxref=GeneID:21396775;Name=LOC21396775;gbkey=Gene;gene=LOC21396775;gene_biotype=protein_coding
LOC21396778	1.57141	2.20062	0.942199	0.428151	-1.22381	0.758955	1	no changed	4	0	2	0	6.5	0	2.75	0	NW_010357386.1	388575	390063	389435389447	ID=gene-LOC21396778;Dbxref=GeneID:21396778;Name=LOC21396778;gbkey=Gene;gene=LOC21396778;gene_biotype=protein_coding
LOC21387653	1.50415	1.6357	1.3726	0.839152	-0.252996	1	1	no changed	0	3	2	1	0	4.9	2.75	1.27	NW_010357388.1	27316	33395	33036	ID=gene-LOC21387653;Dbxref=GeneID:21387653;Name=LOC21387653;gbkey=Gene;gene=LOC21387653;gene_biotype=protein_coding
LOC21387657	46.2779	38.8149	53.7409	1.38454	0.46941	0.391218	1	no changed	21	50	62	57	34.11	81.73	85.35	72.6	NW_010357388.1	67876	87783	8607187444	ID=gene-LOC21387657;Dbxref=GeneID:21387657;Name=LOC21387657;gbkey=Gene;gene=LOC21387657;gene_biotype=protein_coding
LOC21387658	0.545232	1.09046	0	0	#NAME?	0.616557	1	no changed	0	2	0	0	0	3.27	0	0	NW_010357388.1	123027	124361	124128	ID=gene-LOC21387658;Dbxref=GeneID:21387658;Name=LOC21387658;gbkey=Gene;gene=LOC21387658;gene_biotype=protein_coding
LOC21388986	0.545232	1.09046	0	0	#NAME?	0.616557	1	no changed	0	2	0	0	0	3.27	0	0	NW_010357392.1	9896	13687	1314313155	ID=gene-LOC21388986;Dbxref=GeneID:21388986;Name=LOC21388986;gbkey=Gene;gene=LOC21388986;gene_biotype=protein_coding
LOC21388992	89.2726	101.837	76.7087	0.753253	-0.408794	0.055532	1	no changed	86	100	87	83	139.68	163.45	119.76	105.71	NW_010357392.1	51285	56258	52504	ID=gene-LOC21388992;Dbxref=GeneID:21388992;Name=LOC21388992;gbkey=Gene;gene=LOC21388992;gene_biotype=protein_coding
LOC21388994	268.803	277.619	259.986	0.936485	-0.0946719	0.509597	1	no changed	241	266	265	314	391.43	434.79	364.78	399.91	NW_010357392.1	76215	79563	7794479061	ID=gene-LOC21388994;Dbxref=GeneID:21388994;Name=LOC21388994;gbkey=Gene;gene=LOC21388994;gene_biotype=protein_coding
LOC21388999	105.158	108.959	101.357	0.930234	-0.104335	0.611417	1	no changed	93	106	111	114	151.05	173.26	152.8	145.19	NW_010357392.1	124900	133641	1.29742e+17	ID=gene-LOC21388999;Dbxref=GeneID:21388999;Name=LOC21388999;gbkey=Gene;gene=LOC21388999;gene_biotype=protein_coding
LOC21389001	44.1072	37.754	50.4605	1.33656	0.418526	0.41325	1	no changed	27	42	66	45	43.85	68.65	90.85	57.31	NW_010357392.1	143689	145656	144612145032	ID=gene-LOC21389001;Dbxref=GeneID:21389001;Name=LOC21389001;gbkey=Gene;gene=LOC21389001;gene_biotype=protein_coding
LOC21389002	57.2225	52.0728	62.3722	1.19779	0.260374	0.532348	1	no changed	56	39	52	88	90.95	63.75	71.58	112.08	NW_010357392.1	145859	149819	149075149329	ID=gene-LOC21389002;Dbxref=GeneID:21389002;Name=LOC21389002;gbkey=Gene;gene=LOC21389002;gene_biotype=protein_coding
LOC21389003	3.85987	3.84617	3.87358	1.00713	0.010246	1	1	no changed	6	1	0	9	9.75	1.63	0	11.46	NW_010357392.1	156371	161402	156817159690	ID=gene-LOC21389003;Dbxref=GeneID:21389003;Name=LOC21389003;gbkey=Gene;gene=LOC21389003;gene_biotype=protein_coding
LOC21386899	109.985	109.573	110.396	1.00751	0.0107892	0.967453	1	no changed	107	93	111	135	173.79	152.01	152.8	171.94	NW_010357395.1	8964	18635	96341034413109	ID=gene-LOC21386899;Dbxref=GeneID:21386899;Name=LOC21386899;gbkey=Gene;gene=LOC21386899;gene_biotype=protein_coding
LOC21386900	254.208	265.133	243.282	0.917585	-0.124086	0.376257	1	no changed	252	232	267	273	409.3	379.22	367.53	347.69	NW_010357395.1	27377	64350	3.07973e+24	ID=gene-LOC21386900;Dbxref=GeneID:21386900;Name=LOC21386900;gbkey=Gene;gene=LOC21386900;gene_biotype=protein_coding
LOC21386901	141.99	152.362	131.619	0.863853	-0.211142	0.405559	1	no changed	160	118	146	146	259.87	192.88	200.97	185.95	NW_010357395.1	68598	71029	69997	ID=gene-LOC21386901;Dbxref=GeneID:21386901;Name=LOC21386901;gbkey=Gene;gene=LOC21386901;gene_biotype=protein_coding
LOC21395699	11.4459	12.0739	10.818	0.895981	-0.15846	0.89301	1	no changed	16	6	12	12	25.99	9.81	16.52	15.28	NW_010357396.1	23783	28663	2.45373e+19	ID=gene-LOC21395699;Dbxref=GeneID:21395699;Name=LOC21395699;gbkey=Gene;gene=LOC21395699;gene_biotype=protein_coding
LOC21395702	439.616	480.561	398.671	0.829595	-0.269521	0.13551	1	no changed	486	391	426	460	789.36	639.11	586.4	585.85	NW_010357396.1	44904	48489	4.50325e+34	ID=gene-LOC21395702;Dbxref=GeneID:21395702;Name=LOC21395702;gbkey=Gene;gene=LOC21395702;gene_biotype=protein_coding
LOC112092905	0.215199	0	0.430398	Inf	Inf	1	1	no changed	0	0	0	1	0	0	0	1.27	NW_010357396.1	50603	51329	51119	ID=gene-LOC112092905;Dbxref=GeneID:112092905;Name=LOC112092905;gbkey=Gene;gene=LOC112092905;gene_biotype=protein_coding
LOC21395704	17.9442	14.805	21.0834	1.42408	0.510028	0.312553	1	no changed	17	10	21	26	27.61	16.35	28.91	33.11	NW_010357396.1	56726	60533	59372	ID=gene-LOC21395704;Dbxref=GeneID:21395704;Name=LOC21395704;gbkey=Gene;gene=LOC21395704;gene_biotype=protein_coding
LOC21395706	10.9971	12.5896	9.40467	0.747021	-0.42078	0.56405	1	no changed	10	13	9	12	16.24	21.25	12.39	15.28	NW_010357396.1	72934	77107	7318676075	ID=gene-LOC21395706;Dbxref=GeneID:21395706;Name=LOC21395706;gbkey=Gene;gene=LOC21395706;gene_biotype=protein_coding
LOC21395707	145.382	141.89	148.875	1.04923	0.0693345	0.6883	1	no changed	137	122	147	185	222.51	199.41	202.35	235.62	NW_010357396.1	77288	80017	7970979745	ID=gene-LOC21395707;Dbxref=GeneID:21395707;Name=LOC21395707;gbkey=Gene;gene=LOC21395707;gene_biotype=protein_coding
LOC21395708	488.681	457.371	519.99	1.13691	0.185118	0.0996158	1	no changed	427	408	541	616	693.53	666.9	744.71	784.54	NW_010357396.1	80255	86106	818528207882264	ID=gene-LOC21395708;Dbxref=GeneID:21395708;Name=LOC21395708;gbkey=Gene;gene=LOC21395708;gene_biotype=protein_coding
LOC21395717	78.8978	75.5965	82.1991	1.08734	0.120802	0.635075	1	no changed	72	66	95	87	116.94	107.88	130.77	110.8	NW_010357396.1	163781	169225	166783	ID=gene-LOC21395717;Dbxref=GeneID:21395717;Name=LOC21395717;gbkey=Gene;gene=LOC21395717;gene_biotype=protein_coding
LOC21395718	7.71813	4.3914	11.0449	2.51511	1.33062	0.206056	1	no changed	6	2	7	18	9.75	3.27	9.64	22.92	NW_010357396.1	178937	183654	1.81901e+17	ID=gene-LOC21395718;Dbxref=GeneID:21395718;Name=LOC21395718;gbkey=Gene;gene=LOC21395718;gene_biotype=protein_coding
LOC21395722	51.7079	60.8999	42.5159	0.698127	-0.518438	0.474829	1	no changed	77	34	40	55	125.06	55.57	55.06	70.05	NW_010357396.1	221486	225398	224299225055	ID=gene-LOC21395722;Dbxref=GeneID:21395722;Name=LOC21395722;gbkey=Gene;gene=LOC21395722;gene_biotype=protein_coding
LOC21395723	6.7001	9.32311	4.07709	0.43731	-1.19327	0.187522	1	no changed	11	6	5	4	17.87	9.81	6.88	5.09	NW_010357396.1	226479	230861	227988229271	ID=gene-LOC21395723;Dbxref=GeneID:21395723;Name=LOC21395723;gbkey=Gene;gene=LOC21395723;gene_biotype=protein_coding
LOC21395724	493.433	501.697	485.168	0.967054	-0.0483319	0.654709	1	no changed	460	456	542	534	747.13	745.35	746.08	680.1	NW_010357396.1	235168	242719	2.36418e+47	ID=gene-LOC21395724;Dbxref=GeneID:21395724;Name=LOC21395724;gbkey=Gene;gene=LOC21395724;gene_biotype=protein_coding
LOC21395727	177.705	189.512	165.899	0.875401	-0.191984	0.23868	1	no changed	175	171	174	195	284.23	279.51	239.52	248.35	NW_010357396.1	253709	254634	254362	ID=gene-LOC21395727;Dbxref=GeneID:21395727;Name=LOC21395727;gbkey=Gene;gene=LOC21395727;gene_biotype=protein_coding
LOC21395728	15.0878	18.0665	12.1092	0.670255	-0.577219	0.303968	1	no changed	15	18	12	15	24.36	29.42	16.52	19.1	NW_010357396.1	254626	269759	2.54639e+29	ID=gene-LOC21395728;Dbxref=GeneID:21395728;Name=LOC21395728;gbkey=Gene;gene=LOC21395728;gene_biotype=protein_coding
LOC21395730	2.19783	1.65047	2.74519	1.66328	0.734033	0.798342	1	no changed	3	0	4	2	4.87	0	5.51	2.55	NW_010357396.1	283509	289751	285890	ID=gene-LOC21395730;Dbxref=GeneID:21395730;Name=LOC21395730;gbkey=Gene;gene=LOC21395730;gene_biotype=protein_coding
LOC21395735	3.01451	3.83632	2.19269	0.571561	-0.80702	0.663182	1	no changed	4	3	1	4	6.5	4.9	1.38	5.09	NW_010357396.1	327279	328998	327441	ID=gene-LOC21395735;Dbxref=GeneID:21395735;Name=LOC21395735;gbkey=Gene;gene=LOC21395735;gene_biotype=pseudogene;pseudo=true
LOC112092874	28.0318	32.3164	23.7472	0.734835	-0.444508	0.264882	1	no changed	30	29	23	30	48.73	47.4	31.66	38.21	NW_010357396.1	341553	345499	343888	ID=gene-LOC112092874;Dbxref=GeneID:112092874;Name=LOC112092874;gbkey=Gene;gene=LOC112092874;gene_biotype=protein_coding
LOC112092933	0.901497	0	1.80299	Inf	Inf	0.309433	1	no changed	0	0	2	2	0	0	2.75	2.55	NW_010357409.1	72	775	674678	ID=gene-LOC112092933;Dbxref=GeneID:112092933;Name=LOC112092933;gbkey=Gene;gene=LOC112092933;gene_biotype=protein_coding
LOC21386753	55.2913	52.0432	58.5393	1.12482	0.169695	0.529913	1	no changed	50	45	53	78	81.21	73.55	72.96	99.34	NW_010357426.1	633	4095	2037	ID=gene-LOC21386753;Dbxref=GeneID:21386753;Name=LOC21386753;gbkey=Gene;gene=LOC21386753;gene_biotype=protein_coding
LOC21386756	0.743716	0.545232	0.942199	1.72807	0.789162	1	1	no changed	0	1	2	0	0	1.63	2.75	0	NW_010357426.1	52192	54629	54191	ID=gene-LOC21386756;Dbxref=GeneID:21386756;Name=LOC21386756;gbkey=Gene;gene=LOC21386756;gene_biotype=protein_coding
LOC21388609	296.763	309.386	284.141	0.918403	-0.122801	0.362522	1	no changed	270	295	298	334	438.53	482.19	410.21	425.38	NW_010357427.1	5964	9005	77538083	ID=gene-LOC21388609;Dbxref=GeneID:21388609;Name=LOC21388609;gbkey=Gene;gene=LOC21388609;gene_biotype=protein_coding
LOC21388612	208.513	218.557	198.469	0.908088	-0.139096	0.375644	1	no changed	205	194	234	205	332.96	317.1	322.11	261.09	NW_010357427.1	12628	16657	1.34281e+39	ID=gene-LOC21388612;Dbxref=GeneID:21388612;Name=LOC21388612;gbkey=Gene;gene=LOC21388612;gene_biotype=protein_coding
LOC21388613	65.8667	70.0999	61.6335	0.879224	-0.185698	0.495977	1	no changed	63	65	55	83	102.32	106.25	75.71	105.71	NW_010357427.1	30893	34695	3.09063e+19	ID=gene-LOC21388613;Dbxref=GeneID:21388613;Name=LOC21388613;gbkey=Gene;gene=LOC21388613;gene_biotype=protein_coding
LOC21388615	20.099	22.453	17.745	0.79032	-0.339492	0.51474	1	no changed	20	21	13	27	32.48	34.33	17.89	34.39	NW_010357427.1	54153	58238	5459756982	ID=gene-LOC21388615;Dbxref=GeneID:21388615;Name=LOC21388615;gbkey=Gene;gene=LOC21388615;gene_biotype=protein_coding
LOC21388618	6.08359	0	12.1672	Inf	Inf	0.151673	1	no changed	0	0	24	2	0	0	33.04	2.55	NW_010357427.1	67581	71331	710757108571100	ID=gene-LOC21388618;Dbxref=GeneID:21388618;Name=LOC21388618;gbkey=Gene;gene=LOC21388618;gene_biotype=protein_coding
LOC21388621	21.8246	24.0838	19.5654	0.812388	-0.299759	0.50034	1	no changed	19	25	26	17	30.86	40.86	35.79	21.65	NW_010357427.1	86979	87791	87614	ID=gene-LOC21388621;Dbxref=GeneID:21388621;Name=LOC21388621;gbkey=Gene;gene=LOC21388621;gene_biotype=protein_coding
LOC21388622	3.1649	3.27632	3.05349	0.931988	-0.101617	1	1	no changed	1	5	1	6	1.62	8.17	1.38	7.64	NW_010357427.1	90615	95956	95835	ID=gene-LOC21388622;Dbxref=GeneID:21388622;Name=LOC21388622;gbkey=Gene;gene=LOC21388622;gene_biotype=protein_coding
LOC21388625	0.550156	1.10031	0	0	#NAME?	0.61787	1	no changed	2	0	0	0	3.25	0	0	0	NW_010357427.1	138466	143437	143177	ID=gene-LOC21388625;Dbxref=GeneID:21388625;Name=LOC21388625;gbkey=Gene;gene=LOC21388625;gene_biotype=protein_coding
LOC21394361	9.90312	11.4893	8.31699	0.723892	-0.466153	0.603835	1	no changed	8	13	14	4	12.99	21.25	19.27	5.09	NW_010357428.1	2074	12015	231923334342	ID=gene-LOC21394361;Dbxref=GeneID:21394361;Name=LOC21394361;gbkey=Gene;gene=LOC21394361;gene_biotype=protein_coding
LOC21394363	1.82335	0	3.64669	Inf	Inf	0.0749719	1	no changed	0	0	5	3	0	0	6.88	3.82	NW_010357428.1	12171	14844	1.41281e+19	ID=gene-LOC21394363;Dbxref=GeneID:21394363;Name=LOC21394363;gbkey=Gene;gene=LOC21394363;gene_biotype=protein_coding
LOC21394364	0.430398	0	0.860796	Inf	Inf	0.722819	1	no changed	0	0	0	2	0	0	0	2.55	NW_010357428.1	15635	18446	16509	ID=gene-LOC21394364;Dbxref=GeneID:21394364;Name=LOC21394364;gbkey=Gene;gene=LOC21394364;gene_biotype=protein_coding
LOC21394365	1.65047	3.30094	0	0	#NAME?	0.374354	1	no changed	6	0	0	0	9.75	0	0	0	NW_010357428.1	20773	27529	2153727431	ID=gene-LOC21394365;Dbxref=GeneID:21394365;Name=LOC21394365;gbkey=Gene;gene=LOC21394365;gene_biotype=protein_coding
LOC21394367	61.0904	55.2605	66.9204	1.211	0.276198	0.510567	1	no changed	39	62	58	92	63.34	101.34	79.84	117.17	NW_010357428.1	32793	37661	330593410637459	ID=gene-LOC21394367;Dbxref=GeneID:21394367;Name=LOC21394367;gbkey=Gene;gene=LOC21394367;gene_biotype=protein_coding
LOC21394370	1.05832	1.64554	0.4711	0.286288	-1.80446	0.610056	1	no changed	2	1	1	0	3.25	1.63	1.38	0	NW_010357428.1	59613	65742	65433	ID=gene-LOC21394370;Dbxref=GeneID:21394370;Name=LOC21394370;gbkey=Gene;gene=LOC21394370;gene_biotype=protein_coding
LOC21394373	57.417	73.4058	41.4282	0.564372	-0.825281	0.0018967	0.313156	no changed	70	64	45	47	113.69	104.61	61.94	59.86	NW_010357428.1	76008	85743	7.66038e+44	ID=gene-LOC21394373;Dbxref=GeneID:21394373;Name=LOC21394373;gbkey=Gene;gene=LOC21394373;gene_biotype=protein_coding
LOC21394377	1.02126	1.10031	0.942199	0.856302	-0.223808	1	1	no changed	2	0	2	0	3.25	0	2.75	0	NW_010357428.1	124604	125858	125493	ID=gene-LOC21394377;Dbxref=GeneID:21394377;Name=LOC21394377;gbkey=Gene;gene=LOC21394377;gene_biotype=protein_coding
LOC21394381	0.490277	0.550156	0.430398	0.78232	-0.35417	1	1	no changed	1	0	0	1	1.62	0	0	1.27	NW_010357428.1	151469	154424	153266154302	ID=gene-LOC21394381;Dbxref=GeneID:21394381;Name=LOC21394381;gbkey=Gene;gene=LOC21394381;gene_biotype=protein_coding
LOC21394382	2.13549	1.09539	3.17559	2.89906	1.53558	0.461026	1	no changed	1	1	4	3	1.62	1.63	5.51	3.82	NW_010357428.1	160745	162475	161520	ID=gene-LOC21394382;Dbxref=GeneID:21394382;Name=LOC21394382;gbkey=Gene;gene=LOC21394382;gene_biotype=protein_coding
LOC21394386	0.430398	0	0.860796	Inf	Inf	0.722819	1	no changed	0	0	0	2	0	0	0	2.55	NW_010357428.1	179292	180257	179846179850	ID=gene-LOC21394386;Dbxref=GeneID:21394386;Name=LOC21394386;gbkey=Gene;gene=LOC21394386;gene_biotype=protein_coding
LOC21394393	3.18525	3.27632	3.09419	0.944411	-0.0825133	1	1	no changed	1	5	2	5	1.62	8.17	2.75	6.37	NW_010357428.1	262833	270244	2.69364e+17	ID=gene-LOC21394393;Dbxref=GeneID:21394393;Name=LOC21394393;gbkey=Gene;gene=LOC21394393;gene_biotype=protein_coding
LOC21394396	19.8981	22.9933	16.8028	0.730771	-0.452509	0.426279	1	no changed	19	23	11	27	30.86	37.59	15.14	34.39	NW_010357428.1	287100	298432	2.88156e+23	ID=gene-LOC21394396;Dbxref=GeneID:21394396;Name=LOC21394396;gbkey=Gene;gene=LOC21394396;gene_biotype=protein_coding
LOC21394400	224.758	220.861	228.655	1.03529	0.0500323	0.822195	1	no changed	230	173	246	262	373.56	282.78	338.63	333.68	NW_010357428.1	316379	323348	3.17013e+17	ID=gene-LOC21394400;Dbxref=GeneID:21394400;Name=LOC21394400;gbkey=Gene;gene=LOC21394400;gene_biotype=protein_coding
LOC21394401	6.08301	10.4037	1.76229	0.169391	-2.56157	0.0129393	0.77087	down	9	10	1	3	14.62	16.35	1.38	3.82	NW_010357428.1	323663	325620	324007	ID=gene-LOC21394401;Dbxref=GeneID:21394401;Name=LOC21394401;gbkey=Gene;gene=LOC21394401;gene_biotype=protein_coding
LOC21389295	43.4298	45.4315	41.4282	0.911882	-0.133081	0.68781	1	no changed	36	47	45	47	58.47	76.82	61.94	59.86	NW_010357431.1	85392	88914	8694487523	ID=gene-LOC21389295;Dbxref=GeneID:21389295;Name=LOC21389295;gbkey=Gene;gene=LOC21389295;gene_biotype=protein_coding
LOC21389297	1.01633	1.09046	0.942199	0.864035	-0.210838	1	1	no changed	0	2	2	0	0	3.27	2.75	0	NW_010357431.1	96891	102391	100882102197	ID=gene-LOC21389297;Dbxref=GeneID:21389297;Name=LOC21389297;gbkey=Gene;gene=LOC21389297;gene_biotype=protein_coding
LOC21389300	183.645	191.108	176.182	0.921895	-0.117326	0.459438	1	no changed	167	182	194	197	271.24	297.49	267.05	250.9	NW_010357431.1	126750	136071	1.29343e+29	ID=gene-LOC21389300;Dbxref=GeneID:21389300;Name=LOC21389300;gbkey=Gene;gene=LOC21389300;gene_biotype=protein_coding
LOC21389304	0.275078	0.550156	0	0	#NAME?	0.911095	1	no changed	1	0	0	0	1.62	0	0	0	NW_010357431.1	145134	146627	146558	ID=gene-LOC21389304;Dbxref=GeneID:21389304;Name=LOC21389304;gbkey=Gene;gene=LOC21389304;gene_biotype=protein_coding
LOC21389305	0.272616	0.545232	0	0	#NAME?	0.910281	1	no changed	0	1	0	0	0	1.63	0	0	NW_010357431.1	147985	150249	149399	ID=gene-LOC21389305;Dbxref=GeneID:21389305;Name=LOC21389305;gbkey=Gene;gene=LOC21389305;gene_biotype=protein_coding
LOC21384373	14.8739	18.6216	11.1263	0.597492	-0.743008	0.189053	1	no changed	17	17	9	16	27.61	27.79	12.39	20.38	NW_010357439.1	4864	13923	4.88351e+17	ID=gene-LOC21384373;Dbxref=GeneID:21384373;Name=LOC21384373;gbkey=Gene;gene=LOC21384373;gene_biotype=protein_coding
LOC21388342	15.2289	16.976	13.4818	0.794164	-0.332492	0.57485	1	no changed	15	16	14	16	24.36	26.15	19.27	20.38	NW_010357446.1	18173	27411	26408	ID=gene-LOC21388342;Dbxref=GeneID:21388342;Name=LOC21388342;gbkey=Gene;gene=LOC21388342;gene_biotype=protein_coding
LOC21411435	20.7292	22.4628	18.9955	0.845642	-0.24188	0.74173	1	no changed	22	19	12	31	35.73	31.06	16.52	39.48	NW_010357446.1	28253	30624	2966829681	ID=gene-LOC21411435;Dbxref=GeneID:21411435;Name=LOC21411435;gbkey=Gene;gene=LOC21411435;gene_biotype=protein_coding
LOC21388346	446.866	440.459	453.273	1.02909	0.0413723	0.733409	1	no changed	425	379	488	519	690.28	619.49	671.75	661	NW_010357446.1	42157	56423	4.40384e+34	ID=gene-LOC21388346;Dbxref=GeneID:21388346;Name=LOC21388346;gbkey=Gene;gene=LOC21388346;gene_biotype=protein_coding
LOC21388349	106.648	111.769	101.526	0.908359	-0.138666	0.567914	1	no changed	110	94	94	133	178.66	153.65	129.39	169.39	NW_010357446.1	73775	79501	761327666477039	ID=gene-LOC21388349;Dbxref=GeneID:21388349;Name=LOC21388349;gbkey=Gene;gene=LOC21388349;gene_biotype=protein_coding
LOC21388350	75.8243	73.3811	78.2675	1.06659	0.0930036	0.714987	1	no changed	65	69	83	91	105.57	112.78	114.25	115.9	NW_010357446.1	79628	83293	802398073082851	ID=gene-LOC21388350;Dbxref=GeneID:21388350;Name=LOC21388350;gbkey=Gene;gene=LOC21388350;gene_biotype=protein_coding
LOC21388351	186.947	197.666	176.228	0.891548	-0.165616	0.310592	1	no changed	170	191	174	219	276.11	312.2	239.52	278.92	NW_010357446.1	84058	97311	8.82219e+54	ID=gene-LOC21388351;Dbxref=GeneID:21388351;Name=LOC21388351;gbkey=Gene;gene=LOC21388351;gene_biotype=protein_coding
LOC21388354	0.215199	0	0.430398	Inf	Inf	1	1	no changed	0	0	0	1	0	0	0	1.27	NW_010357446.1	104150	109126	104343	ID=gene-LOC21388354;Dbxref=GeneID:21388354;Name=LOC21388354;gbkey=Gene;gene=LOC21388354;gene_biotype=protein_coding
LOC21388356	181.087	189.964	172.209	0.906539	-0.141559	0.382451	1	no changed	156	191	181	202	253.37	312.2	249.15	257.27	NW_010357446.1	112873	117949	115165	ID=gene-LOC21388356;Dbxref=GeneID:21388356;Name=LOC21388356;gbkey=Gene;gene=LOC21388356;gene_biotype=protein_coding
LOC21384483	0.508166	0.545232	0.4711	0.864035	-0.210838	1	1	no changed	0	1	1	0	0	1.63	1.38	0	NW_010357455.1	1051	3527	1097	ID=gene-LOC21384483;Dbxref=GeneID:21384483;Name=LOC21384483;gbkey=Gene;gene=LOC21384483;gene_biotype=protein_coding;partial=true;start_range=.,1052
LOC21384487	59.7252	65.7676	53.6828	0.816251	-0.292916	0.35392	1	no changed	69	51	50	70	112.07	83.36	68.83	89.15	NW_010357455.1	15323	19805	18089	ID=gene-LOC21384487;Dbxref=GeneID:21384487;Name=LOC21384487;gbkey=Gene;gene=LOC21384487;gene_biotype=protein_coding
LOC21391486	0.487815	0.545232	0.430398	0.789385	-0.341199	1	1	no changed	0	1	0	1	0	1.63	0	1.27	NW_010357470.1	66666	68788	66679	ID=gene-LOC21391486;Dbxref=GeneID:21391486;Name=LOC21391486;gbkey=Gene;gene=LOC21391486;gene_biotype=protein_coding
LOC21391487	330.815	330.257	331.373	1.00338	0.00486918	0.956247	1	no changed	301	302	327	412	488.88	493.63	450.13	524.72	NW_010357470.1	80016	86461	804678162186085	ID=gene-LOC21391487;Dbxref=GeneID:21391487;Name=LOC21391487;gbkey=Gene;gene=LOC21391487;gene_biotype=protein_coding
LOC21391488	0.942199	0	1.8844	Inf	Inf	0.529826	1	no changed	0	0	4	0	0	0	5.51	0	NW_010357470.1	86958	87936	87378	ID=gene-LOC21391488;Dbxref=GeneID:21391488;Name=LOC21391488;gbkey=Gene;gene=LOC21391488;gene_biotype=protein_coding
LOC21391489	2.70353	2.19078	3.21629	1.46811	0.553958	0.850126	1	no changed	2	2	5	2	3.25	3.27	6.88	2.55	NW_010357470.1	97404	99089	9.8506e+19	ID=gene-LOC21391489;Dbxref=GeneID:21391489;Name=LOC21391489;gbkey=Gene;gene=LOC21391489;gene_biotype=protein_coding
LOC21391490	0.508166	0.545232	0.4711	0.864035	-0.210838	1	1	no changed	0	1	1	0	0	1.63	1.38	0	NW_010357470.1	100707	103673	101140102576	ID=gene-LOC21391490;Dbxref=GeneID:21391490;Name=LOC21391490;gbkey=Gene;gene=LOC21391490;gene_biotype=protein_coding
LOC21391492	3.15065	2.73601	3.56529	1.3031	0.381946	0.894106	1	no changed	2	3	3	5	3.25	4.9	4.13	6.37	NW_010357470.1	119192	125286	124486	ID=gene-LOC21391492;Dbxref=GeneID:21391492;Name=LOC21391492;gbkey=Gene;gene=LOC21391492;gene_biotype=protein_coding
LOC21391495	315.954	298.446	333.461	1.11732	0.160048	0.213624	1	no changed	263	282	336	407	427.16	460.94	462.52	518.35	NW_010357470.1	140367	147094	1.40591e+35	ID=gene-LOC21391495;Dbxref=GeneID:21391495;Name=LOC21391495;gbkey=Gene;gene=LOC21391495;gene_biotype=protein_coding
LOC21391496	10.0848	9.86341	10.3062	1.04489	0.063349	1	1	no changed	10	8	10	13	16.24	13.08	13.77	16.56	NW_010357470.1	149300	156051	150961	ID=gene-LOC21391496;Dbxref=GeneID:21391496;Name=LOC21391496;gbkey=Gene;gene=LOC21391496;gene_biotype=protein_coding
LOC21391501	0.490277	0.550156	0.430398	0.78232	-0.35417	1	1	no changed	1	0	0	1	1.62	0	0	1.27	NW_010357470.1	196068	200326	196253199158	ID=gene-LOC21391501;Dbxref=GeneID:21391501;Name=LOC21391501;gbkey=Gene;gene=LOC21391501;gene_biotype=protein_coding
LOC21391503	5.10822	6.01725	4.1992	0.69786	-0.518991	0.693247	1	no changed	4	7	8	1	6.5	11.44	11.01	1.27	NW_010357470.1	217504	218461	217944218063	ID=gene-LOC21391503;Dbxref=GeneID:21391503;Name=LOC21391503;gbkey=Gene;gene=LOC21391503;gene_biotype=protein_coding
LOC21391504	0.746178	0.550156	0.942199	1.7126	0.776192	1	1	no changed	1	0	2	0	1.62	0	2.75	0	NW_010357470.1	222573	227523	225778	ID=gene-LOC21391504;Dbxref=GeneID:21391504;Name=LOC21391504;gbkey=Gene;gene=LOC21391504;gene_biotype=protein_coding
LOC21384160	52.5065	50.9232	54.0898	1.06218	0.0870341	0.796332	1	no changed	44	49	60	60	71.46	80.09	82.59	76.42	NW_010357475.1	3	3014	672745	ID=gene-LOC21384160;Dbxref=GeneID:21384160;Name=LOC21384160;gbkey=Gene;gene=LOC21384160;gene_biotype=protein_coding
LOC21384501	159.485	155.466	163.503	1.05169	0.0727128	0.675785	1	no changed	126	158	168	196	204.65	258.26	231.26	249.62	NW_010357482.1	3791	8554	518059268461	ID=gene-LOC21384501;Dbxref=GeneID:21384501;Name=LOC21384501;gbkey=Gene;gene=LOC21384501;gene_biotype=protein_coding
LOC21384502	13.7939	15.3157	12.272	0.801266	-0.319648	0.601203	1	no changed	10	18	16	11	16.24	29.42	22.02	14.01	NW_010357482.1	13375	20219	18034	ID=gene-LOC21384502;Dbxref=GeneID:21384502;Name=LOC21384502;gbkey=Gene;gene=LOC21384502;gene_biotype=protein_coding
LOC112093178	0.450749	0	0.901497	Inf	Inf	0.658654	1	no changed	0	0	1	1	0	0	1.38	1.27	NW_010357488.1	12379	16633	16022	ID=gene-LOC112093178;Dbxref=GeneID:112093178;Name=LOC112093178;gbkey=Gene;gene=LOC112093178;gene_biotype=protein_coding
LOC21392669	165.102	159.936	170.267	1.06459	0.0902997	0.576545	1	no changed	148	144	165	215	240.38	235.37	227.13	273.82	NW_010357497.1	28750	33624	300843029932160	ID=gene-LOC21392669;Dbxref=GeneID:21392669;Name=LOC21392669;gbkey=Gene;gene=LOC21392669;gene_biotype=protein_coding
LOC112093195	0.275078	0.550156	0	0	#NAME?	0.911095	1	no changed	1	0	0	0	1.62	0	0	0	NW_010357497.1	87556	88521	88441	ID=gene-LOC112093195;Dbxref=GeneID:112093195;Name=LOC112093195;gbkey=Gene;gene=LOC112093195;gene_biotype=pseudogene;pseudo=true
LOC21392670	34.7484	35.077	34.4197	0.981261	-0.0272916	0.96396	1	no changed	37	27	42	34	60.09	44.13	57.81	43.3	NW_010357497.1	113341	119077	114093114829	ID=gene-LOC21392670;Dbxref=GeneID:21392670;Name=LOC21392670;gbkey=Gene;gene=LOC21392670;gene_biotype=protein_coding
LOC112093185	213.573	242.13	185.017	0.764121	-0.388127	0.00999729	0.697434	no changed	231	211	189	223	375.19	344.89	260.17	284.01	NW_010357497.1	200108	219595	2.00192e+53	ID=gene-LOC112093185;Dbxref=GeneID:112093185;Name=LOC112093185;gbkey=Gene;gene=LOC112093185;gene_biotype=protein_coding
LOC21392679	0.275078	0.550156	0	0	#NAME?	0.911095	1	no changed	1	0	0	0	1.62	0	0	0	NW_010357497.1	253858	255175	254469	ID=gene-LOC21392679;Dbxref=GeneID:21392679;Name=LOC21392679;gbkey=Gene;gene=LOC21392679;gene_biotype=protein_coding
LOC21392681	244.354	250.102	238.606	0.954036	-0.0678849	0.802933	1	no changed	189	268	279	249	306.97	438.06	384.05	317.13	NW_010357497.1	274603	292603	2.7461e+47	ID=gene-LOC21392681;Dbxref=GeneID:21392681;Name=LOC21392681;gbkey=Gene;gene=LOC21392681;gene_biotype=protein_coding
LOC21384458	34.2758	37.7786	30.773	0.814563	-0.295902	0.397222	1	no changed	32	37	37	31	51.97	60.48	50.93	39.48	NW_010357510.1	12198	14332	13843	ID=gene-LOC21384458;Dbxref=GeneID:21384458;Name=LOC21384458;gbkey=Gene;gene=LOC21384458;gene_biotype=protein_coding
LOC21384460	0.215199	0	0.430398	Inf	Inf	1	1	no changed	0	0	0	1	0	0	0	1.27	NW_010357510.1	17209	18911	18679	ID=gene-LOC21384460;Dbxref=GeneID:21384460;Name=LOC21384460;gbkey=Gene;gene=LOC21384460;gene_biotype=protein_coding
LOC21384803	64.0208	67.3737	60.6679	0.900468	-0.151252	0.573053	1	no changed	63	60	63	72	102.32	98.07	86.72	91.7	NW_010357560.1	26917	29571	2.78123e+29	ID=gene-LOC21384803;Dbxref=GeneID:21384803;Name=LOC21384803;gbkey=Gene;gene=LOC21384803;gene_biotype=protein_coding
LOC21401173	16.3472	25.1742	7.52027	0.298729	-1.74309	0.00120678	0.249514	down	19	27	5	12	30.86	44.13	6.88	15.28	NW_010357564.1	15087	18154	1603318079	ID=gene-LOC21401173;Dbxref=GeneID:21401173;Name=LOC21401173;gbkey=Gene;gene=LOC21401173;gene_biotype=protein_coding
LOC21410848	319.48	346.648	292.312	0.843252	-0.245964	0.0559949	1	no changed	308	325	319	330	500.25	531.23	439.11	420.29	NW_010357564.1	27058	33072	2.82923e+44	ID=gene-LOC21410848;Dbxref=GeneID:21410848;Name=LOC21410848;gbkey=Gene;gene=LOC21410848;gene_biotype=protein_coding
LOC21401174	0.272616	0.545232	0	0	#NAME?	0.910281	1	no changed	0	1	0	0	0	1.63	0	0	NW_010357564.1	63651	65978	64074	ID=gene-LOC21401174;Dbxref=GeneID:21401174;Name=LOC21401174;gbkey=Gene;gene=LOC21401174;gene_biotype=protein_coding
LOC21401176	0.825234	1.65047	0	0	#NAME?	0.510056	1	no changed	3	0	0	0	4.87	0	0	0	NW_010357564.1	69058	74039	71082	ID=gene-LOC21401176;Dbxref=GeneID:21401176;Name=LOC21401176;gbkey=Gene;gene=LOC21401176;gene_biotype=protein_coding
LOC21401177	101.507	107.368	95.6462	0.890828	-0.166781	0.466762	1	no changed	102	94	87	127	165.67	153.65	119.76	161.75	NW_010357564.1	79794	89229	8005486949	ID=gene-LOC21401177;Dbxref=GeneID:21401177;Name=LOC21401177;gbkey=Gene;gene=LOC21401177;gene_biotype=protein_coding
LOC21401178	5.88879	5.46709	6.31048	1.15427	0.206977	0.929739	1	no changed	3	7	7	7	4.87	11.44	9.64	8.92	NW_010357564.1	90355	96434	94937	ID=gene-LOC21401178;Dbxref=GeneID:21401178;Name=LOC21401178;gbkey=Gene;gene=LOC21401178;gene_biotype=protein_coding
LOC21401182	0.272616	0.545232	0	0	#NAME?	0.910281	1	no changed	0	1	0	0	0	1.63	0	0	NW_010357564.1	96762	103417	98685	ID=gene-LOC21401182;Dbxref=GeneID:21401182;Name=LOC21401182;gbkey=Gene;gene=LOC21401182;gene_biotype=protein_coding
LOC112093381	23.1093	21.8782	24.3404	1.11254	0.15386	0.776843	1	no changed	14	26	27	27	22.74	42.5	37.17	34.39	NW_010357564.1	104774	108251	107144	ID=gene-LOC112093381;Dbxref=GeneID:112093381;Name=LOC112093381;gbkey=Gene;gene=LOC112093381;gene_biotype=protein_coding
LOC21401183	4.02345	4.91201	3.13489	0.638209	-0.647899	0.746698	1	no changed	1	8	3	4	1.62	13.08	4.13	5.09	NW_010357564.1	112109	115206	112287114204	ID=gene-LOC21401183;Dbxref=GeneID:21401183;Name=LOC21401183;gbkey=Gene;gene=LOC21401183;gene_biotype=protein_coding
LOC21401184	566.779	551.511	582.048	1.05537	0.0777492	0.476258	1	no changed	500	507	617	677	812.09	828.72	849.32	862.22	NW_010357564.1	122737	139709	1.24025e+35	ID=gene-LOC21401184;Dbxref=GeneID:21401184;Name=LOC21401184;gbkey=Gene;gene=LOC21401184;gene_biotype=protein_coding
LOC21401185	148.699	134.634	162.764	1.20894	0.273737	0.199135	1	no changed	103	143	171	191	167.29	233.74	235.39	243.26	NW_010357564.1	158818	164608	1.60646e+35	ID=gene-LOC21401185;Dbxref=GeneID:21401185;Name=LOC21401185;gbkey=Gene;gene=LOC21401185;gene_biotype=protein_coding
LOC21401186	3.09345	3.8314	2.3555	0.614789	-0.701837	0.663518	1	no changed	3	4	5	0	4.87	6.54	6.88	0	NW_010357564.1	165217	169571	167010	ID=gene-LOC21401186;Dbxref=GeneID:21401186;Name=LOC21401186;gbkey=Gene;gene=LOC21401186;gene_biotype=protein_coding
LOC21401187	24.5854	26.2844	22.8864	0.870724	-0.199713	0.671227	1	no changed	23	25	23	28	37.36	40.86	31.66	35.66	NW_010357564.1	175329	177518	1.75821e+17	ID=gene-LOC21401187;Dbxref=GeneID:21401187;Name=LOC21401187;gbkey=Gene;gene=LOC21401187;gene_biotype=protein_coding
LOC21401188	11.9056	8.75325	15.0579	1.72026	0.782626	0.282989	1	no changed	6	10	21	12	9.75	16.35	28.91	15.28	NW_010357564.1	179913	187381	1.85563e+17	ID=gene-LOC21401188;Dbxref=GeneID:21401188;Name=LOC21401188;gbkey=Gene;gene=LOC21401188;gene_biotype=protein_coding
LOC21401190	92.9019	86.0052	99.7986	1.16038	0.214596	0.333067	1	no changed	82	75	115	106	133.18	122.59	158.3	135	NW_010357564.1	191312	194501	192861	ID=gene-LOC21401190;Dbxref=GeneID:21401190;Name=LOC21401190;gbkey=Gene;gene=LOC21401190;gene_biotype=protein_coding
LOC21401191	0.450749	0	0.901497	Inf	Inf	0.658654	1	no changed	0	0	1	1	0	0	1.38	1.27	NW_010357564.1	195175	198628	195301	ID=gene-LOC21401191;Dbxref=GeneID:21401191;Name=LOC21401191;gbkey=Gene;gene=LOC21401191;gene_biotype=protein_coding
LOC21401193	11.4954	13.1151	9.87577	0.753007	-0.409265	0.678129	1	no changed	6	18	10	12	9.75	29.42	13.77	15.28	NW_010357564.1	225583	228947	226293228474	ID=gene-LOC21401193;Dbxref=GeneID:21401193;Name=LOC21401193;gbkey=Gene;gene=LOC21401193;gene_biotype=protein_coding
LOC21401195	2.72142	2.18585	3.257	1.49004	0.575346	0.867503	1	no changed	1	3	6	1	1.62	4.9	8.26	1.27	NW_010357564.1	234353	235776	2.34559e+23	ID=gene-LOC21401195;Dbxref=GeneID:21401195;Name=LOC21401195;gbkey=Gene;gene=LOC21401195;gene_biotype=protein_coding
LOC21401197	4.24571	2.18093	6.31048	2.89349	1.53281	0.224359	1	no changed	0	4	7	7	0	6.54	9.64	8.92	NW_010357564.1	244872	245519	2.44962e+41	ID=gene-LOC21401197;Dbxref=GeneID:21401197;Name=LOC21401197;gbkey=Gene;gene=LOC21401197;gene_biotype=protein_coding
LOC21401199	152.283	124.354	180.213	1.4492	0.535254	0.19858	1	no changed	119	108	145	260	193.28	176.53	199.6	331.14	NW_010357564.1	252709	256647	2.5331e+41	ID=gene-LOC21401199;Dbxref=GeneID:21401199;Name=LOC21401199;gbkey=Gene;gene=LOC21401199;gene_biotype=protein_coding
LOC21401200	0.23555	0	0.4711	Inf	Inf	1	1	no changed	0	0	1	0	0	0	1.38	0	NW_010357564.1	258188	259626	258863	ID=gene-LOC21401200;Dbxref=GeneID:21401200;Name=LOC21401200;gbkey=Gene;gene=LOC21401200;gene_biotype=protein_coding
LOC21401201	101.422	75.0168	127.826	1.70397	0.7689	0.000206657	0.0804264	no changed	65	72	148	135	105.57	117.69	203.73	171.94	NW_010357564.1	268593	276211	2.69449e+29	ID=gene-LOC21401201;Dbxref=GeneID:21401201;Name=LOC21401201;gbkey=Gene;gene=LOC21401201;gene_biotype=protein_coding
LOC21401204	130.082	135.902	124.261	0.914344	-0.129191	0.583265	1	no changed	139	109	145	130	225.76	178.17	199.6	165.57	NW_010357564.1	294041	296745	2.9485e+29	ID=gene-LOC21401204;Dbxref=GeneID:21401204;Name=LOC21401204;gbkey=Gene;gene=LOC21401204;gene_biotype=protein_coding
LOC21401206	0.23555	0	0.4711	Inf	Inf	1	1	no changed	0	0	1	0	0	0	1.38	0	NW_010357564.1	301793	302546	302211	ID=gene-LOC21401206;Dbxref=GeneID:21401206;Name=LOC21401206;gbkey=Gene;gene=LOC21401206;gene_biotype=protein_coding
LOC21401207	5.11197	6.57725	3.64669	0.55444	-0.850896	0.442844	1	no changed	7	5	5	3	11.37	8.17	6.88	3.82	NW_010357564.1	309466	312663	310083310513	ID=gene-LOC21401207;Dbxref=GeneID:21401207;Name=LOC21401207;gbkey=Gene;gene=LOC21401207;gene_biotype=protein_coding
LOC21401208	57.7018	57.4808	57.9227	1.00769	0.0110499	0.999571	1	no changed	47	58	59	70	76.34	94.8	81.22	89.15	NW_010357564.1	313801	317990	314736315566	ID=gene-LOC21401208;Dbxref=GeneID:21401208;Name=LOC21401208;gbkey=Gene;gene=LOC21401208;gene_biotype=protein_coding
LOC21401212	0.275078	0.550156	0	0	#NAME?	0.911095	1	no changed	1	0	0	0	1.62	0	0	0	NW_010357564.1	342982	346838	344129	ID=gene-LOC21401212;Dbxref=GeneID:21401212;Name=LOC21401212;gbkey=Gene;gene=LOC21401212;gene_biotype=protein_coding
LOC112093337	6.22011	7.11264	5.32758	0.749031	-0.416903	0.73223	1	no changed	5	8	4	8	8.12	13.08	5.51	10.19	NW_010357564.1	473848	476547	475993	ID=gene-LOC112093337;Dbxref=GeneID:112093337;Name=LOC112093337;gbkey=Gene;gene=LOC112093337;gene_biotype=protein_coding
LOC21401214	12.206	10.4185	13.9936	1.34315	0.425616	0.531472	1	no changed	12	7	16	15	19.49	11.44	22.02	19.1	NW_010357564.1	515627	518874	5.15701e+17	ID=gene-LOC21401214;Dbxref=GeneID:21401214;Name=LOC21401214;gbkey=Gene;gene=LOC21401214;gene_biotype=protein_coding
LOC21401217	270.615	264.563	276.667	1.04575	0.0645382	0.626031	1	no changed	247	236	273	344	401.17	385.75	375.79	438.12	NW_010357564.1	524177	528661	5.26094e+17	ID=gene-LOC21401217;Dbxref=GeneID:21401217;Name=LOC21401217;gbkey=Gene;gene=LOC21401217;gene_biotype=protein_coding
LOC21401220	1.54121	2.18093	0.901497	0.413355	-1.27455	0.734139	1	no changed	0	4	1	1	0	6.54	1.38	1.27	NW_010357564.1	552481	554137	552872553453	ID=gene-LOC21401220;Dbxref=GeneID:21401220;Name=LOC21401220;gbkey=Gene;gene=LOC21401220;gene_biotype=protein_coding
LOC112093350	0.82031	1.64062	0	0	#NAME?	0.303769	1	no changed	1	2	0	0	1.62	3.27	0	0	NW_010357564.1	588225	591282	589837	ID=gene-LOC112093350;Dbxref=GeneID:112093350;Name=LOC112093350;gbkey=Gene;gene=LOC112093350;gene_biotype=protein_coding
LOC21396847	191.426	181.8	201.051	1.10589	0.145212	0.38679	1	no changed	159	173	234	211	258.25	282.78	322.11	268.73	NW_010357566.1	49440	59760	5.03495e+24	ID=gene-LOC21396847;Dbxref=GeneID:21396847;Name=LOC21396847;gbkey=Gene;gene=LOC21396847;gene_biotype=protein_coding
LOC21396848	1.25188	1.09046	1.4133	1.29605	0.374125	1	1	no changed	0	2	3	0	0	3.27	4.13	0	NW_010357566.1	69715	76461	6985074038	ID=gene-LOC21396848;Dbxref=GeneID:21396848;Name=LOC21396848;gbkey=Gene;gene=LOC21396848;gene_biotype=protein_coding
LOC21396849	24.9405	25.7441	24.1369	0.937572	-0.0929988	0.887102	1	no changed	24	23	22	32	38.98	37.59	30.28	40.76	NW_010357566.1	76880	78192	7.73148e+19	ID=gene-LOC21396849;Dbxref=GeneID:21396849;Name=LOC21396849;gbkey=Gene;gene=LOC21396849;gene_biotype=protein_coding
LOC21396850	13.1615	13.1496	13.1735	1.00182	0.00261875	1	1	no changed	13	11	17	12	21.11	17.98	23.4	15.28	NW_010357566.1	97762	102455	9821198814	ID=gene-LOC21396850;Dbxref=GeneID:21396850;Name=LOC21396850;gbkey=Gene;gene=LOC21396850;gene_biotype=protein_coding
LOC21396851	34.3784	29.5213	39.2355	1.32906	0.410403	0.458925	1	no changed	16	38	44	43	25.99	62.11	60.57	54.76	NW_010357566.1	115716	122028	121289	ID=gene-LOC21396851;Dbxref=GeneID:21396851;Name=LOC21396851;gbkey=Gene;gene=LOC21396851;gene_biotype=protein_coding
LOC21396852	0.550156	1.10031	0	0	#NAME?	0.61787	1	no changed	2	0	0	0	3.25	0	0	0	NW_010357566.1	124165	136775	127583	ID=gene-LOC21396852;Dbxref=GeneID:21396852;Name=LOC21396852;gbkey=Gene;gene=LOC21396852;gene_biotype=protein_coding
LOC21396855	2.25279	2.19078	2.3148	1.05661	0.0794437	1	1	no changed	2	2	4	1	3.25	3.27	5.51	1.27	NW_010357566.1	177974	181090	178743	ID=gene-LOC21396855;Dbxref=GeneID:21396855;Name=LOC21396855;gbkey=Gene;gene=LOC21396855;gene_biotype=protein_coding
LOC21396857	0.272616	0.545232	0	0	#NAME?	0.910281	1	no changed	0	1	0	0	0	1.63	0	0	NW_010357566.1	217102	227294	226845	ID=gene-LOC21396857;Dbxref=GeneID:21396857;Name=LOC21396857;gbkey=Gene;gene=LOC21396857;gene_biotype=protein_coding
LOC21396860	86.7423	94.1935	79.2911	0.841789	-0.248469	0.257551	1	no changed	84	88	87	89	136.43	143.84	119.76	113.35	NW_010357566.1	234970	238163	237047	ID=gene-LOC21396860;Dbxref=GeneID:21396860;Name=LOC21396860;gbkey=Gene;gene=LOC21396860;gene_biotype=protein_coding
LOC21396862	12.2119	13.1348	11.2891	0.859477	-0.218468	0.771159	1	no changed	10	14	13	12	16.24	22.88	17.89	15.28	NW_010357566.1	244939	247405	246825	ID=gene-LOC21396862;Dbxref=GeneID:21396862;Name=LOC21396862;gbkey=Gene;gene=LOC21396862;gene_biotype=protein_coding
LOC21396864	37.3816	36.6733	38.0898	1.03862	0.0546726	0.902303	1	no changed	29	38	37	48	47.1	62.11	50.93	61.13	NW_010357566.1	284953	288862	286805	ID=gene-LOC21396864;Dbxref=GeneID:21396864;Name=LOC21396864;gbkey=Gene;gene=LOC21396864;gene_biotype=protein_coding
LOC21396865	24.5318	26.8345	22.2291	0.828378	-0.271639	0.521184	1	no changed	24	25	28	21	38.98	40.86	38.54	26.75	NW_010357566.1	295760	305863	2.95971e+23	ID=gene-LOC21396865;Dbxref=GeneID:21396865;Name=LOC21396865;gbkey=Gene;gene=LOC21396865;gene_biotype=protein_coding
LOC21396866	51.1122	49.8328	52.3916	1.05135	0.072242	0.815475	1	no changed	44	47	50	67	71.46	76.82	68.83	85.33	NW_010357566.1	309087	314764	312908313390	ID=gene-LOC21396866;Dbxref=GeneID:21396866;Name=LOC21396866;gbkey=Gene;gene=LOC21396866;gene_biotype=protein_coding
LOC21396868	5.62143	7.67756	3.56529	0.464378	-1.10663	0.288333	1	no changed	9	5	3	5	14.62	8.17	4.13	6.37	NW_010357566.1	328331	334576	329376333176	ID=gene-LOC21396868;Dbxref=GeneID:21396868;Name=LOC21396868;gbkey=Gene;gene=LOC21396868;gene_biotype=protein_coding
LOC21396873	6.60014	3.83632	9.36397	2.44087	1.2874	0.16484	1	no changed	4	3	8	13	6.5	4.9	11.01	16.56	NW_010357566.1	411347	422360	416922	ID=gene-LOC21396873;Dbxref=GeneID:21396873;Name=LOC21396873;end_range=422361,.;gbkey=Gene;gene=LOC21396873;gene_biotype=protein_coding;partial=true
LOC21384726	59.6654	55.2605	64.0704	1.15943	0.21341	0.536131	1	no changed	39	62	62	81	63.34	101.34	85.35	103.16	NW_010357577.1	842	7504	23995490	ID=gene-LOC21384726;Dbxref=GeneID:21384726;Name=LOC21384726;gbkey=Gene;gene=LOC21384726;gene_biotype=protein_coding
LOC21384727	20.7778	16.4357	25.1198	1.52837	0.61199	0.18387	1	no changed	16	14	25	31	25.99	22.88	34.41	39.48	NW_010357577.1	9115	11539	10734	ID=gene-LOC21384727;Dbxref=GeneID:21384727;Name=LOC21384727;gbkey=Gene;gene=LOC21384727;gene_biotype=protein_coding
LOC21384728	0.510628	0.550156	0.4711	0.856302	-0.223808	1	1	no changed	1	0	1	0	1.62	0	1.38	0	NW_010357577.1	13077	16688	13409	ID=gene-LOC21384728;Dbxref=GeneID:21384728;Name=LOC21384728;gbkey=Gene;gene=LOC21384728;gene_biotype=protein_coding
LOC21393304	0.23555	0	0.4711	Inf	Inf	1	1	no changed	0	0	1	0	0	0	1.38	0	NW_010357589.1	9720	11191	10526	ID=gene-LOC21393304;Dbxref=GeneID:21393304;Name=LOC21393304;gbkey=Gene;gene=LOC21393304;gene_biotype=protein_coding
LOC21393305	21.5363	26.805	16.2677	0.606889	-0.720495	0.15573	1	no changed	18	31	19	17	29.24	50.67	26.15	21.65	NW_010357589.1	12387	17260	1506015517	ID=gene-LOC21393305;Dbxref=GeneID:21393305;Name=LOC21393305;gbkey=Gene;gene=LOC21393305;gene_biotype=protein_coding
LOC21393307	26.65	27.3601	25.9399	0.948094	-0.0768983	0.908243	1	no changed	20	30	24	34	32.48	49.04	33.04	43.3	NW_010357589.1	21050	32832	2.12953e+24	ID=gene-LOC21393307;Dbxref=GeneID:21393307;Name=LOC21393307;gbkey=Gene;gene=LOC21393307;gene_biotype=protein_coding
LOC21393308	0.743716	0.545232	0.942199	1.72807	0.789162	1	1	no changed	0	1	2	0	0	1.63	2.75	0	NW_010357589.1	33835	40079	3620837121	ID=gene-LOC21393308;Dbxref=GeneID:21393308;Name=LOC21393308;gbkey=Gene;gene=LOC21393308;gene_biotype=protein_coding
LOC112093471	76.4382	81.6581	71.2183	0.872152	-0.197348	0.415506	1	no changed	85	64	79	79	138.06	104.61	108.75	100.61	NW_010357589.1	44750	47621	4573946197	ID=gene-LOC112093471;Dbxref=GeneID:112093471;Name=LOC112093471;gbkey=Gene;gene=LOC112093471;gene_biotype=protein_coding
LOC21393313	0.550156	1.10031	0	0	#NAME?	0.61787	1	no changed	2	0	0	0	3.25	0	0	0	NW_010357589.1	106356	113683	106832106838	ID=gene-LOC21393313;Dbxref=GeneID:21393313;Name=LOC21393313;gbkey=Gene;gene=LOC21393313;gene_biotype=protein_coding
LOC21393314	35.132	40.5146	29.7494	0.734289	-0.44558	0.196296	1	no changed	34	40	33	33	55.22	65.38	45.43	42.03	NW_010357589.1	113762	117915	1.1421e+17	ID=gene-LOC21393314;Dbxref=GeneID:21393314;Name=LOC21393314;gbkey=Gene;gene=LOC21393314;gene_biotype=protein_coding
LOC21393318	63.0924	53.6346	72.5502	1.35267	0.435815	0.0920382	1	no changed	41	57	80	81	66.59	93.17	110.12	103.16	NW_010357589.1	148453	153692	151886	ID=gene-LOC21393318;Dbxref=GeneID:21393318;Name=LOC21393318;gbkey=Gene;gene=LOC21393318;gene_biotype=protein_coding
LOC21393319	35.1882	36.7127	33.6637	0.916949	-0.125087	0.759453	1	no changed	37	30	34	41	60.09	49.04	46.8	52.22	NW_010357589.1	157738	176256	1.58836e+41	ID=gene-LOC21393319;Dbxref=GeneID:21393319;Name=LOC21393319;gbkey=Gene;gene=LOC21393319;gene_biotype=protein_coding
LOC21393322	67.5249	56.41	78.6398	1.39408	0.479309	0.0602328	1	no changed	51	52	71	105	82.83	85	97.73	133.73	NW_010357589.1	185230	190049	187833	ID=gene-LOC21393322;Dbxref=GeneID:21393322;Name=LOC21393322;gbkey=Gene;gene=LOC21393322;gene_biotype=protein_coding
LOC21393324	0.275078	0.550156	0	0	#NAME?	0.911095	1	no changed	1	0	0	0	1.62	0	0	0	NW_010357589.1	201014	204859	203769	ID=gene-LOC21393324;Dbxref=GeneID:21393324;Name=LOC21393324;gbkey=Gene;gene=LOC21393324;gene_biotype=protein_coding
LOC21393325	2.84343	1.65047	4.03639	2.4456	1.29019	0.438591	1	no changed	3	0	4	5	4.87	0	5.51	6.37	NW_010357589.1	206497	207870	206552	ID=gene-LOC21393325;Dbxref=GeneID:21393325;Name=LOC21393325;gbkey=Gene;gene=LOC21393325;gene_biotype=lncRNA
LOC21393327	3.73251	6.05172	1.4133	0.233537	-2.09828	0.522445	1	no changed	11	0	3	0	17.87	0	4.13	0	NW_010357589.1	215967	222230	217297217758	ID=gene-LOC21393327;Dbxref=GeneID:21393327;Name=LOC21393327;gbkey=Gene;gene=LOC21393327;gene_biotype=protein_coding
LOC21393330	0.825234	1.65047	0	0	#NAME?	0.510056	1	no changed	3	0	0	0	4.87	0	0	0	NW_010357589.1	265956	270683	269867	ID=gene-LOC21393330;Dbxref=GeneID:21393330;Name=LOC21393330;gbkey=Gene;gene=LOC21393330;gene_biotype=protein_coding
LOC21393331	0.23555	0	0.4711	Inf	Inf	1	1	no changed	0	0	1	0	0	0	1.38	0	NW_010357589.1	273491	275151	274807	ID=gene-LOC21393331;Dbxref=GeneID:21393331;Name=LOC21393331;gbkey=Gene;gene=LOC21393331;gene_biotype=protein_coding
LOC21385658	0.215199	0	0.430398	Inf	Inf	1	1	no changed	0	0	0	1	0	0	0	1.27	NW_010357594.1	10802	21686	14003	ID=gene-LOC21385658;Dbxref=GeneID:21385658;Name=LOC21385658;gbkey=Gene;gene=LOC21385658;gene_biotype=protein_coding
LOC21399961	16.6207	17.5262	15.7152	0.896666	-0.157357	0.816648	1	no changed	16	16	16	19	25.99	26.15	22.02	24.2	NW_010357654.1	12339	16329	14813	ID=gene-LOC21399961;Dbxref=GeneID:21399961;Name=LOC21399961;gbkey=Gene;gene=LOC21399961;gene_biotype=protein_coding
LOC21399962	0.272616	0.545232	0	0	#NAME?	0.910281	1	no changed	0	1	0	0	0	1.63	0	0	NW_010357654.1	17721	18686	18104	ID=gene-LOC21399962;Dbxref=GeneID:21399962;Name=LOC21399962;gbkey=Gene;gene=LOC21399962;gene_biotype=protein_coding
LOC21399963	110.11	108.37	111.85	1.03211	0.045603	0.852932	1	no changed	84	114	115	134	136.43	186.34	158.3	170.66	NW_010357654.1	19810	23222	2003021030	ID=gene-LOC21399963;Dbxref=GeneID:21399963;Name=LOC21399963;gbkey=Gene;gene=LOC21399963;gene_biotype=protein_coding
LOC21399966	3.99227	2.18585	5.79868	2.65282	1.40753	0.27784	1	no changed	1	3	5	8	1.62	4.9	6.88	10.19	NW_010357654.1	50702	54961	511435326954683	ID=gene-LOC21399966;Dbxref=GeneID:21399966;Name=LOC21399966;gbkey=Gene;gene=LOC21399966;gene_biotype=protein_coding
LOC21399974	2.46681	2.74093	2.19269	0.79998	-0.321964	1	1	no changed	3	2	1	4	4.87	3.27	1.38	5.09	NW_010357654.1	100527	107614	1.00891e+23	ID=gene-LOC21399974;Dbxref=GeneID:21399974;Name=LOC21399974;gbkey=Gene;gene=LOC21399974;gene_biotype=protein_coding
LOC21399975	0.981728	0.550156	1.4133	2.56891	1.36115	0.860738	1	no changed	1	0	3	0	1.62	0	4.13	0	NW_010357654.1	108243	110134	1.08509e+23	ID=gene-LOC21399975;Dbxref=GeneID:21399975;Name=LOC21399975;gbkey=Gene;gene=LOC21399975;gene_biotype=protein_coding
LOC21399976	0.215199	0	0.430398	Inf	Inf	1	1	no changed	0	0	0	1	0	0	0	1.27	NW_010357654.1	133992	139113	137426	ID=gene-LOC21399976;Dbxref=GeneID:21399976;Name=LOC21399976;gbkey=Gene;gene=LOC21399976;gene_biotype=protein_coding
LOC21399977	30.8078	27.3995	34.2162	1.24879	0.320532	0.404097	1	no changed	28	22	37	39	45.48	35.96	50.93	49.67	NW_010357654.1	144941	149860	145932	ID=gene-LOC21399977;Dbxref=GeneID:21399977;Name=LOC21399977;gbkey=Gene;gene=LOC21399977;gene_biotype=protein_coding
LOC21399979	22.6145	19.7022	25.5268	1.29563	0.373658	0.540242	1	no changed	15	21	35	21	24.36	34.33	48.18	26.75	NW_010357654.1	163989	168014	1.67062e+17	ID=gene-LOC21399979;Dbxref=GeneID:21399979;Name=LOC21399979;gbkey=Gene;gene=LOC21399979;gene_biotype=protein_coding
LOC21399982	1.10031	2.20062	0	0	#NAME?	0.448032	1	no changed	4	0	0	0	6.5	0	0	0	NW_010357654.1	180786	181547	1.80977e+17	ID=gene-LOC21399982;Dbxref=GeneID:21399982;Name=LOC21399982;gbkey=Gene;gene=LOC21399982;gene_biotype=protein_coding
LOC21399983	15.4041	18.1059	12.7024	0.701559	-0.511363	0.513892	1	no changed	23	10	16	12	37.36	16.35	22.02	15.28	NW_010357654.1	184319	185755	184967185614	ID=gene-LOC21399983;Dbxref=GeneID:21399983;Name=LOC21399983;gbkey=Gene;gene=LOC21399983;gene_biotype=protein_coding
LOC112093667	11.0551	12.624	9.48607	0.751429	-0.412291	0.669736	1	no changed	17	6	11	10	27.61	9.81	15.14	12.74	NW_010357654.1	212633	215050	212820212887	ID=gene-LOC112093667;Dbxref=GeneID:112093667;Name=LOC112093667;gbkey=Gene;gene=LOC112093667;gene_biotype=protein_coding
LOC21399986	48.1435	42.7497	53.5373	1.25235	0.324632	0.27364	1	no changed	45	33	57	62	73.09	53.94	78.46	78.96	NW_010357654.1	219752	222551	221820	ID=gene-LOC21399986;Dbxref=GeneID:21399986;Name=LOC21399986;gbkey=Gene;gene=LOC21399986;gene_biotype=protein_coding
LOC21399987	0.550156	1.10031	0	0	#NAME?	0.61787	1	no changed	2	0	0	0	3.25	0	0	0	NW_010357654.1	223204	226181	224484	ID=gene-LOC21399987;Dbxref=GeneID:21399987;Name=LOC21399987;gbkey=Gene;gene=LOC21399987;gene_biotype=protein_coding
LOC21399988	28.1344	29.0204	27.2484	0.938941	-0.0908936	0.830724	1	no changed	25	28	35	25	40.6	45.77	48.18	31.84	NW_010357654.1	231749	240424	236321239452	ID=gene-LOC21399988;Dbxref=GeneID:21399988;Name=LOC21399988;gbkey=Gene;gene=LOC21399988;gene_biotype=protein_coding
LOC21399991	25.46	18.0764	32.8436	1.81694	0.861508	0.0365979	1	no changed	17	16	35	38	27.61	26.15	48.18	48.4	NW_010357654.1	261969	266081	264086	ID=gene-LOC21399991;Dbxref=GeneID:21399991;Name=LOC21399991;gbkey=Gene;gene=LOC21399991;gene_biotype=protein_coding
LOC21399993	24.7808	25.1398	24.4218	0.971443	-0.041799	0.974637	1	no changed	12	34	29	25	19.49	55.57	39.92	31.84	NW_010357654.1	293099	296670	293765	ID=gene-LOC21399993;Dbxref=GeneID:21399993;Name=LOC21399993;gbkey=Gene;gene=LOC21399993;gene_biotype=protein_coding
LOC21399995	1.25563	1.65047	0.860796	0.521546	-0.939132	0.902532	1	no changed	3	0	0	2	4.87	0	0	2.55	NW_010357654.1	324847	327745	325184325258	ID=gene-LOC21399995;Dbxref=GeneID:21399995;Name=LOC21399995;gbkey=Gene;gene=LOC21399995;gene_biotype=protein_coding
LOC21399996	2.27196	2.74093	1.80299	0.657804	-0.604271	0.835995	1	no changed	3	2	2	2	4.87	3.27	2.75	2.55	NW_010357654.1	329999	331651	330539	ID=gene-LOC21399996;Dbxref=GeneID:21399996;Name=LOC21399996;gbkey=Gene;gene=LOC21399996;gene_biotype=protein_coding
LOC21400001	7.26492	4.38648	10.1434	2.31242	1.2094	0.246859	1	no changed	5	3	6	17	8.12	4.9	8.26	21.65	NW_010357654.1	358717	362466	359256	ID=gene-LOC21400001;Dbxref=GeneID:21400001;Name=LOC21400001;gbkey=Gene;gene=LOC21400001;gene_biotype=protein_coding
LOC21400002	74.8115	80.4692	69.1538	0.859382	-0.218628	0.507748	1	no changed	65	82	60	95	105.57	134.03	82.59	120.99	NW_010357654.1	364925	367659	366452366624	ID=gene-LOC21400002;Dbxref=GeneID:21400002;Name=LOC21400002;gbkey=Gene;gene=LOC21400002;gene_biotype=protein_coding
LOC21400003	361.947	392.817	331.076	0.842826	-0.246694	0.045991	1	no changed	383	334	362	373	622.06	545.94	498.31	475.05	NW_010357654.1	368417	371405	3.69482e+17	ID=gene-LOC21400003;Dbxref=GeneID:21400003;Name=LOC21400003;gbkey=Gene;gene=LOC21400003;gene_biotype=protein_coding
LOC21400004	0.23555	0	0.4711	Inf	Inf	1	1	no changed	0	0	1	0	0	0	1.38	0	NW_010357654.1	377380	380508	379985	ID=gene-LOC21400004;Dbxref=GeneID:21400004;Name=LOC21400004;gbkey=Gene;gene=LOC21400004;gene_biotype=protein_coding
LOC21400005	97.5038	105.678	89.3297	0.845302	-0.242462	0.238887	1	no changed	91	102	101	97	147.8	166.72	139.03	123.54	NW_010357654.1	381501	384057	381976	ID=gene-LOC21400005;Dbxref=GeneID:21400005;Name=LOC21400005;gbkey=Gene;gene=LOC21400005;gene_biotype=protein_coding
LOC21400006	3.66278	5.48186	1.8437	0.336327	-1.57206	0.232495	1	no changed	6	4	3	1	9.75	6.54	4.13	1.27	NW_010357654.1	387113	389631	387837389499	ID=gene-LOC21400006;Dbxref=GeneID:21400006;Name=LOC21400006;gbkey=Gene;gene=LOC21400006;gene_biotype=protein_coding
LOC21400011	48.2985	54.8433	41.7538	0.76133	-0.393407	0.490832	1	no changed	65	35	53	39	105.57	57.21	72.96	49.67	NW_010357654.1	431140	435859	433777	ID=gene-LOC21400011;Dbxref=GeneID:21400011;Name=LOC21400011;gbkey=Gene;gene=LOC21400011;gene_biotype=protein_coding
LOC21400012	3.636	3.27632	3.99569	1.21957	0.286369	0.92954	1	no changed	1	5	3	6	1.62	8.17	4.13	7.64	NW_010357654.1	462542	466373	465644465798	ID=gene-LOC21400012;Dbxref=GeneID:21400012;Name=LOC21400012;gbkey=Gene;gene=LOC21400012;gene_biotype=protein_coding
LOC21400018	0.487815	0.545232	0.430398	0.789385	-0.341199	1	1	no changed	0	1	0	1	0	1.63	0	1.27	NW_010357654.1	504881	506393	505680	ID=gene-LOC21400018;Dbxref=GeneID:21400018;Name=LOC21400018;gbkey=Gene;gene=LOC21400018;gene_biotype=protein_coding
LOC21400019	73.2928	65.7183	80.8672	1.23051	0.299258	0.222645	1	no changed	59	61	94	85	95.83	99.71	129.39	108.26	NW_010357654.1	511268	514458	5.12323e+17	ID=gene-LOC21400019;Dbxref=GeneID:21400019;Name=LOC21400019;gbkey=Gene;gene=LOC21400019;gene_biotype=protein_coding
LOC21400020	2.84688	4.36186	1.3319	0.305351	-1.71146	0.592479	1	no changed	0	8	1	2	0	13.08	1.38	2.55	NW_010357654.1	520405	522869	5.22183e+23	ID=gene-LOC21400020;Dbxref=GeneID:21400020;Name=LOC21400020;gbkey=Gene;gene=LOC21400020;gene_biotype=protein_coding
LOC21384033	1.86287	0.550156	3.17559	5.77217	2.52911	0.270721	1	no changed	1	0	4	3	1.62	0	5.51	3.82	NW_010357658.1	38	2174	192575	ID=gene-LOC21384033;Dbxref=GeneID:21384033;Name=LOC21384033;gbkey=Gene;gene=LOC21384033;gene_biotype=protein_coding
LOC21387524	6.63379	6.5674	6.70018	1.02022	0.0288765	1	1	no changed	5	7	6	9	8.12	11.44	8.26	11.46	NW_010357665.1	81776	83188	81938	ID=gene-LOC21387524;Dbxref=GeneID:21387524;Name=LOC21387524;gbkey=Gene;gene=LOC21387524;gene_biotype=protein_coding
LOC21387529	0.430398	0	0.860796	Inf	Inf	0.722819	1	no changed	0	0	0	2	0	0	0	2.55	NW_010357665.1	133053	136443	135291135902	ID=gene-LOC21387529;Dbxref=GeneID:21387529;Name=LOC21387529;gbkey=Gene;gene=LOC21387529;gene_biotype=protein_coding
LOC21388563	2.57232	3.30094	1.8437	0.558538	-0.840273	0.789446	1	no changed	6	0	3	1	9.75	0	4.13	1.27	NW_010357667.1	3637	8310	46776021	ID=gene-LOC21388563;Dbxref=GeneID:21388563;Name=LOC21388563;gbkey=Gene;gene=LOC21388563;gene_biotype=protein_coding
LOC21388567	10.3601	17.5853	3.13489	0.178268	-2.48788	0.272855	1	no changed	28	4	3	4	45.48	6.54	4.13	5.09	NW_010357667.1	53975	63917	5.43745e+19	ID=gene-LOC21388567;Dbxref=GeneID:21388567;Name=LOC21388567;gbkey=Gene;gene=LOC21388567;gene_biotype=protein_coding
LOC21388573	357.17	398.933	315.408	0.790629	-0.338927	0.0972631	1	no changed	407	321	326	376	661.04	524.69	448.75	478.87	NW_010357667.1	114618	132108	1.14924e+53	ID=gene-LOC21388573;Dbxref=GeneID:21388573;Name=LOC21388573;gbkey=Gene;gene=LOC21388573;gene_biotype=protein_coding
LOC21388577	0.825234	1.65047	0	0	#NAME?	0.510056	1	no changed	3	0	0	0	4.87	0	0	0	NW_010357667.1	141129	145586	144682	ID=gene-LOC21388577;Dbxref=GeneID:21388577;Name=LOC21388577;gbkey=Gene;gene=LOC21388577;gene_biotype=pseudogene;pseudo=true
LOC21385061	98.8599	108.547	89.1729	0.821516	-0.28364	0.543038	1	no changed	120	78	76	124	194.9	127.49	104.62	157.93	NW_010357672.1	3679	7950	40084020	ID=gene-LOC21385061;Dbxref=GeneID:21385061;Name=LOC21385061;gbkey=Gene;gene=LOC21385061;gene_biotype=protein_coding
LOC21385063	165.559	172.001	159.117	0.925098	-0.112322	0.513251	1	no changed	162	152	166	188	263.12	248.45	228.5	239.44	NW_010357672.1	20632	25595	251622521725519	ID=gene-LOC21385063;Dbxref=GeneID:21385063;Name=LOC21385063;gbkey=Gene;gene=LOC21385063;gene_biotype=protein_coding
LOC21385064	14.6691	12.5994	16.7388	1.32853	0.409835	0.50048	1	no changed	12	11	20	17	19.49	17.98	27.53	21.65	NW_010357672.1	28934	33915	2896033475	ID=gene-LOC21385064;Dbxref=GeneID:21385064;Name=LOC21385064;gbkey=Gene;gene=LOC21385064;gene_biotype=protein_coding
LOC21385065	37.6694	45.9964	29.3424	0.637928	-0.648535	0.0561266	1	no changed	40	44	23	43	64.97	71.92	31.66	54.76	NW_010357672.1	35206	38546	35476	ID=gene-LOC21385065;Dbxref=GeneID:21385065;Name=LOC21385065;gbkey=Gene;gene=LOC21385065;gene_biotype=protein_coding
LOC21385066	0.215199	0	0.430398	Inf	Inf	1	1	no changed	0	0	0	1	0	0	0	1.27	NW_010357672.1	40884	43786	41157	ID=gene-LOC21385066;Dbxref=GeneID:21385066;Name=LOC21385066;gbkey=Gene;gene=LOC21385066;gene_biotype=protein_coding
LOC21391259	1.95865	2.1957	1.72159	0.784074	-0.350938	1	1	no changed	3	1	0	4	4.87	1.63	0	5.09	NW_010357673.1	21993	28732	223802241128548	ID=gene-LOC21391259;Dbxref=GeneID:21391259;Name=LOC21391259;gbkey=Gene;gene=LOC21391259;gene_biotype=protein_coding
LOC21391260	55.4732	56.3854	54.5609	0.967643	-0.0474527	0.883265	1	no changed	46	57	61	60	74.71	93.17	83.97	76.42	NW_010357673.1	47556	53068	4.85525e+24	ID=gene-LOC21391260;Dbxref=GeneID:21391260;Name=LOC21391260;gbkey=Gene;gene=LOC21391260;gene_biotype=protein_coding
LOC21391263	260.433	261.724	259.143	0.990139	-0.0142977	0.929664	1	no changed	224	254	276	300	363.82	415.18	379.92	382.08	NW_010357673.1	71361	87176	7.71848e+34	ID=gene-LOC21391263;Dbxref=GeneID:21391263;Name=LOC21391263;gbkey=Gene;gene=LOC21391263;gene_biotype=protein_coding
LOC21391267	6.92173	11.5287	2.3148	0.200786	-2.31627	0.133338	1	no changed	16	5	4	1	25.99	8.17	5.51	1.27	NW_010357673.1	100549	104685	100931101021	ID=gene-LOC21391267;Dbxref=GeneID:21391267;Name=LOC21391267;gbkey=Gene;gene=LOC21391267;gene_biotype=protein_coding
LOC21391269	66.7727	66.2587	67.2867	1.01552	0.0222124	0.9511	1	no changed	58	63	67	83	94.2	102.98	92.23	105.71	NW_010357673.1	125767	134898	1.26388e+29	ID=gene-LOC21391269;Dbxref=GeneID:21391269;Name=LOC21391269;gbkey=Gene;gene=LOC21391269;gene_biotype=protein_coding
LOC21391270	272.646	267.771	277.522	1.03642	0.0516034	0.71944	1	no changed	234	255	294	323	380.06	416.81	404.7	411.37	NW_010357673.1	145009	151335	1.45681e+23	ID=gene-LOC21391270;Dbxref=GeneID:21391270;Name=LOC21391270;gbkey=Gene;gene=LOC21391270;gene_biotype=protein_coding
LOC21391271	14.227	13.1693	15.2848	1.16064	0.214918	0.769473	1	no changed	17	7	16	18	27.61	11.44	22.02	22.92	NW_010357673.1	161220	170840	1.6165e+29	ID=gene-LOC21391271;Dbxref=GeneID:21391271;Name=LOC21391271;gbkey=Gene;gene=LOC21391271;gene_biotype=protein_coding
LOC21391272	0.822772	1.64554	0	0	#NAME?	0.30377	1	no changed	2	1	0	0	3.25	1.63	0	0	NW_010357673.1	173767	176394	174435	ID=gene-LOC21391272;Dbxref=GeneID:21391272;Name=LOC21391272;gbkey=Gene;gene=LOC21391272;gene_biotype=protein_coding
LOC21391278	3.62421	2.74093	4.50749	1.64451	0.717657	0.653668	1	no changed	3	2	5	5	4.87	3.27	6.88	6.37	NW_010357673.1	214820	220311	2.16787e+23	ID=gene-LOC21391278;Dbxref=GeneID:21391278;Name=LOC21391278;gbkey=Gene;gene=LOC21391278;gene_biotype=protein_coding
LOC21391280	290.189	295.725	284.652	0.962557	-0.0550559	0.693679	1	no changed	264	276	300	333	428.79	451.14	412.96	424.11	NW_010357673.1	238335	242787	2.40391e+17	ID=gene-LOC21391280;Dbxref=GeneID:21391280;Name=LOC21391280;gbkey=Gene;gene=LOC21391280;gene_biotype=protein_coding
LOC21386765	300.884	294.561	307.207	1.04293	0.060646	0.670335	1	no changed	249	289	336	346	404.42	472.38	462.52	440.66	NW_010357674.1	4931	14021	4.9906e+33	ID=gene-LOC21386765;Dbxref=GeneID:21386765;Name=LOC21386765;gbkey=Gene;gene=LOC21386765;gene_biotype=protein_coding
LOC112093815	0.510628	0.550156	0.4711	0.856302	-0.223808	1	1	no changed	1	0	1	0	1.62	0	1.38	0	NW_010357674.1	16383	18553	17083	ID=gene-LOC112093815;Dbxref=GeneID:112093815;Name=LOC112093815;gbkey=Gene;gene=LOC112093815;gene_biotype=lncRNA
LOC21386766	98.2487	96.9197	99.5778	1.02743	0.0390347	0.862281	1	no changed	84	93	99	123	136.43	152.01	136.28	156.65	NW_010357674.1	25499	30870	2.58403e+29	ID=gene-LOC21386766;Dbxref=GeneID:21386766;Name=LOC21386766;gbkey=Gene;gene=LOC21386766;gene_biotype=protein_coding
LOC21386769	102.488	88.2107	116.764	1.3237	0.404573	0.0486817	1	no changed	87	74	130	129	141.3	120.96	178.95	164.29	NW_010357674.1	44246	47806	4.51945e+19	ID=gene-LOC21386769;Dbxref=GeneID:21386769;Name=LOC21386769;gbkey=Gene;gene=LOC21386769;gene_biotype=protein_coding
LOC21386771	164.017	162.117	165.916	1.02343	0.0334162	0.8748	1	no changed	148	148	185	183	240.38	241.91	254.66	233.07	NW_010357674.1	55903	57178	561105666457023	ID=gene-LOC21386771;Dbxref=GeneID:21386771;Name=LOC21386771;gbkey=Gene;gene=LOC21386771;gene_biotype=protein_coding
LOC21386773	47.8689	50.378	45.3598	0.900389	-0.15138	0.600159	1	no changed	44	48	57	43	71.46	78.46	78.46	54.76	NW_010357674.1	64909	67455	65565	ID=gene-LOC21386773;Dbxref=GeneID:21386773;Name=LOC21386773;gbkey=Gene;gene=LOC21386773;gene_biotype=protein_coding
LOC21386774	43.8674	43.8057	43.9292	1.00282	0.00406162	1	1	no changed	38	42	43	55	61.72	68.65	59.19	70.05	NW_010357674.1	72506	74874	7409474444	ID=gene-LOC21386774;Dbxref=GeneID:21386774;Name=LOC21386774;gbkey=Gene;gene=LOC21386774;gene_biotype=protein_coding
LOC21386775	0.23555	0	0.4711	Inf	Inf	1	1	no changed	0	0	1	0	0	0	1.38	0	NW_010357674.1	77647	78465	78204	ID=gene-LOC21386775;Dbxref=GeneID:21386775;Name=LOC21386775;gbkey=Gene;gene=LOC21386775;gene_biotype=protein_coding
LOC21386778	80.0694	75.5374	84.6013	1.11999	0.163488	0.505112	1	no changed	60	78	80	109	97.45	127.49	110.12	138.82	NW_010357674.1	94889	103269	9.5991e+26	ID=gene-LOC21386778;Dbxref=GeneID:21386778;Name=LOC21386778;gbkey=Gene;gene=LOC21386778;gene_biotype=protein_coding
LOC21385113	134.23	152.893	115.567	0.755867	-0.403796	0.337362	1	no changed	157	122	90	170	255	199.41	123.89	216.51	NW_010357675.1	2022	9873	3.20435e+19	ID=gene-LOC21385113;Dbxref=GeneID:21385113;Name=LOC21385113;gbkey=Gene;gene=LOC21385113;gene_biotype=protein_coding
LOC21399521	1.41095	1.10031	1.72159	1.56464	0.64583	0.935505	1	no changed	2	0	0	4	3.25	0	0	5.09	NW_010357682.1	3812	5793	52755415	ID=gene-LOC21399521;Dbxref=GeneID:21399521;Name=LOC21399521;gbkey=Gene;gene=LOC21399521;gene_biotype=protein_coding
LOC21399522	244.849	220.045	269.653	1.22544	0.293303	0.0813424	1	no changed	175	227	291	308	284.23	371.04	400.57	392.27	NW_010357682.1	9751	17271	102421096612304	ID=gene-LOC21399522;Dbxref=GeneID:21399522;Name=LOC21399522;gbkey=Gene;gene=LOC21399522;gene_biotype=protein_coding
LOC21399524	92.1517	98.0446	86.2588	0.879792	-0.184766	0.400531	1	no changed	91	88	89	103	147.8	143.84	122.51	131.18	NW_010357682.1	24129	28892	2.48233e+19	ID=gene-LOC21399524;Dbxref=GeneID:21399524;Name=LOC21399524;gbkey=Gene;gene=LOC21399524;gene_biotype=protein_coding
LOC21399527	6.02461	7.15203	4.89718	0.684727	-0.5464	0.830876	1	no changed	13	0	4	7	21.11	0	5.51	8.92	NW_010357682.1	38259	45632	4326145366	ID=gene-LOC21399527;Dbxref=GeneID:21399527;Name=LOC21399527;gbkey=Gene;gene=LOC21399527;gene_biotype=protein_coding
LOC21399528	240.148	219.082	261.213	1.19231	0.253755	0.0773118	1	no changed	201	199	274	307	326.46	325.28	377.17	390.99	NW_010357682.1	47472	52987	497265161652042	ID=gene-LOC21399528;Dbxref=GeneID:21399528;Name=LOC21399528;gbkey=Gene;gene=LOC21399528;gene_biotype=protein_coding
LOC21399531	2.20962	2.18585	2.23339	1.02175	0.0310415	1	1	no changed	1	3	2	3	1.62	4.9	2.75	3.82	NW_010357682.1	88579	99459	99326	ID=gene-LOC21399531;Dbxref=GeneID:21399531;Name=LOC21399531;gbkey=Gene;gene=LOC21399531;gene_biotype=protein_coding
LOC21399534	116.077	128.789	103.364	0.802581	-0.31728	0.213763	1	no changed	134	101	118	111	217.64	165.09	162.43	141.37	NW_010357682.1	107151	109561	1.07272e+23	ID=gene-LOC21399534;Dbxref=GeneID:21399534;Name=LOC21399534;gbkey=Gene;gene=LOC21399534;gene_biotype=protein_coding
LOC21399536	1.84403	2.74586	0.942199	0.343135	-1.54315	0.479671	1	no changed	4	1	2	0	6.5	1.63	2.75	0	NW_010357682.1	141081	147782	1.41302e+17	ID=gene-LOC21399536;Dbxref=GeneID:21399536;Name=LOC21399536;gbkey=Gene;gene=LOC21399536;gene_biotype=protein_coding
LOC21399537	0.490277	0.550156	0.430398	0.78232	-0.35417	1	1	no changed	1	0	0	1	1.62	0	0	1.27	NW_010357682.1	150866	154628	151755	ID=gene-LOC21399537;Dbxref=GeneID:21399537;Name=LOC21399537;gbkey=Gene;gene=LOC21399537;gene_biotype=protein_coding
LOC21399542	73.8337	72.8605	74.807	1.02671	0.0380353	0.881801	1	no changed	70	63	72	95	113.69	102.98	99.11	120.99	NW_010357682.1	190258	198111	1.91988e+17	ID=gene-LOC21399542;Dbxref=GeneID:21399542;Name=LOC21399542;gbkey=Gene;gene=LOC21399542;gene_biotype=protein_coding
LOC21399543	122.087	118.208	125.965	1.06562	0.0916962	0.726532	1	no changed	89	127	134	146	144.55	207.59	184.46	185.95	NW_010357682.1	199668	207621	2.00016e+29	ID=gene-LOC21399543;Dbxref=GeneID:21399543;Name=LOC21399543;gbkey=Gene;gene=LOC21399543;gene_biotype=protein_coding
LOC21399544	358.943	359.823	358.063	0.995111	-0.00707086	0.967117	1	no changed	326	331	380	416	529.49	541.04	523.08	529.82	NW_010357682.1	213889	217531	2.14161e+29	ID=gene-LOC21399544;Dbxref=GeneID:21399544;Name=LOC21399544;gbkey=Gene;gene=LOC21399544;gene_biotype=protein_coding
LOC21399546	50.2384	59.1706	41.3061	0.698084	-0.518527	0.0704563	1	no changed	58	50	42	50	94.2	81.73	57.81	63.68	NW_010357682.1	225030	234751	2.27827e+29	ID=gene-LOC21399546;Dbxref=GeneID:21399546;Name=LOC21399546;gbkey=Gene;gene=LOC21399546;gene_biotype=protein_coding
LOC21399548	166.492	170.365	162.619	0.954531	-0.0671356	0.692296	1	no changed	162	149	178	183	263.12	243.55	245.02	233.07	NW_010357682.1	234572	238128	2.34808e+17	ID=gene-LOC21399548;Dbxref=GeneID:21399548;Name=LOC21399548;gbkey=Gene;gene=LOC21399548;gene_biotype=protein_coding
LOC21399550	49.2154	54.234	44.1968	0.814927	-0.295257	0.33274	1	no changed	52	47	39	60	84.46	76.82	53.68	76.42	NW_010357682.1	244440	252015	2.44874e+29	ID=gene-LOC21399550;Dbxref=GeneID:21399550;Name=LOC21399550;gbkey=Gene;gene=LOC21399550;gene_biotype=protein_coding
LOC21399551	116.039	104.106	127.972	1.22924	0.297772	0.12629	1	no changed	104	86	141	143	168.92	140.57	194.09	182.12	NW_010357682.1	253582	258521	2.53714e+23	ID=gene-LOC21399551;Dbxref=GeneID:21399551;Name=LOC21399551;gbkey=Gene;gene=LOC21399551;gene_biotype=protein_coding
LOC21399553	3.16887	5.47694	0.860796	0.157167	-2.66963	0.0874012	1	no changed	5	5	0	2	8.12	8.17	0	2.55	NW_010357682.1	266151	275585	267059	ID=gene-LOC21399553;Dbxref=GeneID:21399553;Name=LOC21399553;gbkey=Gene;gene=LOC21399553;gene_biotype=protein_coding
LOC21399555	7.62334	5.45232	9.79437	1.79637	0.845082	0.522786	1	no changed	0	10	8	14	0	16.35	11.01	17.83	NW_010357682.1	291719	302609	292210	ID=gene-LOC21399555;Dbxref=GeneID:21399555;Name=LOC21399555;gbkey=Gene;gene=LOC21399555;gene_biotype=protein_coding
LOC21399556	2.71779	2.73108	2.70449	0.990264	-0.0141156	1	1	no changed	1	4	3	3	1.62	6.54	4.13	3.82	NW_010357682.1	326553	331804	330949	ID=gene-LOC21399556;Dbxref=GeneID:21399556;Name=LOC21399556;gbkey=Gene;gene=LOC21399556;gene_biotype=protein_coding
LOC21399561	51.5424	63.0119	40.0729	0.635958	-0.652997	0.0650716	1	no changed	63	52	54	34	102.32	85	74.33	43.3	NW_010357682.1	364968	368731	367132368088	ID=gene-LOC21399561;Dbxref=GeneID:21399561;Name=LOC21399561;gbkey=Gene;gene=LOC21399561;gene_biotype=protein_coding
LOC21399563	191.398	186.815	195.98	1.04906	0.0690936	0.651113	1	no changed	181	160	194	243	293.98	261.53	267.05	309.48	NW_010357682.1	393393	397345	393524396808	ID=gene-LOC21399563;Dbxref=GeneID:21399563;Name=LOC21399563;gbkey=Gene;gene=LOC21399563;gene_biotype=protein_coding
LOC21399564	1.39177	0.550156	2.23339	4.05956	2.02132	0.477994	1	no changed	1	0	2	3	1.62	0	2.75	3.82	NW_010357682.1	400014	406643	405214406523	ID=gene-LOC21399564;Dbxref=GeneID:21399564;Name=LOC21399564;gbkey=Gene;gene=LOC21399564;gene_biotype=protein_coding
LOC21399565	0.705476	0.550156	0.860796	1.56464	0.64583	1	1	no changed	1	0	0	2	1.62	0	0	2.55	NW_010357682.1	409475	414271	412919	ID=gene-LOC21399565;Dbxref=GeneID:21399565;Name=LOC21399565;gbkey=Gene;gene=LOC21399565;gene_biotype=protein_coding
LOC112093865	37.5765	37.8426	37.3104	0.985937	-0.0204331	1	1	no changed	45	24	39	44	73.09	39.23	53.68	56.04	NW_010357682.1	416267	419345	4.19021e+17	ID=gene-LOC112093865;Dbxref=GeneID:112093865;Name=LOC112093865;gbkey=Gene;gene=LOC112093865;gene_biotype=protein_coding
LOC21399569	255.873	245.391	266.355	1.08543	0.118264	0.406572	1	no changed	229	219	284	308	371.94	357.97	390.94	392.27	NW_010357682.1	447754	454626	4.49414e+35	ID=gene-LOC21399569;Dbxref=GeneID:21399569;Name=LOC21399569;gbkey=Gene;gene=LOC21399569;gene_biotype=protein_coding
LOC21399572	209.759	222.398	197.12	0.886337	-0.174073	0.243001	1	no changed	210	196	222	215	341.08	320.37	305.59	273.82	NW_010357682.1	484316	492601	4.85456e+53	ID=gene-LOC21399572;Dbxref=GeneID:21399572;Name=LOC21399572;gbkey=Gene;gene=LOC21399572;gene_biotype=protein_coding
LOC21399573	118.307	118.331	118.282	0.999585	-0.000598417	1	1	no changed	114	102	125	138	185.16	166.72	172.07	175.76	NW_010357682.1	498938	505734	500717	ID=gene-LOC21399573;Dbxref=GeneID:21399573;Name=LOC21399573;gbkey=Gene;gene=LOC21399573;gene_biotype=protein_coding
LOC21399574	208.788	208.202	209.374	1.00563	0.00809721	0.979394	1	no changed	206	174	227	238	334.58	284.41	312.47	303.12	NW_010357682.1	510297	516795	510608515681	ID=gene-LOC21399574;Dbxref=GeneID:21399574;Name=LOC21399574;gbkey=Gene;gene=LOC21399574;gene_biotype=protein_coding
LOC21399575	4.85232	6.01725	3.68739	0.612804	-0.706502	0.540708	1	no changed	4	7	6	2	6.5	11.44	8.26	2.55	NW_010357682.1	523275	526045	524805	ID=gene-LOC21399575;Dbxref=GeneID:21399575;Name=LOC21399575;gbkey=Gene;gene=LOC21399575;gene_biotype=protein_coding
LOC21384969	0.510628	0.550156	0.4711	0.856302	-0.223808	1	1	no changed	1	0	1	0	1.62	0	1.38	0	NW_010357683.1	7536	8118	7866	ID=gene-LOC21384969;Dbxref=GeneID:21384969;Name=LOC21384969;gbkey=Gene;gene=LOC21384969;gene_biotype=protein_coding
LOC21384970	35.0984	28.4604	41.7365	1.46648	0.552353	0.110978	1	no changed	22	30	42	51	35.73	49.04	57.81	64.95	NW_010357683.1	9333	16705	1.02831e+19	ID=gene-LOC21384970;Dbxref=GeneID:21384970;Name=LOC21384970;gbkey=Gene;gene=LOC21384970;gene_biotype=protein_coding
LOC21384972	1.65047	3.30094	0	0	#NAME?	0.374354	1	no changed	6	0	0	0	9.75	0	0	0	NW_010357683.1	17490	28745	27282	ID=gene-LOC21384972;Dbxref=GeneID:21384972;Name=LOC21384972;gbkey=Gene;gene=LOC21384972;gene_biotype=protein_coding
LOC21384973	32.0364	24.0985	39.9742	1.65878	0.730123	0.0443292	1	no changed	22	22	41	48	35.73	35.96	56.44	61.13	NW_010357683.1	31358	36082	35242	ID=gene-LOC21384973;Dbxref=GeneID:21384973;Name=LOC21384973;gbkey=Gene;gene=LOC21384973;gene_biotype=protein_coding
LOC21384974	99.2464	97.5191	100.974	1.03543	0.0502245	0.830382	1	no changed	95	83	91	135	154.3	135.67	125.26	171.94	NW_010357683.1	38708	43964	404624047642950	ID=gene-LOC21384974;Dbxref=GeneID:21384974;Name=LOC21384974;gbkey=Gene;gene=LOC21384974;gene_biotype=protein_coding
LOC21401285	110.746	103.379	118.113	1.14253	0.192234	0.690967	1	no changed	67	122	142	119	108.82	199.41	195.47	151.56	NW_010357686.1	5929	11563	7.26398e+21	ID=gene-LOC21401285;Dbxref=GeneID:21401285;Name=LOC21401285;gbkey=Gene;gene=LOC21401285;gene_biotype=protein_coding
LOC21401286	1.96099	1.09539	2.8266	2.58045	1.36763	0.717403	1	no changed	1	1	6	0	1.62	1.63	8.26	0	NW_010357686.1	19263	21669	1.94772e+19	ID=gene-LOC21401286;Dbxref=GeneID:21401286;Name=LOC21401286;gbkey=Gene;gene=LOC21401286;gene_biotype=protein_coding
LOC21401287	1.70146	1.64062	1.76229	1.07416	0.103213	1	1	no changed	1	2	1	3	1.62	3.27	1.38	3.82	NW_010357686.1	26809	31400	3084031236	ID=gene-LOC21401287;Dbxref=GeneID:21401287;Name=LOC21401287;gbkey=Gene;gene=LOC21401287;gene_biotype=protein_coding
LOC21401288	56.6369	52.5245	60.7493	1.15659	0.209879	0.52101	1	no changed	37	59	65	70	60.09	96.44	89.47	89.15	NW_010357686.1	37738	48025	4092045612	ID=gene-LOC21401288;Dbxref=GeneID:21401288;Name=LOC21401288;gbkey=Gene;gene=LOC21401288;gene_biotype=protein_coding
LOC21401291	74.1731	69.0144	79.3318	1.1495	0.201002	0.413694	1	no changed	64	62	88	88	103.95	101.34	121.14	112.08	NW_010357686.1	59165	61540	59525	ID=gene-LOC21401291;Dbxref=GeneID:21401291;Name=LOC21401291;gbkey=Gene;gene=LOC21401291;gene_biotype=protein_coding
LOC21401298	0.23555	0	0.4711	Inf	Inf	1	1	no changed	0	0	1	0	0	0	1.38	0	NW_010357686.1	128698	132765	132431	ID=gene-LOC21401298;Dbxref=GeneID:21401298;Name=LOC21401298;gbkey=Gene;gene=LOC21401298;gene_biotype=protein_coding
LOC112093916	16.8511	15.8757	17.8264	1.12287	0.167195	0.777718	1	no changed	13	16	15	25	21.11	26.15	20.65	31.84	NW_010357686.1	137978	141699	139934	ID=gene-LOC112093916;Dbxref=GeneID:112093916;Name=LOC112093916;gbkey=Gene;gene=LOC112093916;gene_biotype=protein_coding
LOC21401301	40.0086	33.4069	46.6103	1.39523	0.480503	0.147847	1	no changed	30	31	56	47	48.73	50.67	77.09	59.86	NW_010357686.1	154506	159013	1.55063e+23	ID=gene-LOC21401301;Dbxref=GeneID:21401301;Name=LOC21401301;gbkey=Gene;gene=LOC21401301;gene_biotype=protein_coding
LOC21401302	146.92	136.909	156.931	1.14624	0.196913	0.345066	1	no changed	122	128	144	207	198.15	209.22	198.22	263.63	NW_010357686.1	163107	166474	164747	ID=gene-LOC21401302;Dbxref=GeneID:21401302;Name=LOC21401302;gbkey=Gene;gene=LOC21401302;gene_biotype=protein_coding
LOC21401307	86.7325	89.1781	84.287	0.945154	-0.0813794	0.840854	1	no changed	62	101	104	82	100.7	165.09	143.16	104.43	NW_010357686.1	179243	183527	1.82292e+17	ID=gene-LOC21401307;Dbxref=GeneID:21401307;Name=LOC21401307;gbkey=Gene;gene=LOC21401307;gene_biotype=protein_coding
LOC21401310	405.536	393.318	417.754	1.06213	0.0869586	0.455093	1	no changed	374	344	419	512	607.45	562.28	576.77	652.08	NW_010357686.1	191131	199758	1.91369e+35	ID=gene-LOC21401310;Dbxref=GeneID:21401310;Name=LOC21401310;gbkey=Gene;gene=LOC21401310;gene_biotype=protein_coding
LOC21401312	54.5467	59.1214	49.9721	0.845245	-0.242559	0.383412	1	no changed	48	60	54	57	77.96	98.07	74.33	72.6	NW_010357686.1	212700	225380	2.17551e+47	ID=gene-LOC21401312;Dbxref=GeneID:21401312;Name=LOC21401312;gbkey=Gene;gene=LOC21401312;gene_biotype=protein_coding
LOC21401314	1.69899	1.6357	1.76229	1.0774	0.107549	1	1	no changed	0	3	1	3	0	4.9	1.38	3.82	NW_010357686.1	241191	246449	243765246048	ID=gene-LOC21401314;Dbxref=GeneID:21401314;Name=LOC21401314;gbkey=Gene;gene=LOC21401314;gene_biotype=protein_coding
LOC21412862	2.6261	4.3914	0.860796	0.196019	-2.35094	0.193665	1	no changed	6	2	0	2	9.75	3.27	0	2.55	NW_010357686.1	248173	250992	248270248274	ID=gene-LOC21412862;Dbxref=GeneID:21412862;Name=LOC21412862;gbkey=Gene;gene=LOC21412862;gene_biotype=pseudogene;pseudo=true
LOC21401315	18.269	13.1397	23.3982	1.78072	0.832464	0.0933809	1	no changed	11	13	25	27	17.87	21.25	34.41	34.39	NW_010357686.1	251203	263497	253119255699	ID=gene-LOC21401315;Dbxref=GeneID:21401315;Name=LOC21401315;gbkey=Gene;gene=LOC21401315;gene_biotype=protein_coding
LOC21401316	185.897	187.395	184.4	0.984017	-0.0232443	0.905793	1	no changed	188	154	195	215	305.35	251.72	268.42	273.82	NW_010357686.1	265943	272030	267938	ID=gene-LOC21401316;Dbxref=GeneID:21401316;Name=LOC21401316;gbkey=Gene;gene=LOC21401316;gene_biotype=protein_coding
LOC21401318	40.3972	34.4284	46.3661	1.34674	0.42947	0.506694	1	no changed	16	47	50	53	25.99	76.82	68.83	67.5	NW_010357686.1	275946	279592	277403	ID=gene-LOC21401318;Dbxref=GeneID:21401318;Name=LOC21401318;gbkey=Gene;gene=LOC21401318;gene_biotype=protein_coding
LOC21401319	70.5825	79.4329	61.7322	0.777162	-0.363712	0.130987	1	no changed	76	69	68	69	123.44	112.78	93.6	87.88	NW_010357686.1	280371	285097	280829281410	ID=gene-LOC21401319;Dbxref=GeneID:21401319;Name=LOC21401319;gbkey=Gene;gene=LOC21401319;gene_biotype=protein_coding
LOC21401320	127.46	135.818	119.102	0.876925	-0.189474	0.313581	1	no changed	122	126	124	141	198.15	205.95	170.69	179.58	NW_010357686.1	291712	300947	2.92152e+23	ID=gene-LOC21401320;Dbxref=GeneID:21401320;Name=LOC21401320;gbkey=Gene;gene=LOC21401320;gene_biotype=protein_coding
LOC21401323	0.215199	0	0.430398	Inf	Inf	1	1	no changed	0	0	0	1	0	0	0	1.27	NW_010357686.1	310607	334922	312736	ID=gene-LOC21401323;Dbxref=GeneID:21401323;Name=LOC21401323;gbkey=Gene;gene=LOC21401323;gene_biotype=pseudogene;pseudo=true
LOC21401324	8.49571	9.30833	7.68308	0.825398	-0.276838	0.7764	1	no changed	8	9	9	8	12.99	14.71	12.39	10.19	NW_010357686.1	336487	339286	338978	ID=gene-LOC21401324;Dbxref=GeneID:21401324;Name=LOC21401324;gbkey=Gene;gene=LOC21401324;gene_biotype=protein_coding
LOC21401325	0.450749	0	0.901497	Inf	Inf	0.658654	1	no changed	0	0	1	1	0	0	1.38	1.27	NW_010357686.1	341130	342034	341754	ID=gene-LOC21401325;Dbxref=GeneID:21401325;Name=LOC21401325;gbkey=Gene;gene=LOC21401325;gene_biotype=protein_coding
LOC21401326	5.56379	5.49171	5.63587	1.02625	0.0373833	1	1	no changed	8	2	1	12	12.99	3.27	1.38	15.28	NW_010357686.1	344003	346719	3.4413e+17	ID=gene-LOC21401326;Dbxref=GeneID:21401326;Name=LOC21401326;gbkey=Gene;gene=LOC21401326;gene_biotype=protein_coding
LOC21401329	33.5359	38.3287	28.7431	0.749911	-0.415208	0.299553	1	no changed	33	37	40	23	53.6	60.48	55.06	29.29	NW_010357686.1	367623	382016	373780376282	ID=gene-LOC21401329;Dbxref=GeneID:21401329;Name=LOC21401329;gbkey=Gene;gene=LOC21401329;gene_biotype=protein_coding
LOC21401330	17.8316	16.976	18.6872	1.1008	0.138552	0.809779	1	no changed	15	16	15	27	24.36	26.15	20.65	34.39	NW_010357686.1	388779	400092	392521	ID=gene-LOC21401330;Dbxref=GeneID:21401330;Name=LOC21401330;gbkey=Gene;gene=LOC21401330;gene_biotype=protein_coding
LOC112093994	110.438	113.906	106.97	0.93911	-0.0906332	0.644272	1	no changed	101	107	122	115	164.04	174.9	167.94	146.46	NW_010357686.1	459911	463626	463232463284	ID=gene-LOC112093994;Dbxref=GeneID:112093994;Name=LOC112093994;gbkey=Gene;gene=LOC112093994;gene_biotype=protein_coding
LOC21401340	2.35219	3.29109	1.4133	0.429432	-1.2195	0.500862	1	no changed	4	2	3	0	6.5	3.27	4.13	0	NW_010357686.1	470628	474063	473218474014	ID=gene-LOC21401340;Dbxref=GeneID:21401340;Name=LOC21401340;gbkey=Gene;gene=LOC21401340;gene_biotype=protein_coding
LOC21401342	1.46591	1.64062	1.29119	0.787016	-0.345536	1	1	no changed	1	2	0	3	1.62	3.27	0	3.82	NW_010357686.1	476139	486212	481485483011	ID=gene-LOC21401342;Dbxref=GeneID:21401342;Name=LOC21401342;gbkey=Gene;gene=LOC21401342;gene_biotype=protein_coding
LOC21401343	56.9672	56.9946	56.9398	0.999038	-0.00138804	1	1	no changed	59	45	56	71	95.83	73.55	77.09	90.43	NW_010357686.1	488052	493027	4.88538e+23	ID=gene-LOC21401343;Dbxref=GeneID:21401343;Name=LOC21401343;gbkey=Gene;gene=LOC21401343;gene_biotype=protein_coding
LOC21401344	112.569	110.114	115.025	1.04461	0.0629599	0.760119	1	no changed	106	95	119	137	172.16	155.28	163.81	174.48	NW_010357686.1	494440	498921	4.97567e+17	ID=gene-LOC21401344;Dbxref=GeneID:21401344;Name=LOC21401344;gbkey=Gene;gene=LOC21401344;gene_biotype=protein_coding
LOC21401349	1.39177	0.550156	2.23339	4.05956	2.02132	0.477994	1	no changed	1	0	2	3	1.62	0	2.75	3.82	NW_010357686.1	529075	533775	531937532866	ID=gene-LOC21401349;Dbxref=GeneID:21401349;Name=LOC21401349;gbkey=Gene;gene=LOC21401349;gene_biotype=protein_coding
LOC21401350	1.82614	2.75078	0.901497	0.327724	-1.60945	0.649671	1	no changed	5	0	1	1	8.12	0	1.38	1.27	NW_010357686.1	570239	575164	570879	ID=gene-LOC21401350;Dbxref=GeneID:21401350;Name=LOC21401350;gbkey=Gene;gene=LOC21401350;gene_biotype=protein_coding
LOC21401351	1.79594	2.73108	0.860796	0.315185	-1.66573	0.471892	1	no changed	1	4	0	2	1.62	6.54	0	2.55	NW_010357686.1	594442	596350	594935596310	ID=gene-LOC21401351;Dbxref=GeneID:21401351;Name=LOC21401351;gbkey=Gene;gene=LOC21401351;gene_biotype=protein_coding
LOC21403684	2.28493	2.72616	1.8437	0.676298	-0.564269	0.886863	1	no changed	0	5	3	1	0	8.17	4.13	1.27	NW_010357688.1	15625	17023	16010	ID=gene-LOC21403684;Dbxref=GeneID:21403684;Name=LOC21403684;gbkey=Gene;gene=LOC21403684;gene_biotype=protein_coding
LOC21403685	1.3334	2.1957	0.4711	0.214556	-2.22058	0.418193	1	no changed	3	1	1	0	4.87	1.63	1.38	0	NW_010357688.1	26973	31958	30875	ID=gene-LOC21403685;Dbxref=GeneID:21403685;Name=LOC21403685;gbkey=Gene;gene=LOC21403685;gene_biotype=protein_coding
LOC21403686	19.1675	19.1767	19.1583	0.999044	-0.00138024	1	1	no changed	19	16	16	27	30.86	26.15	22.02	34.39	NW_010357688.1	37034	39837	38081	ID=gene-LOC21403686;Dbxref=GeneID:21403686;Name=LOC21403686;gbkey=Gene;gene=LOC21403686;gene_biotype=protein_coding
LOC21403687	0.82031	1.64062	0	0	#NAME?	0.303769	1	no changed	1	2	0	0	1.62	3.27	0	0	NW_010357688.1	48905	52833	52409	ID=gene-LOC21403687;Dbxref=GeneID:21403687;Name=LOC21403687;gbkey=Gene;gene=LOC21403687;gene_biotype=protein_coding
LOC21403692	0.450749	0	0.901497	Inf	Inf	0.658654	1	no changed	0	0	1	1	0	0	1.38	1.27	NW_010357688.1	75791	78520	7820178371	ID=gene-LOC21403692;Dbxref=GeneID:21403692;Name=LOC21403692;gbkey=Gene;gene=LOC21403692;gene_biotype=protein_coding
LOC21403695	192.926	192.233	193.618	1.00721	0.0103591	0.973199	1	no changed	174	177	210	220	282.61	289.31	289.07	280.19	NW_010357688.1	99629	107753	1.0123e+23	ID=gene-LOC21403695;Dbxref=GeneID:21403695;Name=LOC21403695;gbkey=Gene;gene=LOC21403695;gene_biotype=protein_coding
LOC21403697	60.248	59.706	60.79	1.01816	0.0259582	0.96055	1	no changed	56	53	66	69	90.95	86.63	90.85	87.88	NW_010357688.1	112745	115640	1.13219e+17	ID=gene-LOC21403697;Dbxref=GeneID:21403697;Name=LOC21403697;gbkey=Gene;gene=LOC21403697;gene_biotype=protein_coding
LOC112094039	12.8579	15.8807	9.83507	0.619311	-0.691264	0.263137	1	no changed	14	15	9	13	22.74	24.52	12.39	16.56	NW_010357688.1	132936	145188	1.35432e+23	ID=gene-LOC112094039;Dbxref=GeneID:112094039;Name=LOC112094039;gbkey=Gene;gene=LOC112094039;gene_biotype=protein_coding
LOC21403699	0.272616	0.545232	0	0	#NAME?	0.910281	1	no changed	0	1	0	0	0	1.63	0	0	NW_010357688.1	147309	152373	150328	ID=gene-LOC21403699;Dbxref=GeneID:21403699;Name=LOC21403699;gbkey=Gene;gene=LOC21403699;gene_biotype=protein_coding
LOC21403701	23.6088	27.3847	19.8329	0.724235	-0.465471	0.279392	1	no changed	25	25	22	22	40.6	40.86	30.28	28.02	NW_010357688.1	157673	162589	159834162118	ID=gene-LOC21403701;Dbxref=GeneID:21403701;Name=LOC21403701;gbkey=Gene;gene=LOC21403701;gene_biotype=protein_coding
LOC21403705	33.0437	37.1989	28.8886	0.776599	-0.364757	0.425005	1	no changed	25	43	33	31	40.6	70.29	45.43	39.48	NW_010357688.1	175895	183499	183157183191	ID=gene-LOC21403705;Dbxref=GeneID:21403705;Name=LOC21403705;gbkey=Gene;gene=LOC21403705;gene_biotype=protein_coding
LOC21403706	13.6039	15.3256	11.8823	0.775323	-0.367131	0.533098	1	no changed	12	16	17	9	19.49	26.15	23.4	11.46	NW_010357688.1	184718	189977	1.8508e+23	ID=gene-LOC21403706;Dbxref=GeneID:21403706;Name=LOC21403706;gbkey=Gene;gene=LOC21403706;gene_biotype=protein_coding
LOC112094018	11.5479	13.6505	9.44537	0.691944	-0.531274	0.695074	1	no changed	4	21	10	11	6.5	34.33	13.77	14.01	NW_010357688.1	199128	200078	1.9929e+17	ID=gene-LOC112094018;Dbxref=GeneID:112094018;Name=LOC112094018;gbkey=Gene;gene=LOC112094018;gene_biotype=protein_coding
LOC21403710	0.508166	0.545232	0.4711	0.864035	-0.210838	1	1	no changed	0	1	1	0	0	1.63	1.38	0	NW_010357688.1	200630	205558	205553	ID=gene-LOC21403710;Dbxref=GeneID:21403710;Name=LOC21403710;gbkey=Gene;gene=LOC21403710;gene_biotype=protein_coding
LOC21403711	9.4512	12.0394	6.86299	0.570043	-0.810857	0.258219	1	no changed	9	13	10	5	14.62	21.25	13.77	6.37	NW_010357688.1	216733	222651	217493220506	ID=gene-LOC21403711;Dbxref=GeneID:21403711;Name=LOC21403711;gbkey=Gene;gene=LOC21403711;gene_biotype=protein_coding
LOC21403713	57.3916	62.4322	52.3509	0.838525	-0.254075	0.365227	1	no changed	56	58	49	68	90.95	94.8	67.45	86.6	NW_010357688.1	228463	240069	229543233615	ID=gene-LOC21403713;Dbxref=GeneID:21403713;Name=LOC21403713;gbkey=Gene;gene=LOC21403713;gene_biotype=protein_coding
LOC21403716	9.22025	9.30341	9.13708	0.982122	-0.0260264	1	1	no changed	7	10	13	7	11.37	16.35	17.89	8.92	NW_010357688.1	259165	262554	2.59792e+65	ID=gene-LOC21403716;Dbxref=GeneID:21403716;Name=LOC21403716;gbkey=Gene;gene=LOC21403716;gene_biotype=protein_coding
LOC21403718	3.2977	0	6.5954	Inf	Inf	0.306177	1	no changed	0	0	14	0	0	0	19.27	0	NW_010357688.1	282757	287761	284921284930	ID=gene-LOC21403718;Dbxref=GeneID:21403718;Name=LOC21403718;gbkey=Gene;gene=LOC21403718;gene_biotype=protein_coding
LOC21403719	77.2501	75.0464	79.4539	1.05873	0.0823353	0.762917	1	no changed	71	66	91	85	115.32	107.88	125.26	108.26	NW_010357688.1	298417	304924	2.99658e+29	ID=gene-LOC21403719;Dbxref=GeneID:21403719;Name=LOC21403719;gbkey=Gene;gene=LOC21403719;gene_biotype=protein_coding
LOC21403722	3.40409	2.73108	4.07709	1.49285	0.578066	0.766836	1	no changed	1	4	5	4	1.62	6.54	6.88	5.09	NW_010357688.1	328428	331047	3.28744e+17	ID=gene-LOC21403722;Dbxref=GeneID:21403722;Name=LOC21403722;gbkey=Gene;gene=LOC21403722;gene_biotype=protein_coding
LOC21403723	230.661	228.946	232.377	1.01499	0.0214592	0.943397	1	no changed	211	207	274	240	342.7	338.35	377.17	305.66	NW_010357688.1	343579	348182	3.45321e+17	ID=gene-LOC21403723;Dbxref=GeneID:21403723;Name=LOC21403723;gbkey=Gene;gene=LOC21403723;gene_biotype=protein_coding
LOC21403724	157.377	150.495	164.259	1.09146	0.126253	0.620409	1	no changed	113	162	176	189	183.53	264.8	242.27	240.71	NW_010357688.1	349256	355939	3.50274e+29	ID=gene-LOC21403724;Dbxref=GeneID:21403724;Name=LOC21403724;gbkey=Gene;gene=LOC21403724;gene_biotype=protein_coding
LOC21403725	0.23555	0	0.4711	Inf	Inf	1	1	no changed	0	0	1	0	0	0	1.38	0	NW_010357688.1	362597	365783	362825	ID=gene-LOC21403725;Dbxref=GeneID:21403725;Name=LOC21403725;gbkey=Gene;gene=LOC21403725;gene_biotype=protein_coding
LOC21403727	543.665	611.241	476.089	0.77889	-0.360509	0.000836001	0.216902	no changed	561	555	541	514	911.17	907.17	744.71	654.63	NW_010357688.1	373668	382753	3.74891e+35	ID=gene-LOC21403727;Dbxref=GeneID:21403727;Name=LOC21403727;gbkey=Gene;gene=LOC21403727;gene_biotype=protein_coding
LOC21403728	0.901497	0	1.80299	Inf	Inf	0.309433	1	no changed	0	0	2	2	0	0	2.75	2.55	NW_010357688.1	384567	387834	386221	ID=gene-LOC21403728;Dbxref=GeneID:21403728;Name=LOC21403728;gbkey=Gene;gene=LOC21403728;gene_biotype=protein_coding
LOC21403729	7.20901	6.03694	8.38107	1.3883	0.473316	0.672915	1	no changed	8	3	5	14	12.99	4.9	6.88	17.83	NW_010357688.1	388498	395420	389552	ID=gene-LOC21403729;Dbxref=GeneID:21403729;Name=LOC21403729;gbkey=Gene;gene=LOC21403729;gene_biotype=protein_coding
LOC21403732	0.215199	0	0.430398	Inf	Inf	1	1	no changed	0	0	0	1	0	0	0	1.27	NW_010357688.1	402556	409043	406933	ID=gene-LOC21403732;Dbxref=GeneID:21403732;Name=LOC21403732;gbkey=Gene;gene=LOC21403732;gene_biotype=protein_coding
LOC21403736	0.765355	1.10031	0.430398	0.39116	-1.35417	0.902885	1	no changed	2	0	0	1	3.25	0	0	1.27	NW_010357688.1	431731	434749	432471432745	ID=gene-LOC21403736;Dbxref=GeneID:21403736;Name=LOC21403736;gbkey=Gene;gene=LOC21403736;gene_biotype=protein_coding
LOC21403737	22.6125	18.5871	26.6379	1.43314	0.519177	0.480632	1	no changed	10	24	20	40	16.24	39.23	27.53	50.94	NW_010357688.1	436685	440561	440375440388	ID=gene-LOC21403737;Dbxref=GeneID:21403737;Name=LOC21403737;gbkey=Gene;gene=LOC21403737;gene_biotype=protein_coding
LOC21403738	10.3717	10.949	9.79437	0.894548	-0.160769	0.899658	1	no changed	9	11	8	14	14.62	17.98	11.01	17.83	NW_010357688.1	442337	443746	442725	ID=gene-LOC21403738;Dbxref=GeneID:21403738;Name=LOC21403738;gbkey=Gene;gene=LOC21403738;gene_biotype=protein_coding
LOC21403739	4.09167	3.28616	4.89718	1.49024	0.575548	0.699797	1	no changed	3	3	4	7	4.87	4.9	5.51	8.92	NW_010357688.1	448908	451563	451265	ID=gene-LOC21403739;Dbxref=GeneID:21403739;Name=LOC21403739;gbkey=Gene;gene=LOC21403739;gene_biotype=protein_coding
LOC21403740	0.4711	0	0.942199	Inf	Inf	0.729394	1	no changed	0	0	2	0	0	0	2.75	0	NW_010357688.1	452484	454284	453081	ID=gene-LOC21403740;Dbxref=GeneID:21403740;Name=LOC21403740;gbkey=Gene;gene=LOC21403740;gene_biotype=protein_coding
LOC21403741	174.558	160.924	188.192	1.16945	0.225831	0.226175	1	no changed	127	167	193	226	206.27	272.97	265.67	287.83	NW_010357688.1	462218	477723	4.62526e+29	ID=gene-LOC21403741;Dbxref=GeneID:21403741;Name=LOC21403741;gbkey=Gene;gene=LOC21403741;gene_biotype=protein_coding
LOC21403745	3.93624	2.73108	5.1414	1.88255	0.912686	0.72164	1	no changed	1	4	10	1	1.62	6.54	13.77	1.27	NW_010357688.1	513464	516789	513833514379	ID=gene-LOC21403745;Dbxref=GeneID:21403745;Name=LOC21403745;gbkey=Gene;gene=LOC21403745;gene_biotype=protein_coding
LOC112094068	0.23555	0	0.4711	Inf	Inf	1	1	no changed	0	0	1	0	0	0	1.38	0	NW_010357688.1	521692	523758	523102	ID=gene-LOC112094068;Dbxref=GeneID:112094068;Name=LOC112094068;gbkey=Gene;gene=LOC112094068;gene_biotype=protein_coding
LOC21403746	5.63652	4.92186	6.35118	1.2904	0.367822	0.802966	1	no changed	3	6	8	6	4.87	9.81	11.01	7.64	NW_010357688.1	541762	543519	5.42723e+23	ID=gene-LOC21403746;Dbxref=GeneID:21403746;Name=LOC21403746;gbkey=Gene;gene=LOC21403746;gene_biotype=protein_coding
LOC21403748	187.426	189.591	185.261	0.977162	-0.0333311	0.859254	1	no changed	191	155	195	217	310.22	253.35	268.42	276.37	NW_010357688.1	552177	555601	553299	ID=gene-LOC21403748;Dbxref=GeneID:21403748;Name=LOC21403748;gbkey=Gene;gene=LOC21403748;gene_biotype=protein_coding
LOC21403750	129.868	134.811	124.925	0.926661	-0.109887	0.694954	1	no changed	139	107	119	160	225.76	174.9	163.81	203.78	NW_010357688.1	557548	566934	5.60634e+35	ID=gene-LOC21403750;Dbxref=GeneID:21403750;Name=LOC21403750;gbkey=Gene;gene=LOC21403750;gene_biotype=protein_coding
LOC21403759	136.79	135.243	138.336	1.02287	0.0326191	0.911641	1	no changed	116	131	163	143	188.41	214.13	224.38	182.12	NW_010357688.1	654843	658061	6.56747e+29	ID=gene-LOC21403759;Dbxref=GeneID:21403759;Name=LOC21403759;gbkey=Gene;gene=LOC21403759;gene_biotype=protein_coding
LOC21403760	2.29081	0.545232	4.03639	7.40307	2.88812	0.153337	1	no changed	0	1	4	5	0	1.63	5.51	6.37	NW_010357688.1	671966	675430	675279	ID=gene-LOC21403760;Dbxref=GeneID:21403760;Name=LOC21403760;gbkey=Gene;gene=LOC21403760;gene_biotype=protein_coding
LOC21403761	0.450749	0	0.901497	Inf	Inf	0.658654	1	no changed	0	0	1	1	0	0	1.38	1.27	NW_010357688.1	676375	678071	676545	ID=gene-LOC21403761;Dbxref=GeneID:21403761;Name=LOC21403761;gbkey=Gene;gene=LOC21403761;gene_biotype=protein_coding
LOC21403762	33.7766	40.549	27.0042	0.665964	-0.586483	0.0955172	1	no changed	41	33	29	31	66.59	53.94	39.92	39.48	NW_010357688.1	678306	681682	680299680582	ID=gene-LOC21403762;Dbxref=GeneID:21403762;Name=LOC21403762;gbkey=Gene;gene=LOC21403762;gene_biotype=protein_coding
LOC21403764	57.1913	53.674	60.7086	1.13106	0.177678	0.525208	1	no changed	49	49	64	71	79.59	80.09	88.1	90.43	NW_010357688.1	685858	688516	686450	ID=gene-LOC21403764;Dbxref=GeneID:21403764;Name=LOC21403764;gbkey=Gene;gene=LOC21403764;gene_biotype=protein_coding
LOC21401502	2.42846	1.64062	3.21629	1.96041	0.971158	0.65732	1	no changed	1	2	5	2	1.62	3.27	6.88	2.55	NW_010357689.1	9301	16652	16450	ID=gene-LOC21401502;Dbxref=GeneID:21401502;Name=LOC21401502;gbkey=Gene;gene=LOC21401502;gene_biotype=protein_coding
LOC21401503	15.5875	14.7853	16.3898	1.10852	0.148634	0.866728	1	no changed	13	14	22	14	21.11	22.88	30.28	17.83	NW_010357689.1	18889	21628	196641967420627	ID=gene-LOC21401503;Dbxref=GeneID:21401503;Name=LOC21401503;gbkey=Gene;gene=LOC21401503;gene_biotype=protein_coding
LOC21401504	77.5673	61.8673	93.2673	1.50754	0.592196	0.0100484	0.697434	no changed	52	61	92	116	84.46	99.71	126.64	147.74	NW_010357689.1	23129	42124	2.68773e+24	ID=gene-LOC21401504;Dbxref=GeneID:21401504;Name=LOC21401504;gbkey=Gene;gene=LOC21401504;gene_biotype=protein_coding
LOC21401505	2.81227	3.82155	1.80299	0.471797	-1.08376	0.580253	1	no changed	1	6	2	2	1.62	9.81	2.75	2.55	NW_010357689.1	50615	54919	5140352824	ID=gene-LOC21401505;Dbxref=GeneID:21401505;Name=LOC21401505;gbkey=Gene;gene=LOC21401505;gene_biotype=protein_coding
LOC21401506	144.367	156.046	132.689	0.85032	-0.233923	0.192419	1	no changed	133	152	130	166	216.02	248.45	178.95	211.42	NW_010357689.1	80429	97322	8.06558e+39	ID=gene-LOC21401506;Dbxref=GeneID:21401506;Name=LOC21401506;gbkey=Gene;gene=LOC21401506;gene_biotype=protein_coding
LOC21401511	1.23399	1.09539	1.3726	1.25307	0.325467	1	1	no changed	1	1	2	1	1.62	1.63	2.75	1.27	NW_010357689.1	148760	150674	1.49812e+17	ID=gene-LOC21401511;Dbxref=GeneID:21401511;Name=LOC21401511;gbkey=Gene;gene=LOC21401511;gene_biotype=protein_coding
LOC21401512	28.4265	23.0031	33.8499	1.47153	0.55732	0.15734	1	no changed	21	21	28	48	34.11	34.33	38.54	61.13	NW_010357689.1	158609	162905	160500162040	ID=gene-LOC21401512;Dbxref=GeneID:21401512;Name=LOC21401512;gbkey=Gene;gene=LOC21401512;gene_biotype=protein_coding
LOC21401513	20.6055	24.1232	17.0878	0.708355	-0.497456	0.288603	1	no changed	27	17	18	20	43.85	27.79	24.78	25.47	NW_010357689.1	178785	181445	1.80728e+23	ID=gene-LOC21401513;Dbxref=GeneID:21401513;Name=LOC21401513;gbkey=Gene;gene=LOC21401513;gene_biotype=protein_coding
LOC21401514	20.4565	20.8124	20.1005	0.965798	-0.0502073	0.989141	1	no changed	19	19	18	27	30.86	31.06	24.78	34.39	NW_010357689.1	181648	186920	182402186590	ID=gene-LOC21401514;Dbxref=GeneID:21401514;Name=LOC21401514;gbkey=Gene;gene=LOC21401514;gene_biotype=protein_coding
LOC21401515	80.5093	78.4064	82.6122	1.05364	0.0753826	0.843917	1	no changed	89	54	84	100	144.55	88.27	115.63	127.36	NW_010357689.1	210492	216734	2.11126e+23	ID=gene-LOC21401515;Dbxref=GeneID:21401515;Name=LOC21401515;gbkey=Gene;gene=LOC21401515;gene_biotype=protein_coding
LOC21401517	0.550156	1.10031	0	0	#NAME?	0.61787	1	no changed	2	0	0	0	3.25	0	0	0	NW_010357689.1	265315	266317	266069	ID=gene-LOC21401517;Dbxref=GeneID:21401517;Name=LOC21401517;gbkey=Gene;gene=LOC21401517;gene_biotype=protein_coding
LOC21401520	0.23555	0	0.4711	Inf	Inf	1	1	no changed	0	0	1	0	0	0	1.38	0	NW_010357689.1	299733	301244	300064	ID=gene-LOC21401520;Dbxref=GeneID:21401520;Name=LOC21401520;gbkey=Gene;gene=LOC21401520;gene_biotype=protein_coding
LOC21401521	1.74098	2.19078	1.29119	0.589377	-0.762737	0.852226	1	no changed	2	2	0	3	3.25	3.27	0	3.82	NW_010357689.1	307221	312221	3.07371e+23	ID=gene-LOC21401521;Dbxref=GeneID:21401521;Name=LOC21401521;gbkey=Gene;gene=LOC21401521;gene_biotype=protein_coding
LOC21401523	0.430398	0	0.860796	Inf	Inf	0.722819	1	no changed	0	0	0	2	0	0	0	2.55	NW_010357689.1	317501	319713	318035	ID=gene-LOC21401523;Dbxref=GeneID:21401523;Name=LOC21401523;gbkey=Gene;gene=LOC21401523;gene_biotype=protein_coding
LOC21401527	3.01451	3.83632	2.19269	0.571561	-0.80702	0.663182	1	no changed	4	3	1	4	6.5	4.9	1.38	5.09	NW_010357689.1	401965	405103	402858402888	ID=gene-LOC21401527;Dbxref=GeneID:21401527;Name=LOC21401527;gbkey=Gene;gene=LOC21401527;gene_biotype=protein_coding
LOC21401530	17.4039	18.6216	16.1863	0.86922	-0.202207	0.733486	1	no changed	17	17	17	19	27.61	27.79	23.4	24.2	NW_010357689.1	443234	459197	450456	ID=gene-LOC21401530;Dbxref=GeneID:21401530;Name=LOC21401530;gbkey=Gene;gene=LOC21401530;gene_biotype=protein_coding
LOC112094157	0.23555	0	0.4711	Inf	Inf	1	1	no changed	0	0	1	0	0	0	1.38	0	NW_010357689.1	460474	462523	461277	ID=gene-LOC112094157;Dbxref=GeneID:112094157;Name=LOC112094157;gbkey=Gene;gene=LOC112094157;gene_biotype=protein_coding
LOC21412140	39.4945	44.9355	34.0534	0.757828	-0.400058	0.229615	1	no changed	46	36	33	43	74.71	58.84	45.43	54.76	NW_010357689.1	462542	479120	4.63153e+23	ID=gene-LOC21412140;Dbxref=GeneID:21412140;Name=LOC21412140;gbkey=Gene;gene=LOC21412140;gene_biotype=pseudogene;pseudo=true
LOC21401531	3.63846	3.28124	3.99569	1.21774	0.284202	0.929455	1	no changed	2	4	3	6	3.25	6.54	4.13	7.64	NW_010357689.1	492200	495021	493869	ID=gene-LOC21401531;Dbxref=GeneID:21401531;Name=LOC21401531;gbkey=Gene;gene=LOC21401531;gene_biotype=protein_coding
LOC21401532	39.1088	42.7743	35.4433	0.828613	-0.27123	0.627516	1	no changed	50	28	46	32	81.21	45.77	63.32	40.76	NW_010357689.1	500254	502841	501265502140	ID=gene-LOC21401532;Dbxref=GeneID:21401532;Name=LOC21401532;gbkey=Gene;gene=LOC21401532;gene_biotype=pseudogene;pseudo=true
LOC21401533	220.729	210.855	230.603	1.09366	0.129163	0.387094	1	no changed	191	194	241	272	310.22	317.1	331.74	346.42	NW_010357689.1	503858	509375	5.04767e+29	ID=gene-LOC21401533;Dbxref=GeneID:21401533;Name=LOC21401533;gbkey=Gene;gene=LOC21401533;gene_biotype=protein_coding
LOC21401534	4.12874	3.8314	4.42608	1.15521	0.208161	0.959941	1	no changed	3	4	3	7	4.87	6.54	4.13	8.92	NW_010357689.1	511296	515774	514732	ID=gene-LOC21401534;Dbxref=GeneID:21401534;Name=LOC21401534;gbkey=Gene;gene=LOC21401534;gene_biotype=protein_coding
LOC21401535	29.8615	33.9866	25.7364	0.757252	-0.401154	0.478507	1	no changed	37	25	19	39	60.09	40.86	26.15	49.67	NW_010357689.1	548085	551840	549342551258	ID=gene-LOC21401535;Dbxref=GeneID:21401535;Name=LOC21401535;gbkey=Gene;gene=LOC21401535;gene_biotype=protein_coding
LOC21401539	49.6206	49.8623	49.3789	0.990304	-0.0140563	1	1	no changed	50	41	50	60	81.21	67.02	68.83	76.42	NW_010357689.1	575611	581070	5.76069e+29	ID=gene-LOC21401539;Dbxref=GeneID:21401539;Name=LOC21401539;gbkey=Gene;gene=LOC21401539;gene_biotype=protein_coding
LOC21396702	1.40966	0.545232	2.27409	4.17088	2.06035	0.476503	1	no changed	0	1	3	2	0	1.63	4.13	2.55	NW_010357693.1	25065	29245	27119	ID=gene-LOC21396702;Dbxref=GeneID:21396702;Name=LOC21396702;gbkey=Gene;gene=LOC21396702;gene_biotype=protein_coding
LOC21396708	231.183	235.003	227.364	0.967494	-0.0476754	0.751985	1	no changed	223	206	246	259	362.19	336.72	338.63	329.86	NW_010357693.1	135471	138532	1.36342e+29	ID=gene-LOC21396708;Dbxref=GeneID:21396708;Name=LOC21396708;gbkey=Gene;gene=LOC21396708;gene_biotype=protein_coding
LOC21396711	0.487815	0.545232	0.430398	0.789385	-0.341199	1	1	no changed	0	1	0	1	0	1.63	0	1.27	NW_010357693.1	144896	149255	148797	ID=gene-LOC21396711;Dbxref=GeneID:21396711;Name=LOC21396711;gbkey=Gene;gene=LOC21396711;gene_biotype=protein_coding
LOC21396714	0.550156	1.10031	0	0	#NAME?	0.61787	1	no changed	2	0	0	0	3.25	0	0	0	NW_010357693.1	194433	197184	194607	ID=gene-LOC21396714;Dbxref=GeneID:21396714;Name=LOC21396714;gbkey=Gene;gene=LOC21396714;gene_biotype=protein_coding
LOC112094246	53.7935	47.082	60.5051	1.2851	0.361882	0.189324	1	no changed	39	47	59	76	63.34	76.82	81.22	96.79	NW_010357693.1	228349	230207	229421	ID=gene-LOC112094246;Dbxref=GeneID:112094246;Name=LOC112094246;gbkey=Gene;gene=LOC112094246;gene_biotype=protein_coding
LOC112094244	0.23555	0	0.4711	Inf	Inf	1	1	no changed	0	0	1	0	0	0	1.38	0	NW_010357693.1	235429	237668	236336	ID=gene-LOC112094244;Dbxref=GeneID:112094244;Name=LOC112094244;gbkey=Gene;gene=LOC112094244;gene_biotype=protein_coding
LOC21396717	48.2426	55.2605	41.2247	0.746007	-0.42274	0.297119	1	no changed	39	62	40	52	63.34	101.34	55.06	66.23	NW_010357693.1	241225	251348	246671	ID=gene-LOC21396717;Dbxref=GeneID:21396717;Name=LOC21396717;gbkey=Gene;gene=LOC21396717;gene_biotype=protein_coding
LOC21396719	56.913	56.9503	56.8757	0.998691	-0.00189037	1	1	no changed	50	54	65	61	81.21	88.27	89.47	77.69	NW_010357693.1	255102	260719	256559258346	ID=gene-LOC21396719;Dbxref=GeneID:21396719;Name=LOC21396719;gbkey=Gene;gene=LOC21396719;gene_biotype=protein_coding
LOC21396724	111.415	121.043	101.788	0.840924	-0.249953	0.201622	1	no changed	111	110	111	115	180.28	179.8	152.8	146.46	NW_010357693.1	303308	306711	3.03694e+17	ID=gene-LOC21396724;Dbxref=GeneID:21396724;Name=LOC21396724;gbkey=Gene;gene=LOC21396724;gene_biotype=protein_coding
LOC21396725	5.64508	4.38648	6.90369	1.57386	0.654305	0.611759	1	no changed	5	3	11	4	8.12	4.9	15.14	5.09	NW_010357693.1	330430	340323	331164331441	ID=gene-LOC21396725;Dbxref=GeneID:21396725;Name=LOC21396725;gbkey=Gene;gene=LOC21396725;gene_biotype=protein_coding
LOC21396726	339.002	306.615	371.388	1.21125	0.2765	0.0345843	1	no changed	261	299	369	459	423.91	488.73	507.94	584.58	NW_010357693.1	346357	366487	3.49122e+47	ID=gene-LOC21396726;Dbxref=GeneID:21396726;Name=LOC21396726;gbkey=Gene;gene=LOC21396726;gene_biotype=protein_coding
LOC21396729	0.703014	0.545232	0.860796	1.57877	0.658801	1	1	no changed	0	1	0	2	0	1.63	0	2.55	NW_010357693.1	376080	378790	376463377395	ID=gene-LOC21396729;Dbxref=GeneID:21396729;Name=LOC21396729;gbkey=Gene;gene=LOC21396729;gene_biotype=protein_coding
LOC21396730	15.0589	13.1348	16.983	1.29297	0.370694	0.701832	1	no changed	10	14	26	11	16.24	22.88	35.79	14.01	NW_010357693.1	389143	398328	392835395093	ID=gene-LOC21396730;Dbxref=GeneID:21396730;Name=LOC21396730;gbkey=Gene;gene=LOC21396730;gene_biotype=protein_coding
LOC21396732	5.49887	3.82647	7.17128	1.87412	0.906216	0.402843	1	no changed	2	5	7	9	3.25	8.17	9.64	11.46	NW_010357693.1	406999	407767	407324407466	ID=gene-LOC21396732;Dbxref=GeneID:21396732;Name=LOC21396732;gbkey=Gene;gene=LOC21396732;gene_biotype=protein_coding
LOC21396733	121.896	122.148	121.644	0.995875	-0.0059641	1	1	no changed	114	109	123	148	185.16	178.17	169.31	188.49	NW_010357693.1	416374	419736	4.16822e+23	ID=gene-LOC21396733;Dbxref=GeneID:21396733;Name=LOC21396733;gbkey=Gene;gene=LOC21396733;gene_biotype=protein_coding
LOC112094303	9.72871	7.69726	11.7602	1.52784	0.611492	0.609698	1	no changed	13	1	14	12	21.11	1.63	19.27	15.28	NW_010357699.1	15257	16109	15536	ID=gene-LOC112094303;Dbxref=GeneID:112094303;Name=LOC112094303;gbkey=Gene;gene=LOC112094303;gene_biotype=lncRNA
LOC21403173	0.725827	0.550156	0.901497	1.63862	0.712483	1	1	no changed	1	0	1	1	1.62	0	1.38	1.27	NW_010357699.1	45130	48427	45750	ID=gene-LOC21403173;Dbxref=GeneID:21403173;Name=LOC21403173;gbkey=Gene;gene=LOC21403173;gene_biotype=protein_coding
LOC21403177	0.4711	0	0.942199	Inf	Inf	0.729394	1	no changed	0	0	2	0	0	0	2.75	0	NW_010357699.1	100866	102177	100970	ID=gene-LOC21403177;Dbxref=GeneID:21403177;Name=LOC21403177;gbkey=Gene;gene=LOC21403177;gene_biotype=protein_coding
LOC21403179	0.272616	0.545232	0	0	#NAME?	0.910281	1	no changed	0	1	0	0	0	1.63	0	0	NW_010357699.1	109477	113669	109934	ID=gene-LOC21403179;Dbxref=GeneID:21403179;Name=LOC21403179;gbkey=Gene;gene=LOC21403179;gene_biotype=protein_coding
LOC21403181	125.958	140.868	111.047	0.788305	-0.343175	0.269173	1	no changed	151	106	127	119	245.25	173.26	174.82	151.56	NW_010357699.1	148381	150959	148736	ID=gene-LOC21403181;Dbxref=GeneID:21403181;Name=LOC21403181;gbkey=Gene;gene=LOC21403181;gene_biotype=protein_coding
LOC21403182	82.894	70.1245	95.6635	1.3642	0.44805	0.0448348	1	no changed	68	60	98	115	110.44	98.07	134.9	146.46	NW_010357699.1	151346	154960	151713	ID=gene-LOC21403182;Dbxref=GeneID:21403182;Name=LOC21403182;gbkey=Gene;gene=LOC21403182;gene_biotype=protein_coding
LOC21403183	0.545232	1.09046	0	0	#NAME?	0.616557	1	no changed	0	2	0	0	0	3.27	0	0	NW_010357699.1	155316	157722	157357	ID=gene-LOC21403183;Dbxref=GeneID:21403183;Name=LOC21403183;gbkey=Gene;gene=LOC21403183;gene_biotype=protein_coding
LOC21403185	144.237	153.924	134.55	0.874132	-0.194077	0.272132	1	no changed	145	136	144	155	235.51	222.3	198.22	197.41	NW_010357699.1	158028	167968	1.59905e+29	ID=gene-LOC21403185;Dbxref=GeneID:21403185;Name=LOC21403185;gbkey=Gene;gene=LOC21403185;gene_biotype=protein_coding
LOC21403186	0.450749	0	0.901497	Inf	Inf	0.658654	1	no changed	0	0	1	1	0	0	1.38	1.27	NW_010357699.1	170477	171819	171479	ID=gene-LOC21403186;Dbxref=GeneID:21403186;Name=LOC21403186;gbkey=Gene;gene=LOC21403186;gene_biotype=protein_coding
LOC21403188	0.901497	0	1.80299	Inf	Inf	0.309433	1	no changed	0	0	2	2	0	0	2.75	2.55	NW_010357699.1	183874	186261	186139	ID=gene-LOC21403188;Dbxref=GeneID:21403188;Name=LOC21403188;gbkey=Gene;gene=LOC21403188;gene_biotype=protein_coding
LOC21403189	468.655	449.099	488.211	1.08709	0.12047	0.292314	1	no changed	408	412	511	575	662.67	673.43	703.41	732.32	NW_010357699.1	204828	208706	2.06659e+35	ID=gene-LOC21403189;Dbxref=GeneID:21403189;Name=LOC21403189;gbkey=Gene;gene=LOC21403189;gene_biotype=protein_coding
LOC21403190	58.9023	57.4857	60.3189	1.04929	0.0694076	0.828738	1	no changed	48	57	65	69	77.96	93.17	89.47	87.88	NW_010357699.1	209809	214618	2.12447e+17	ID=gene-LOC21403190;Dbxref=GeneID:21403190;Name=LOC21403190;gbkey=Gene;gene=LOC21403190;gene_biotype=protein_coding
LOC21403192	55.8152	60.2217	51.4087	0.853658	-0.22827	0.428813	1	no changed	50	60	47	68	81.21	98.07	64.7	86.6	NW_010357699.1	257571	298190	2.72623e+17	ID=gene-LOC21403192;Dbxref=GeneID:21403192;Name=LOC21403192;gbkey=Gene;gene=LOC21403192;gene_biotype=protein_coding
LOC21403194	0.23555	0	0.4711	Inf	Inf	1	1	no changed	0	0	1	0	0	0	1.38	0	NW_010357699.1	350729	352752	351153	ID=gene-LOC21403194;Dbxref=GeneID:21403194;Name=LOC21403194;gbkey=Gene;gene=LOC21403194;gene_biotype=protein_coding
LOC21403195	243.888	254.818	232.959	0.914216	-0.129393	0.515573	1	no changed	261	204	246	272	423.91	333.45	338.63	346.42	NW_010357699.1	353671	360343	3.53985e+35	ID=gene-LOC21403195;Dbxref=GeneID:21403195;Name=LOC21403195;gbkey=Gene;gene=LOC21403195;gene_biotype=protein_coding
LOC21403196	0.743716	0.545232	0.942199	1.72807	0.789162	1	1	no changed	0	1	2	0	0	1.63	2.75	0	NW_010357699.1	362643	363827	363332	ID=gene-LOC21403196;Dbxref=GeneID:21403196;Name=LOC21403196;gbkey=Gene;gene=LOC21403196;gene_biotype=protein_coding
LOC21403197	97.6095	94.228	100.991	1.07177	0.100001	0.637373	1	no changed	91	81	102	123	147.8	132.4	140.41	156.65	NW_010357699.1	418446	423832	4.19382e+29	ID=gene-LOC21403197;Dbxref=GeneID:21403197;Name=LOC21403197;gbkey=Gene;gene=LOC21403197;gene_biotype=protein_coding
LOC21403202	145.606	155.452	135.76	0.873326	-0.195408	0.343784	1	no changed	123	161	142	160	199.78	263.16	195.47	203.78	NW_010357699.1	460743	492581	4.62174e+53	ID=gene-LOC21403202;Dbxref=GeneID:21403202;Name=LOC21403202;gbkey=Gene;gene=LOC21403202;gene_biotype=protein_coding
LOC21403203	50.4091	58.0408	42.7774	0.737023	-0.440218	0.177053	1	no changed	50	56	57	37	81.21	91.53	78.46	47.12	NW_010357699.1	493158	505435	4.9975e+17	ID=gene-LOC21403203;Dbxref=GeneID:21403203;Name=LOC21403203;gbkey=Gene;gene=LOC21403203;gene_biotype=protein_coding
LOC21403206	132.755	137.572	127.937	0.929965	-0.104751	0.766852	1	no changed	146	105	119	167	237.13	171.63	163.81	212.69	NW_010357699.1	520474	525640	520937525097	ID=gene-LOC21403206;Dbxref=GeneID:21403206;Name=LOC21403206;gbkey=Gene;gene=LOC21403206;gene_biotype=protein_coding
LOC21403207	6.32561	7.67264	4.97859	0.648875	-0.623986	0.535438	1	no changed	8	6	6	5	12.99	9.81	8.26	6.37	NW_010357699.1	526284	530468	5.26984e+17	ID=gene-LOC21403207;Dbxref=GeneID:21403207;Name=LOC21403207;gbkey=Gene;gene=LOC21403207;gene_biotype=protein_coding
LOC112094395	0.665948	0	1.3319	Inf	Inf	0.445331	1	no changed	0	0	1	2	0	0	1.38	2.55	NW_010357699.1	535063	536871	535472	ID=gene-LOC112094395;Dbxref=GeneID:112094395;Name=LOC112094395;gbkey=Gene;gene=LOC112094395;gene_biotype=protein_coding
LOC21403209	167.159	177.865	156.454	0.879619	-0.185049	0.477907	1	no changed	135	190	164	184	219.27	310.56	225.75	234.34	NW_010357699.1	578434	581688	5.78599e+17	ID=gene-LOC21403209;Dbxref=GeneID:21403209;Name=LOC21403209;gbkey=Gene;gene=LOC21403209;gene_biotype=protein_coding
LOC21403216	0.4711	0	0.942199	Inf	Inf	0.729394	1	no changed	0	0	2	0	0	0	2.75	0	NW_010357699.1	628452	630026	628508	ID=gene-LOC21403216;Dbxref=GeneID:21403216;Name=LOC21403216;gbkey=Gene;gene=LOC21403216;gene_biotype=protein_coding
LOC21403218	0.490277	0.550156	0.430398	0.78232	-0.35417	1	1	no changed	1	0	0	1	1.62	0	0	1.27	NW_010357699.1	632556	635732	632665	ID=gene-LOC21403218;Dbxref=GeneID:21403218;Name=LOC21403218;gbkey=Gene;gene=LOC21403218;gene_biotype=protein_coding
LOC21403219	4.21474	1.09539	7.33409	6.69542	2.74318	0.0513844	1	no changed	1	1	11	5	1.62	1.63	15.14	6.37	NW_010357699.1	636525	637221	636776	ID=gene-LOC21403219;Dbxref=GeneID:21403219;Name=LOC21403219;gbkey=Gene;gene=LOC21403219;gene_biotype=protein_coding
LOC21403224	0.686299	0	1.3726	Inf	Inf	0.444539	1	no changed	0	0	2	1	0	0	2.75	1.27	NW_010357699.1	660085	666780	660638666473	ID=gene-LOC21403224;Dbxref=GeneID:21403224;Name=LOC21403224;gbkey=Gene;gene=LOC21403224;gene_biotype=protein_coding
LOC21403225	39.2078	35.6321	42.7835	1.2007	0.263875	0.543851	1	no changed	39	26	36	60	63.34	42.5	49.56	76.42	NW_010357699.1	666835	671439	667362	ID=gene-LOC21403225;Dbxref=GeneID:21403225;Name=LOC21403225;gbkey=Gene;gene=LOC21403225;gene_biotype=protein_coding
LOC21385097	2.54704	3.29109	1.80299	0.547842	-0.868169	0.662825	1	no changed	4	2	2	2	6.5	3.27	2.75	2.55	NW_010357700.1	34840	37029	35021	ID=gene-LOC21385097;Dbxref=GeneID:21385097;Name=LOC21385097;gbkey=Gene;gene=LOC21385097;gene_biotype=protein_coding
LOC21384719	12.1819	9.85849	14.5054	1.47136	0.557148	0.403733	1	no changed	9	9	18	14	14.62	14.71	24.78	17.83	NW_010357704.1	4309	20180	7614	ID=gene-LOC21384719;Dbxref=GeneID:21384719;Name=LOC21384719;gbkey=Gene;gene=LOC21384719;gene_biotype=protein_coding
LOC21384720	25.2292	31.7712	18.6872	0.588182	-0.765665	0.0667281	1	no changed	30	28	15	27	48.73	45.77	20.65	34.39	NW_010357704.1	25319	31766	2991430477	ID=gene-LOC21384720;Dbxref=GeneID:21384720;Name=LOC21384720;gbkey=Gene;gene=LOC21384720;gene_biotype=protein_coding
LOC21406964	112.409	117.801	107.017	0.908453	-0.138516	0.529062	1	no changed	117	98	102	137	190.03	160.19	140.41	174.48	NW_010357726.1	4447	7179	65766603	ID=gene-LOC21406964;Dbxref=GeneID:21406964;Name=LOC21406964;gbkey=Gene;gene=LOC21406964;gene_biotype=protein_coding
LOC21406967	19.7122	26.309	13.1154	0.498515	-1.00429	0.196579	1	no changed	28	20	5	25	45.48	32.69	6.88	31.84	NW_010357726.1	25276	26986	2.58423e+34	ID=gene-LOC21406967;Dbxref=GeneID:21406967;Name=LOC21406967;gbkey=Gene;gene=LOC21406967;gene_biotype=protein_coding
LOC21406968	0.547694	1.09539	0	0	#NAME?	0.498912	1	no changed	1	1	0	0	1.62	1.63	0	0	NW_010357726.1	40005	42042	41447	ID=gene-LOC21406968;Dbxref=GeneID:21406968;Name=LOC21406968;gbkey=Gene;gene=LOC21406968;gene_biotype=protein_coding
LOC21406970	7.55351	9.30833	5.79868	0.622956	-0.682798	0.4457	1	no changed	8	9	5	8	12.99	14.71	6.88	10.19	NW_010357726.1	53543	55573	54857	ID=gene-LOC21406970;Dbxref=GeneID:21406970;Name=LOC21406970;gbkey=Gene;gene=LOC21406970;gene_biotype=protein_coding
LOC21406972	126.688	120.576	132.799	1.10137	0.139297	0.779873	1	no changed	127	93	175	117	206.27	152.01	240.89	149.01	NW_010357726.1	64647	67550	6.48236e+19	ID=gene-LOC21406972;Dbxref=GeneID:21406972;Name=LOC21406972;gbkey=Gene;gene=LOC21406972;gene_biotype=protein_coding
LOC21406973	175.27	167.123	183.417	1.0975	0.134218	0.410572	1	no changed	168	137	192	216	272.86	223.93	264.29	275.1	NW_010357726.1	76548	80174	7.90808e+24	ID=gene-LOC21406973;Dbxref=GeneID:21406973;Name=LOC21406973;gbkey=Gene;gene=LOC21406973;gene_biotype=protein_coding
LOC21406974	34.7465	34.4973	34.9956	1.01444	0.0206886	0.9932	1	no changed	30	33	35	43	48.73	53.94	48.18	54.76	NW_010357726.1	81455	84265	8209882970	ID=gene-LOC21406974;Dbxref=GeneID:21406974;Name=LOC21406974;gbkey=Gene;gene=LOC21406974;gene_biotype=protein_coding
LOC21406975	0.825234	1.65047	0	0	#NAME?	0.510056	1	no changed	3	0	0	0	4.87	0	0	0	NW_010357726.1	85234	90304	85927	ID=gene-LOC21406975;Dbxref=GeneID:21406975;Name=LOC21406975;gbkey=Gene;gene=LOC21406975;gene_biotype=protein_coding
LOC21406976	0.4711	0	0.942199	Inf	Inf	0.729394	1	no changed	0	0	2	0	0	0	2.75	0	NW_010357726.1	99601	100213	99916	ID=gene-LOC21406976;Dbxref=GeneID:21406976;Name=LOC21406976;gbkey=Gene;gene=LOC21406976;gene_biotype=protein_coding
LOC21406983	0.450749	0	0.901497	Inf	Inf	0.658654	1	no changed	0	0	1	1	0	0	1.38	1.27	NW_010357726.1	135845	138964	136406136520	ID=gene-LOC21406983;Dbxref=GeneID:21406983;Name=LOC21406983;gbkey=Gene;gene=LOC21406983;gene_biotype=protein_coding
LOC21406985	8.48274	9.32311	7.64238	0.819724	-0.286789	0.776269	1	no changed	11	6	8	9	17.87	9.81	11.01	11.46	NW_010357726.1	174119	176145	1.74403e+17	ID=gene-LOC21406985;Dbxref=GeneID:21406985;Name=LOC21406985;gbkey=Gene;gene=LOC21406985;gene_biotype=protein_coding
LOC21406986	41.1704	34.4973	47.8434	1.38687	0.471837	0.132147	1	no changed	30	33	44	63	48.73	53.94	60.57	80.24	NW_010357726.1	183409	187451	1.84751e+17	ID=gene-LOC21406986;Dbxref=GeneID:21406986;Name=LOC21406986;gbkey=Gene;gene=LOC21406986;gene_biotype=protein_coding
LOC21406987	1.25563	1.65047	0.860796	0.521546	-0.939132	0.902532	1	no changed	3	0	0	2	4.87	0	0	2.55	NW_010357726.1	210719	211687	211112211208	ID=gene-LOC21406987;Dbxref=GeneID:21406987;Name=LOC21406987;gbkey=Gene;gene=LOC21406987;gene_biotype=protein_coding
LOC21406990	139.357	145.171	133.544	0.919907	-0.12044	0.496276	1	no changed	139	126	151	145	225.76	205.95	207.86	184.67	NW_010357726.1	236143	242768	2.36586e+17	ID=gene-LOC21406990;Dbxref=GeneID:21406990;Name=LOC21406990;gbkey=Gene;gene=LOC21406990;gene_biotype=protein_coding
LOC21406991	122.846	127.595	118.096	0.925552	-0.111615	0.554822	1	no changed	113	120	131	131	183.53	196.15	180.33	166.84	NW_010357726.1	243728	250476	2.49034e+23	ID=gene-LOC21406991;Dbxref=GeneID:21406991;Name=LOC21406991;gbkey=Gene;gene=LOC21406991;gene_biotype=protein_coding
LOC21406993	4.30228	6.02217	2.58239	0.428813	-1.22158	0.341571	1	no changed	5	6	0	6	8.12	9.81	0	7.64	NW_010357726.1	256531	260136	258047	ID=gene-LOC21406993;Dbxref=GeneID:21406993;Name=LOC21406993;gbkey=Gene;gene=LOC21406993;gene_biotype=protein_coding
LOC21406995	3.48807	3.84124	3.13489	0.816113	-0.293158	0.943388	1	no changed	5	2	3	4	8.12	3.27	4.13	5.09	NW_010357726.1	281652	286781	286500	ID=gene-LOC21406995;Dbxref=GeneID:21406995;Name=LOC21406995;gbkey=Gene;gene=LOC21406995;gene_biotype=protein_coding
LOC21411586	72.3397	67.354	77.3253	1.14804	0.199176	0.416026	1	no changed	59	64	81	91	95.83	104.61	111.5	115.9	NW_010357726.1	290451	293736	292148292224	ID=gene-LOC21411586;Dbxref=GeneID:21411586;Name=LOC21411586;gbkey=Gene;gene=LOC21411586;gene_biotype=protein_coding
LOC21406996	196.678	184.005	209.351	1.13774	0.186175	0.244622	1	no changed	164	172	237	227	266.37	281.14	326.24	289.11	NW_010357726.1	296037	299328	2.97684e+17	ID=gene-LOC21406996;Dbxref=GeneID:21406996;Name=LOC21406996;gbkey=Gene;gene=LOC21406996;gene_biotype=protein_coding
LOC21407000	907.829	854.777	960.88	1.12413	0.168809	0.242453	1	no changed	856	704	1042	1092	1390.31	1150.72	1434.35	1390.77	NW_010357726.1	309294	313257	3.09704e+35	ID=gene-LOC21407000;Dbxref=GeneID:21407000;Name=LOC21407000;gbkey=Gene;gene=LOC21407000;gene_biotype=protein_coding
LOC21407001	452.349	445.219	459.479	1.03203	0.0454847	0.716122	1	no changed	395	418	503	517	641.55	683.24	692.4	658.45	NW_010357726.1	340220	348820	3.41829e+41	ID=gene-LOC21407001;Dbxref=GeneID:21407001;Name=LOC21407001;gbkey=Gene;gene=LOC21407001;gene_biotype=protein_coding
LOC21407004	14.282	13.7096	14.8544	1.0835	0.115702	0.901559	1	no changed	16	9	16	17	25.99	14.71	22.02	21.65	NW_010357726.1	395342	399830	3.98101e+17	ID=gene-LOC21407004;Dbxref=GeneID:21407004;Name=LOC21407004;gbkey=Gene;gene=LOC21407004;gene_biotype=protein_coding
LOC21407006	176.556	161.548	191.565	1.18581	0.245877	0.140395	1	no changed	143	152	223	201	232.26	248.45	306.97	255.99	NW_010357726.1	418255	420796	420088420104	ID=gene-LOC21407006;Dbxref=GeneID:21407006;Name=LOC21407006;gbkey=Gene;gene=LOC21407006;gene_biotype=protein_coding
LOC21407007	190.811	167.02	214.603	1.2849	0.361654	0.0203911	0.911403	no changed	147	158	218	260	238.76	258.26	300.08	331.14	NW_010357726.1	425178	432008	4.27844e+17	ID=gene-LOC21407007;Dbxref=GeneID:21407007;Name=LOC21407007;gbkey=Gene;gene=LOC21407007;gene_biotype=protein_coding
LOC21407008	0.275078	0.550156	0	0	#NAME?	0.911095	1	no changed	1	0	0	0	1.62	0	0	0	NW_010357726.1	433775	437109	434013	ID=gene-LOC21407008;Dbxref=GeneID:21407008;Name=LOC21407008;gbkey=Gene;gene=LOC21407008;gene_biotype=protein_coding
LOC21407009	68.8781	73.4008	64.3553	0.876765	-0.189737	0.449551	1	no changed	69	65	69	74	112.07	106.25	94.98	94.25	NW_010357726.1	440102	445676	443275444139	ID=gene-LOC21407009;Dbxref=GeneID:21407009;Name=LOC21407009;gbkey=Gene;gene=LOC21407009;gene_biotype=pseudogene;pseudo=true
LOC21407011	0.275078	0.550156	0	0	#NAME?	0.911095	1	no changed	1	0	0	0	1.62	0	0	0	NW_010357726.1	452359	454893	453796	ID=gene-LOC21407011;Dbxref=GeneID:21407011;Name=LOC21407011;gbkey=Gene;gene=LOC21407011;gene_biotype=protein_coding
LOC21407012	252.868	256.999	248.738	0.967856	-0.0471357	0.822907	1	no changed	261	208	253	301	423.91	339.99	348.26	383.35	NW_010357726.1	461859	467045	4.6219e+23	ID=gene-LOC21407012;Dbxref=GeneID:21407012;Name=LOC21407012;gbkey=Gene;gene=LOC21407012;gene_biotype=protein_coding
LOC21407014	165.677	163.198	168.156	1.03038	0.0431741	0.792524	1	no changed	146	152	166	209	237.13	248.45	228.5	266.18	NW_010357726.1	476044	480097	478322478930	ID=gene-LOC21407014;Dbxref=GeneID:21407014;Name=LOC21407014;gbkey=Gene;gene=LOC21407014;gene_biotype=protein_coding
LOC21407016	38.6874	40.5589	36.8159	0.907715	-0.139689	0.741256	1	no changed	43	31	48	33	69.84	50.67	66.07	42.03	NW_010357726.1	494122	499619	499064	ID=gene-LOC21407016;Dbxref=GeneID:21407016;Name=LOC21407016;gbkey=Gene;gene=LOC21407016;gene_biotype=protein_coding
LOC21407018	14.8709	19.1914	10.5504	0.549744	-0.863168	0.212925	1	no changed	22	13	16	7	35.73	21.25	22.02	8.92	NW_010357726.1	509967	513349	510513511230	ID=gene-LOC21407018;Dbxref=GeneID:21407018;Name=LOC21407018;gbkey=Gene;gene=LOC21407018;gene_biotype=protein_coding
LOC21407021	12.3188	15.3551	9.28256	0.604525	-0.726125	0.349574	1	no changed	18	10	6	15	29.24	16.35	8.26	19.1	NW_010357726.1	544595	552825	547155	ID=gene-LOC21407021;Dbxref=GeneID:21407021;Name=LOC21407021;gbkey=Gene;gene=LOC21407021;gene_biotype=protein_coding
LOC21407022	136.475	125.96	146.991	1.16697	0.222763	0.208381	1	no changed	113	117	143	185	183.53	191.24	196.84	235.62	NW_010357726.1	561442	566424	563359565603	ID=gene-LOC21407022;Dbxref=GeneID:21407022;Name=LOC21407022;gbkey=Gene;gene=LOC21407022;gene_biotype=protein_coding
LOC21407023	49.7126	55.8451	43.5802	0.780376	-0.357758	0.217893	1	no changed	47	55	45	52	76.34	89.9	61.94	66.23	NW_010357726.1	567466	571057	5.68354e+23	ID=gene-LOC21407023;Dbxref=GeneID:21407023;Name=LOC21407023;gbkey=Gene;gene=LOC21407023;gene_biotype=protein_coding
LOC21407024	162.521	149.925	175.117	1.16803	0.224078	0.437405	1	no changed	108	166	189	200	175.41	271.33	260.17	254.72	NW_010357726.1	574264	581162	5.74517e+17	ID=gene-LOC21407024;Dbxref=GeneID:21407024;Name=LOC21407024;gbkey=Gene;gene=LOC21407024;gene_biotype=protein_coding
LOC21407026	183.29	180.213	186.366	1.03414	0.0484302	0.781122	1	no changed	169	160	201	213	274.49	261.53	276.68	271.28	NW_010357726.1	595375	597186	5.9625e+17	ID=gene-LOC21407026;Dbxref=GeneID:21407026;Name=LOC21407026;gbkey=Gene;gene=LOC21407026;gene_biotype=protein_coding
LOC21407027	146.107	155.57	136.644	0.878346	-0.187139	0.303539	1	no changed	147	137	132	173	238.76	223.93	181.7	220.33	NW_010357726.1	603702	609829	6.03863e+35	ID=gene-LOC21407027;Dbxref=GeneID:21407027;Name=LOC21407027;gbkey=Gene;gene=LOC21407027;gene_biotype=protein_coding
LOC21407028	2.25525	2.1957	2.3148	1.05424	0.0762048	1	1	no changed	3	1	4	1	4.87	1.63	5.51	1.27	NW_010357726.1	611796	614808	6.12152e+23	ID=gene-LOC21407028;Dbxref=GeneID:21407028;Name=LOC21407028;gbkey=Gene;gene=LOC21407028;gene_biotype=protein_coding
LOC21407030	36.9014	38.3189	35.484	0.926019	-0.110886	0.779727	1	no changed	31	39	47	31	50.35	63.75	64.7	39.48	NW_010357726.1	618375	624082	6.19466e+17	ID=gene-LOC21407030;Dbxref=GeneID:21407030;Name=LOC21407030;gbkey=Gene;gene=LOC21407030;gene_biotype=protein_coding
LOC21407032	74.4856	72.2217	76.7494	1.06269	0.0877222	0.831873	1	no changed	51	81	88	82	82.83	132.4	121.14	104.43	NW_010357726.1	632180	644094	6.33334e+23	ID=gene-LOC21407032;Dbxref=GeneID:21407032;Name=LOC21407032;gbkey=Gene;gene=LOC21407032;gene_biotype=protein_coding
LOC112094575	116.61	118.788	114.432	0.963331	-0.053897	0.809909	1	no changed	96	121	115	140	155.92	197.78	158.3	178.3	NW_010357726.1	645426	647833	647032	ID=gene-LOC112094575;Dbxref=GeneID:112094575;Name=LOC112094575;gbkey=Gene;gene=LOC112094575;gene_biotype=protein_coding
LOC21407034	0.215199	0	0.430398	Inf	Inf	1	1	no changed	0	0	0	1	0	0	0	1.27	NW_010357726.1	655367	656455	655866	ID=gene-LOC21407034;Dbxref=GeneID:21407034;Name=LOC21407034;gbkey=Gene;gene=LOC21407034;gene_biotype=protein_coding
LOC21407035	113.623	122.713	104.533	0.85185	-0.231329	0.233374	1	no changed	118	106	115	117	191.65	173.26	158.3	149.01	NW_010357726.1	661180	665000	6.62236e+35	ID=gene-LOC21407035;Dbxref=GeneID:21407035;Name=LOC21407035;gbkey=Gene;gene=LOC21407035;gene_biotype=protein_coding
LOC21407041	124.426	125.94	122.912	0.975956	-0.035112	0.865973	1	no changed	109	121	133	140	177.04	197.78	183.08	178.3	NW_010357726.1	730430	736661	7.30567e+35	ID=gene-LOC21407041;Dbxref=GeneID:21407041;Name=LOC21407041;gbkey=Gene;gene=LOC21407041;gene_biotype=protein_coding
LOC21407042	6.5047	4.93663	8.07278	1.63528	0.709538	0.470734	1	no changed	6	3	8	10	9.75	4.9	11.01	12.74	NW_010357726.1	742565	749692	7.42937e+35	ID=gene-LOC21407042;Dbxref=GeneID:21407042;Name=LOC21407042;gbkey=Gene;gene=LOC21407042;gene_biotype=protein_coding
LOC112094512	2.4109	4.3914	0.430398	0.0980093	-3.35094	0.100459	1	no changed	6	2	0	1	9.75	3.27	0	1.27	NW_010357726.1	765538	768462	7.66116e+23	ID=gene-LOC112094512;Dbxref=GeneID:112094512;Name=LOC112094512;gbkey=Gene;gene=LOC112094512;gene_biotype=protein_coding
LOC21407045	321.335	342.36	300.31	0.877174	-0.189066	0.151806	1	no changed	323	302	304	365	524.61	493.63	418.47	464.86	NW_010357726.1	770090	775497	7.70528e+17	ID=gene-LOC21407045;Dbxref=GeneID:21407045;Name=LOC21407045;gbkey=Gene;gene=LOC21407045;gene_biotype=protein_coding
LOC21407050	24.6801	24.1182	25.2419	1.04659	0.0656983	0.930885	1	no changed	26	18	28	28	42.23	29.42	38.54	35.66	NW_010357726.1	810372	815144	813267813281	ID=gene-LOC21407050;Dbxref=GeneID:21407050;Name=LOC21407050;gbkey=Gene;gene=LOC21407050;gene_biotype=protein_coding
LOC21407051	334.773	328.611	340.935	1.0375	0.0531137	0.686519	1	no changed	299	301	361	397	485.63	492	496.93	505.62	NW_010357726.1	815723	818456	8.16807e+23	ID=gene-LOC21407051;Dbxref=GeneID:21407051;Name=LOC21407051;gbkey=Gene;gene=LOC21407051;gene_biotype=protein_coding
LOC21407052	2.07807	0.550156	3.60599	6.55449	2.71248	0.203918	1	no changed	1	0	4	4	1.62	0	5.51	5.09	NW_010357726.1	819935	821489	820817820850	ID=gene-LOC21407052;Dbxref=GeneID:21407052;Name=LOC21407052;gbkey=Gene;gene=LOC21407052;gene_biotype=protein_coding
LOC21407053	156.559	140.234	172.884	1.23282	0.301966	0.0770059	1	no changed	133	123	187	197	216.02	201.05	257.41	250.9	NW_010357726.1	824307	826892	8.25518e+29	ID=gene-LOC21407053;Dbxref=GeneID:21407053;Name=LOC21407053;gbkey=Gene;gene=LOC21407053;gene_biotype=protein_coding
LOC112094533	0.4711	0	0.942199	Inf	Inf	0.729394	1	no changed	0	0	2	0	0	0	2.75	0	NW_010357726.1	886121	889880	888737	ID=gene-LOC112094533;Dbxref=GeneID:112094533;Name=LOC112094533;gbkey=Gene;gene=LOC112094533;gene_biotype=protein_coding
LOC21407060	64.905	57.5448	72.2653	1.25581	0.328617	0.191023	1	no changed	60	45	73	88	97.45	73.55	100.49	112.08	NW_010357726.1	897206	902567	8.99483e+17	ID=gene-LOC21407060;Dbxref=GeneID:21407060;Name=LOC21407060;gbkey=Gene;gene=LOC21407060;gene_biotype=protein_coding
LOC112094552	10.0107	8.77295	11.2484	1.28216	0.358582	0.657507	1	no changed	10	6	12	13	16.24	9.81	16.52	16.56	NW_010357726.1	903985	908310	9.0639e+17	ID=gene-LOC112094552;Dbxref=GeneID:112094552;Name=LOC112094552;gbkey=Gene;gene=LOC112094552;gene_biotype=protein_coding
LOC21407061	281.673	267.225	296.122	1.10813	0.148133	0.288537	1	no changed	234	254	328	329	380.06	415.18	451.5	419.01	NW_010357726.1	927132	931792	9.27329e+29	ID=gene-LOC21407061;Dbxref=GeneID:21407061;Name=LOC21407061;gbkey=Gene;gene=LOC21407061;gene_biotype=protein_coding
LOC21407062	32.8895	31.7662	34.0127	1.07072	0.0985786	0.807589	1	no changed	29	29	32	44	47.1	47.4	44.05	56.04	NW_010357726.1	937966	939300	937983938951	ID=gene-LOC21407062;Dbxref=GeneID:21407062;Name=LOC21407062;gbkey=Gene;gene=LOC21407062;gene_biotype=protein_coding
LOC21407063	0.550156	1.10031	0	0	#NAME?	0.61787	1	no changed	2	0	0	0	3.25	0	0	0	NW_010357726.1	945829	946989	945933945942	ID=gene-LOC21407063;Dbxref=GeneID:21407063;Name=LOC21407063;gbkey=Gene;gene=LOC21407063;gene_biotype=protein_coding
LOC112094603	1.46591	1.64062	1.29119	0.787016	-0.345536	1	1	no changed	1	2	0	3	1.62	3.27	0	3.82	NW_010357726.1	996451	997430	996486	ID=gene-LOC112094603;Dbxref=GeneID:112094603;Name=LOC112094603;gbkey=Gene;gene=LOC112094603;gene_biotype=pseudogene;pseudo=true
LOC112094604	0.215199	0	0.430398	Inf	Inf	1	1	no changed	0	0	0	1	0	0	0	1.27	NW_010357726.1	1007129	1007792	1007489	ID=gene-LOC112094604;Dbxref=GeneID:112094604;Name=LOC112094604;gbkey=Gene;gene=LOC112094604;gene_biotype=pseudogene;pseudo=true
LOC21386825	0.275078	0.550156	0	0	#NAME?	0.911095	1	no changed	1	0	0	0	1.62	0	0	0	NW_010357752.1	1465	3132	2621	ID=gene-LOC21386825;Dbxref=GeneID:21386825;Name=LOC21386825;gbkey=Gene;gene=LOC21386825;gene_biotype=protein_coding
LOC112094661	5.71161	3.82155	7.60168	1.98916	0.992161	0.341142	1	no changed	1	6	7	10	1.62	9.81	9.64	12.74	NW_010357752.1	5957	11863	75087811	ID=gene-LOC112094661;Dbxref=GeneID:112094661;Name=LOC112094661;gbkey=Gene;gene=LOC112094661;gene_biotype=protein_coding
LOC21386831	32.2916	29.0352	35.5481	1.22431	0.291971	0.437508	1	no changed	28	25	38	41	45.48	40.86	52.31	52.22	NW_010357752.1	62199	70253	6873168766	ID=gene-LOC21386831;Dbxref=GeneID:21386831;Name=LOC21386831;gbkey=Gene;gene=LOC21386831;gene_biotype=protein_coding
LOC21386832	10.9945	11.4794	10.5097	0.915524	-0.127331	0.915934	1	no changed	6	15	15	8	9.75	24.52	20.65	10.19	NW_010357752.1	76423	79417	76838	ID=gene-LOC21386832;Dbxref=GeneID:21386832;Name=LOC21386832;gbkey=Gene;gene=LOC21386832;gene_biotype=protein_coding
LOC21386834	0.938564	0.545232	1.3319	2.4428	1.28854	0.834221	1	no changed	0	1	1	2	0	1.63	1.38	2.55	NW_010357752.1	81689	83454	828968307783143	ID=gene-LOC21386834;Dbxref=GeneID:21386834;Name=LOC21386834;gbkey=Gene;gene=LOC21386834;gene_biotype=protein_coding
LOC21386836	276.248	249.08	303.415	1.21814	0.284682	0.0759905	1	no changed	203	252	338	335	329.71	411.91	465.27	426.65	NW_010357752.1	92573	100269	928079381595581	ID=gene-LOC21386836;Dbxref=GeneID:21386836;Name=LOC21386836;gbkey=Gene;gene=LOC21386836;gene_biotype=protein_coding
LOC21386074	73.4568	70.0654	76.8481	1.09681	0.133307	0.786931	1	no changed	56	72	101	68	90.95	117.69	139.03	86.6	NW_010357775.1	3785	4608	4022	ID=gene-LOC21386074;Dbxref=GeneID:21386074;Name=LOC21386074;gbkey=Gene;gene=LOC21386074;gene_biotype=protein_coding
LOC21386075	5.17259	3.29601	7.04917	2.1387	1.09673	0.404986	1	no changed	5	1	4	12	8.12	1.63	5.51	15.28	NW_010357775.1	5636	8810	72947922	ID=gene-LOC21386075;Dbxref=GeneID:21386075;Name=LOC21386075;gbkey=Gene;gene=LOC21386075;gene_biotype=protein_coding
LOC21386076	145.086	145.642	144.531	0.992367	-0.0110545	0.983269	1	no changed	124	142	146	176	201.4	232.11	200.97	224.15	NW_010357775.1	9926	14804	12480	ID=gene-LOC21386076;Dbxref=GeneID:21386076;Name=LOC21386076;gbkey=Gene;gene=LOC21386076;gene_biotype=protein_coding
LOC21386077	70.8787	69.9866	71.7708	1.02549	0.0363174	0.972562	1	no changed	40	88	82	77	64.97	143.84	112.88	98.07	NW_010357775.1	15906	22868	1834219290	ID=gene-LOC21386077;Dbxref=GeneID:21386077;Name=LOC21386077;gbkey=Gene;gene=LOC21386077;gene_biotype=protein_coding
LOC21386087	12.257	13.6554	10.8587	0.795191	-0.330626	0.777346	1	no changed	5	20	13	11	8.12	32.69	17.89	14.01	NW_010357775.1	63848	69657	6628168550	ID=gene-LOC21386087;Dbxref=GeneID:21386087;Name=LOC21386087;gbkey=Gene;gene=LOC21386087;gene_biotype=protein_coding
LOC21386088	3.02586	6.05172	0	0	#NAME?	0.285875	1	no changed	11	0	0	0	17.87	0	0	0	NW_010357775.1	69845	72009	71176	ID=gene-LOC21386088;Dbxref=GeneID:21386088;Name=LOC21386088;gbkey=Gene;gene=LOC21386088;gene_biotype=protein_coding
LOC21386089	29.8991	18.597	41.2013	2.21548	1.14762	0.00580955	0.602921	up	12	22	50	41	19.49	35.96	68.83	52.22	NW_010357775.1	73828	77293	76797	ID=gene-LOC21386089;Dbxref=GeneID:21386089;Name=LOC21386089;gbkey=Gene;gene=LOC21386089;gene_biotype=pseudogene;pseudo=true
LOC21386090	40.4693	44.3263	36.6124	0.825975	-0.27583	0.405274	1	no changed	33	48	43	38	53.6	78.46	59.19	48.4	NW_010357775.1	80923	82771	8107081478	ID=gene-LOC21386090;Dbxref=GeneID:21386090;Name=LOC21386090;gbkey=Gene;gene=LOC21386090;gene_biotype=protein_coding
LOC21386528	14.2395	13.6653	14.8137	1.08404	0.116414	0.916264	1	no changed	7	18	15	18	11.37	29.42	20.65	22.92	NW_010357787.1	24235	27098	24937	ID=gene-LOC21386528;Dbxref=GeneID:21386528;Name=LOC21386528;gbkey=Gene;gene=LOC21386528;gene_biotype=protein_coding
LOC21386531	12.6279	10.9539	14.3019	1.30564	0.38476	0.553653	1	no changed	10	10	13	19	16.24	16.35	17.89	24.2	NW_010357787.1	55110	59468	575185825258266	ID=gene-LOC21386531;Dbxref=GeneID:21386531;Name=LOC21386531;gbkey=Gene;gene=LOC21386531;gene_biotype=protein_coding
LOC21386532	6.10582	10.4086	1.80299	0.173221	-2.52932	0.0128673	0.77087	down	10	9	2	2	16.24	14.71	2.75	2.55	NW_010357787.1	69071	72933	71800	ID=gene-LOC21386532;Dbxref=GeneID:21386532;Name=LOC21386532;gbkey=Gene;gene=LOC21386532;gene_biotype=protein_coding
LOC21389157	1.05586	1.64062	0.4711	0.287147	-1.80014	0.610044	1	no changed	1	2	1	0	1.62	3.27	1.38	0	NW_010357850.1	13208	16733	16581	ID=gene-LOC21389157;Dbxref=GeneID:21389157;Name=LOC21389157;gbkey=Gene;gene=LOC21389157;gene_biotype=protein_coding
LOC21389159	1.25317	1.64554	0.860796	0.523107	-0.934822	0.871462	1	no changed	2	1	0	2	3.25	1.63	0	2.55	NW_010357850.1	53519	55806	5361455234	ID=gene-LOC21389159;Dbxref=GeneID:21389159;Name=LOC21389159;gbkey=Gene;gene=LOC21389159;gene_biotype=protein_coding
LOC21389161	42.1315	47.6272	36.6358	0.76922	-0.378533	0.240874	1	no changed	39	48	33	49	63.34	78.46	45.43	62.41	NW_010357850.1	73330	75875	7424975184	ID=gene-LOC21389161;Dbxref=GeneID:21389161;Name=LOC21389161;gbkey=Gene;gene=LOC21389161;gene_biotype=protein_coding
LOC21389162	71.441	75.0021	67.8799	0.90504	-0.143946	0.567276	1	no changed	62	75	71	80	100.7	122.59	97.73	101.89	NW_010357850.1	78239	83568	80783	ID=gene-LOC21389162;Dbxref=GeneID:21389162;Name=LOC21389162;gbkey=Gene;gene=LOC21389162;gene_biotype=protein_coding
LOC21389165	78.0974	79.9338	76.261	0.954052	-0.0678602	0.80456	1	no changed	67	79	76	94	108.82	129.13	104.62	119.72	NW_010357850.1	113064	115818	113661115154	ID=gene-LOC21389165;Dbxref=GeneID:21389165;Name=LOC21389165;gbkey=Gene;gene=LOC21389165;gene_biotype=protein_coding
LOC21389166	97.7626	94.1098	101.415	1.07763	0.10786	0.808395	1	no changed	67	105	123	101	108.82	171.63	169.31	128.63	NW_010357850.1	141470	149592	1.42034e+17	ID=gene-LOC21389166;Dbxref=GeneID:21389166;Name=LOC21389166;gbkey=Gene;gene=LOC21389166;gene_biotype=protein_coding
LOC21389167	20.6225	27.4142	13.8308	0.50451	-0.987046	0.0671762	1	no changed	31	19	12	19	50.35	31.06	16.52	24.2	NW_010357850.1	149966	153370	150934152033	ID=gene-LOC21389167;Dbxref=GeneID:21389167;Name=LOC21389167;gbkey=Gene;gene=LOC21389167;gene_biotype=protein_coding
LOC21386066	267.098	247.101	287.095	1.16185	0.216429	0.147886	1	no changed	244	207	286	354	396.3	338.35	393.69	450.85	NW_010357859.1	17081	23319	1.83292e+19	ID=gene-LOC21386066;Dbxref=GeneID:21386066;Name=LOC21386066;gbkey=Gene;gene=LOC21386066;gene_biotype=protein_coding
LOC21386071	22.7254	24.0591	21.3917	0.889131	-0.169532	0.837644	1	no changed	14	30	18	30	22.74	49.04	24.78	38.21	NW_010357859.1	72933	76982	7666176673	ID=gene-LOC21386071;Dbxref=GeneID:21386071;Name=LOC21386071;gbkey=Gene;gene=LOC21386071;gene_biotype=protein_coding
LOC21386072	112.514	107.874	117.154	1.08603	0.119065	0.565866	1	no changed	94	103	129	131	152.67	168.36	177.57	166.84	NW_010357859.1	78833	85091	8.19918e+19	ID=gene-LOC21386072;Dbxref=GeneID:21386072;Name=LOC21386072;gbkey=Gene;gene=LOC21386072;gene_biotype=protein_coding
LOC21387567	75.1584	83.7455	66.5714	0.794925	-0.331109	0.279053	1	no changed	66	87	60	89	107.2	142.21	82.59	113.35	NW_010357863.1	676	2722	10661276	ID=gene-LOC21387567;Dbxref=GeneID:21387567;Name=LOC21387567;gbkey=Gene;gene=LOC21387567;gene_biotype=protein_coding
LOC21387568	19.8352	23.013	16.6574	0.723824	-0.466289	0.330327	1	no changed	23	19	18	19	37.36	31.06	24.78	24.2	NW_010357863.1	5981	7594	68987420	ID=gene-LOC21387568;Dbxref=GeneID:21387568;Name=LOC21387568;gbkey=Gene;gene=LOC21387568;gene_biotype=protein_coding
LOC21387569	158.097	149.656	166.539	1.11281	0.15421	0.630285	1	no changed	164	109	158	214	266.37	178.17	217.49	272.55	NW_010357863.1	8422	15096	92209417	ID=gene-LOC21387569;Dbxref=GeneID:21387569;Name=LOC21387569;gbkey=Gene;gene=LOC21387569;gene_biotype=protein_coding
LOC21410928	78.1817	73.9608	82.4026	1.11414	0.155928	0.565629	1	no changed	72	63	100	82	116.94	102.98	137.65	104.43	NW_010357863.1	27118	28529	2746527483	ID=gene-LOC21410928;Dbxref=GeneID:21410928;Name=LOC21410928;gbkey=Gene;gene=LOC21410928;gene_biotype=protein_coding
LOC21387570	5.53711	3.82155	7.25268	1.89784	0.924358	0.401267	1	no changed	1	6	9	7	1.62	9.81	12.39	8.92	NW_010357863.1	30474	34338	322133409234117	ID=gene-LOC21387570;Dbxref=GeneID:21387570;Name=LOC21387570;gbkey=Gene;gene=LOC21387570;gene_biotype=protein_coding
LOC21387571	2.32692	3.28124	1.3726	0.418317	-1.25733	0.50113	1	no changed	2	4	2	1	3.25	6.54	2.75	1.27	NW_010357863.1	54990	58110	5510155353	ID=gene-LOC21387571;Dbxref=GeneID:21387571;Name=LOC21387571;gbkey=Gene;gene=LOC21387571;gene_biotype=protein_coding
LOC21387572	3.48689	4.3914	2.58239	0.588056	-0.765976	0.738226	1	no changed	6	2	0	6	9.75	3.27	0	7.64	NW_010357863.1	80669	84605	82671	ID=gene-LOC21387572;Dbxref=GeneID:21387572;Name=LOC21387572;gbkey=Gene;gene=LOC21387572;gene_biotype=protein_coding
LOC21387573	103.948	108.399	99.4964	0.917871	-0.123636	0.569678	1	no changed	90	108	97	125	146.18	176.53	133.52	159.2	NW_010357863.1	85285	85937	85469	ID=gene-LOC21387573;Dbxref=GeneID:21387573;Name=LOC21387573;gbkey=Gene;gene=LOC21387573;gene_biotype=lncRNA
LOC21387574	13.3693	13.1348	13.6039	1.03571	0.0506218	1	1	no changed	10	14	17	13	16.24	22.88	23.4	16.56	NW_010357863.1	92521	96323	95007	ID=gene-LOC21387574;Dbxref=GeneID:21387574;Name=LOC21387574;gbkey=Gene;gene=LOC21387574;gene_biotype=protein_coding
LOC21404618	0.508166	0.545232	0.4711	0.864035	-0.210838	1	1	no changed	0	1	1	0	0	1.63	1.38	0	NW_010357868.1	72234	76898	72970	ID=gene-LOC21404618;Dbxref=GeneID:21404618;Name=LOC21404618;gbkey=Gene;gene=LOC21404618;gene_biotype=protein_coding
LOC21404619	114.823	122.693	106.953	0.871707	-0.198085	0.315094	1	no changed	114	110	111	127	185.16	179.8	152.8	161.75	NW_010357868.1	87693	89984	8.80059e+29	ID=gene-LOC21404619;Dbxref=GeneID:21404619;Name=LOC21404619;gbkey=Gene;gene=LOC21404619;gene_biotype=protein_coding
LOC112095363	1.2686	1.6357	0.901497	0.55114	-0.859509	0.884517	1	no changed	0	3	1	1	0	4.9	1.38	1.27	NW_010357868.1	92020	93686	92077	ID=gene-LOC112095363;Dbxref=GeneID:112095363;Name=LOC112095363;gbkey=Gene;gene=LOC112095363;gene_biotype=protein_coding
LOC21404621	101.974	105.108	98.8391	0.940358	-0.0887185	0.685514	1	no changed	86	106	102	118	139.68	173.26	140.41	150.28	NW_010357868.1	96782	116227	9.91861e+34	ID=gene-LOC21404621;Dbxref=GeneID:21404621;Name=LOC21404621;gbkey=Gene;gene=LOC21404621;gene_biotype=protein_coding
LOC21404622	4.3388	2.18093	6.49667	2.97886	1.57476	0.538577	1	no changed	0	4	1	14	0	6.54	1.38	17.83	NW_010357868.1	126679	128054	1.27021e+17	ID=gene-LOC21404622;Dbxref=GeneID:21404622;Name=LOC21404622;gbkey=Gene;gene=LOC21404622;gene_biotype=protein_coding
LOC21404623	20.1521	12.5847	27.7195	2.20265	1.13924	0.0316987	1	up	9	14	36	25	14.62	22.88	49.56	31.84	NW_010357868.1	140175	145928	141861	ID=gene-LOC21404623;Dbxref=GeneID:21404623;Name=LOC21404623;gbkey=Gene;gene=LOC21404623;gene_biotype=protein_coding
LOC21404624	0.430398	0	0.860796	Inf	Inf	0.722819	1	no changed	0	0	0	2	0	0	0	2.55	NW_010357868.1	146324	149474	146704	ID=gene-LOC21404624;Dbxref=GeneID:21404624;Name=LOC21404624;gbkey=Gene;gene=LOC21404624;gene_biotype=protein_coding
LOC21404626	0.23555	0	0.4711	Inf	Inf	1	1	no changed	0	0	1	0	0	0	1.38	0	NW_010357868.1	183438	196260	195913	ID=gene-LOC21404626;Dbxref=GeneID:21404626;Name=LOC21404626;gbkey=Gene;gene=LOC21404626;gene_biotype=protein_coding
LOC21404628	25.9163	28.4752	23.3575	0.820277	-0.285816	0.50524	1	no changed	25	27	24	28	40.6	44.13	33.04	35.66	NW_010357868.1	215078	217948	2.15542e+35	ID=gene-LOC21404628;Dbxref=GeneID:21404628;Name=LOC21404628;gbkey=Gene;gene=LOC21404628;gene_biotype=protein_coding
LOC21404629	0.23555	0	0.4711	Inf	Inf	1	1	no changed	0	0	1	0	0	0	1.38	0	NW_010357868.1	229670	232535	231686	ID=gene-LOC21404629;Dbxref=GeneID:21404629;Name=LOC21404629;gbkey=Gene;gene=LOC21404629;gene_biotype=protein_coding
LOC21404631	12.4585	12.6043	12.3127	0.976859	-0.0337773	1	1	no changed	13	10	17	10	21.11	16.35	23.4	12.74	NW_010357868.1	237006	240522	239282	ID=gene-LOC21404631;Dbxref=GeneID:21404631;Name=LOC21404631;gbkey=Gene;gene=LOC21404631;gene_biotype=protein_coding
LOC21404636	60.9801	45.397	76.5632	1.68652	0.754053	0.0939857	1	no changed	29	54	94	75	47.1	88.27	129.39	95.52	NW_010357868.1	255863	259810	2.57322e+17	ID=gene-LOC21404636;Dbxref=GeneID:21404636;Name=LOC21404636;gbkey=Gene;gene=LOC21404636;gene_biotype=protein_coding
LOC21404637	64.3377	66.8384	61.837	0.925173	-0.112206	0.697423	1	no changed	65	57	60	78	105.57	93.17	82.59	99.34	NW_010357868.1	259760	266418	262219265304	ID=gene-LOC21404637;Dbxref=GeneID:21404637;Name=LOC21404637;gbkey=Gene;gene=LOC21404637;gene_biotype=protein_coding
LOC21404638	59.8498	60.2414	59.4581	0.986998	-0.0188813	0.971827	1	no changed	54	56	65	67	87.71	91.53	89.47	85.33	NW_010357868.1	268192	270848	268680269163	ID=gene-LOC21404638;Dbxref=GeneID:21404638;Name=LOC21404638;gbkey=Gene;gene=LOC21404638;gene_biotype=protein_coding
LOC21404639	30.1811	30.101	30.2612	1.00532	0.00765832	1	1	no changed	23	32	35	32	37.36	52.31	48.18	40.76	NW_010357868.1	273385	275487	275015	ID=gene-LOC21404639;Dbxref=GeneID:21404639;Name=LOC21404639;gbkey=Gene;gene=LOC21404639;gene_biotype=protein_coding
LOC21404642	62.9645	62.4519	63.4772	1.01642	0.0234934	0.932989	1	no changed	60	54	58	84	97.45	88.27	79.84	106.98	NW_010357868.1	277766	283764	2.78899e+23	ID=gene-LOC21404642;Dbxref=GeneID:21404642;Name=LOC21404642;gbkey=Gene;gene=LOC21404642;gene_biotype=protein_coding
LOC21404643	2.58657	3.84124	1.3319	0.346735	-1.52809	0.377716	1	no changed	5	2	1	2	8.12	3.27	1.38	2.55	NW_010357868.1	284652	289996	284980	ID=gene-LOC21404643;Dbxref=GeneID:21404643;Name=LOC21404643;gbkey=Gene;gene=LOC21404643;gene_biotype=protein_coding
LOC21404645	160.358	156.026	164.689	1.05552	0.0779561	0.662022	1	no changed	129	156	176	190	209.52	254.99	242.27	241.98	NW_010357868.1	299204	303978	2.9962e+29	ID=gene-LOC21404645;Dbxref=GeneID:21404645;Name=LOC21404645;gbkey=Gene;gene=LOC21404645;gene_biotype=protein_coding
LOC21404646	81.3965	76.063	86.7299	1.14024	0.189336	0.488192	1	no changed	56	83	90	103	90.95	135.67	123.89	131.18	NW_010357868.1	305141	312998	307468	ID=gene-LOC21404646;Dbxref=GeneID:21404646;Name=LOC21404646;gbkey=Gene;gene=LOC21404646;gene_biotype=protein_coding
LOC21404647	0.272616	0.545232	0	0	#NAME?	0.910281	1	no changed	0	1	0	0	0	1.63	0	0	NW_010357868.1	315926	320877	316917	ID=gene-LOC21404647;Dbxref=GeneID:21404647;Name=LOC21404647;gbkey=Gene;gene=LOC21404647;gene_biotype=protein_coding
LOC21404652	26.1419	22.453	29.8308	1.32859	0.409896	0.332169	1	no changed	20	21	35	31	32.48	34.33	48.18	39.48	NW_010357868.1	351379	355254	351877353599	ID=gene-LOC21404652;Dbxref=GeneID:21404652;Name=LOC21404652;gbkey=Gene;gene=LOC21404652;gene_biotype=protein_coding
LOC21404656	0.723365	0.545232	0.901497	1.65342	0.725453	1	1	no changed	0	1	1	1	0	1.63	1.38	1.27	NW_010357868.1	371331	373262	371958372467	ID=gene-LOC21404656;Dbxref=GeneID:21404656;Name=LOC21404656;gbkey=Gene;gene=LOC21404656;gene_biotype=protein_coding
LOC21404662	2.44859	0	4.89718	Inf	Inf	0.0269813	0.996661	up	0	0	4	7	0	0	5.51	8.92	NW_010357868.1	397046	398526	3.98078e+17	ID=gene-LOC21404662;Dbxref=GeneID:21404662;Name=LOC21404662;gbkey=Gene;gene=LOC21404662;gene_biotype=protein_coding
LOC21404664	1.96111	2.20062	1.72159	0.78232	-0.35417	1	1	no changed	4	0	0	4	6.5	0	0	5.09	NW_010357868.1	404696	409521	405219	ID=gene-LOC21404664;Dbxref=GeneID:21404664;Name=LOC21404664;gbkey=Gene;gene=LOC21404664;gene_biotype=protein_coding
LOC21404665	3.39112	2.74586	4.03639	1.46999	0.555809	0.767418	1	no changed	4	1	4	5	6.5	1.63	5.51	6.37	NW_010357868.1	410244	412894	410912	ID=gene-LOC21404665;Dbxref=GeneID:21404665;Name=LOC21404665;gbkey=Gene;gene=LOC21404665;gene_biotype=protein_coding
LOC21404668	0.70665	0	1.4133	Inf	Inf	0.602056	1	no changed	0	0	3	0	0	0	4.13	0	NW_010357868.1	419960	423548	423413	ID=gene-LOC21404668;Dbxref=GeneID:21404668;Name=LOC21404668;gbkey=Gene;gene=LOC21404668;gene_biotype=protein_coding
LOC21404669	9.13638	9.29849	8.97427	0.965133	-0.0512009	1	1	no changed	6	11	9	11	9.75	17.98	12.39	14.01	NW_010357868.1	424435	427997	426260	ID=gene-LOC21404669;Dbxref=GeneID:21404669;Name=LOC21404669;gbkey=Gene;gene=LOC21404669;gene_biotype=protein_coding
LOC21404670	67.539	70.6993	64.3787	0.910599	-0.135112	0.698924	1	no changed	74	55	59	85	120.19	89.9	81.22	108.26	NW_010357868.1	428544	435282	4.28927e+23	ID=gene-LOC21404670;Dbxref=GeneID:21404670;Name=LOC21404670;gbkey=Gene;gene=LOC21404670;gene_biotype=protein_coding
LOC21404671	49.8642	60.266	39.4624	0.654803	-0.610867	0.0336449	1	no changed	59	51	39	49	95.83	83.36	53.68	62.41	NW_010357868.1	438099	441773	440271	ID=gene-LOC21404671;Dbxref=GeneID:21404671;Name=LOC21404671;gbkey=Gene;gene=LOC21404671;gene_biotype=protein_coding
LOC21404672	32.2878	43.2654	21.3103	0.492549	-1.02166	0.00517907	0.570064	down	39	40	16	32	63.34	65.38	22.02	40.76	NW_010357868.1	443012	445438	4.43545e+17	ID=gene-LOC21404672;Dbxref=GeneID:21404672;Name=LOC21404672;gbkey=Gene;gene=LOC21404672;gene_biotype=protein_coding
LOC112095355	17.638	16.4259	18.85	1.14758	0.198596	0.734382	1	no changed	14	16	19	23	22.74	26.15	26.15	29.29	NW_010357868.1	446485	448832	447273447399	ID=gene-LOC112095355;Dbxref=GeneID:112095355;Name=LOC112095355;gbkey=Gene;gene=LOC112095355;gene_biotype=protein_coding
LOC21404674	5.61371	4.91694	6.31048	1.28342	0.359991	0.803718	1	no changed	2	7	7	7	3.25	11.44	9.64	8.92	NW_010357868.1	455023	457603	455457	ID=gene-LOC21404674;Dbxref=GeneID:21404674;Name=LOC21404674;gbkey=Gene;gene=LOC21404674;gene_biotype=protein_coding
LOC21404676	15.7316	13.125	18.3382	1.3972	0.482543	0.38039	1	no changed	8	16	17	24	12.99	26.15	23.4	30.57	NW_010357868.1	469162	472527	4.71173e+29	ID=gene-LOC21404676;Dbxref=GeneID:21404676;Name=LOC21404676;gbkey=Gene;gene=LOC21404676;gene_biotype=protein_coding
LOC21404677	1.75641	2.18093	1.3319	0.610701	-0.711461	0.883369	1	no changed	0	4	1	2	0	6.54	1.38	2.55	NW_010357868.1	472789	475651	474547474897	ID=gene-LOC21404677;Dbxref=GeneID:21404677;Name=LOC21404677;gbkey=Gene;gene=LOC21404677;gene_biotype=protein_coding
LOC21404679	1.0009	1.10031	0.901497	0.819311	-0.287517	1	1	no changed	2	0	1	1	3.25	0	1.38	1.27	NW_010357868.1	476837	478546	477113478047	ID=gene-LOC21404679;Dbxref=GeneID:21404679;Name=LOC21404679;gbkey=Gene;gene=LOC21404679;gene_biotype=protein_coding
LOC112095180	44.4809	43.2703	45.6915	1.05595	0.078548	0.816811	1	no changed	40	39	44	58	64.97	63.75	60.57	73.87	NW_010357868.1	529904	537035	532417	ID=gene-LOC112095180;Dbxref=GeneID:112095180;Name=LOC112095180;gbkey=Gene;gene=LOC112095180;gene_biotype=protein_coding
LOC21404682	575.817	613.26	538.374	0.877889	-0.187889	0.129241	1	no changed	528	592	612	581	857.57	967.65	842.44	739.96	NW_010357868.1	538296	544265	5.39612e+41	ID=gene-LOC21404682;Dbxref=GeneID:21404682;Name=LOC21404682;gbkey=Gene;gene=LOC21404682;gene_biotype=protein_coding
LOC21404684	24.8851	21.3527	28.4175	1.33086	0.412364	0.339663	1	no changed	18	21	32	31	29.24	34.33	44.05	39.48	NW_010357868.1	569567	576626	5.70078e+17	ID=gene-LOC21404684;Dbxref=GeneID:21404684;Name=LOC21404684;gbkey=Gene;gene=LOC21404684;gene_biotype=protein_coding
LOC21404686	0.545232	1.09046	0	0	#NAME?	0.616557	1	no changed	0	2	0	0	0	3.27	0	0	NW_010357868.1	583178	583705	583358583364	ID=gene-LOC21404686;Dbxref=GeneID:21404686;Name=LOC21404686;gbkey=Gene;gene=LOC21404686;gene_biotype=protein_coding
LOC21404690	1.52942	1.64554	1.4133	0.858865	-0.219497	1	1	no changed	2	1	3	0	3.25	1.63	4.13	0	NW_010357868.1	606534	607335	606784606811	ID=gene-LOC21404690;Dbxref=GeneID:21404690;Name=LOC21404690;gbkey=Gene;gene=LOC21404690;gene_biotype=protein_coding
LOC21404691	15.8578	16.4308	15.2848	0.930249	-0.104311	0.905815	1	no changed	15	15	16	18	24.36	24.52	22.02	22.92	NW_010357868.1	607839	616331	6.11936e+23	ID=gene-LOC21404691;Dbxref=GeneID:21404691;Name=LOC21404691;gbkey=Gene;gene=LOC21404691;gene_biotype=protein_coding
LOC21404692	0.23555	0	0.4711	Inf	Inf	1	1	no changed	0	0	1	0	0	0	1.38	0	NW_010357868.1	618703	624416	619494	ID=gene-LOC21404692;Dbxref=GeneID:21404692;Name=LOC21404692;gbkey=Gene;gene=LOC21404692;gene_biotype=protein_coding
LOC21404693	109.57	110.099	109.04	0.990388	-0.0139346	0.960701	1	no changed	103	98	120	122	167.29	160.19	165.18	155.38	NW_010357868.1	631095	637005	6.32772e+17	ID=gene-LOC21404693;Dbxref=GeneID:21404693;Name=LOC21404693;gbkey=Gene;gene=LOC21404693;gene_biotype=protein_coding
LOC21404699	58.4177	53.7479	63.0875	1.17377	0.231147	0.618008	1	no changed	64	34	59	82	103.95	55.57	81.22	104.43	NW_010357868.1	650492	651496	650857	ID=gene-LOC21404699;Dbxref=GeneID:21404699;Name=LOC21404699;gbkey=Gene;gene=LOC21404699;gene_biotype=protein_coding
LOC21404700	1.31551	2.20062	0.430398	0.19558	-2.35417	0.608903	1	no changed	4	0	0	1	6.5	0	0	1.27	NW_010357868.1	653318	655312	653947654904	ID=gene-LOC21404700;Dbxref=GeneID:21404700;Name=LOC21404700;gbkey=Gene;gene=LOC21404700;gene_biotype=protein_coding
LOC21404705	1.97525	1.6357	2.3148	1.41518	0.500981	0.965517	1	no changed	0	3	4	1	0	4.9	5.51	1.27	NW_010357868.1	679429	688619	682897	ID=gene-LOC21404705;Dbxref=GeneID:21404705;Name=LOC21404705;gbkey=Gene;gene=LOC21404705;gene_biotype=protein_coding
LOC21404706	3.48774	1.09539	5.88008	5.36804	2.4244	0.102142	1	no changed	1	1	7	6	1.62	1.63	9.64	7.64	NW_010357868.1	689091	694667	694078694476	ID=gene-LOC21404706;Dbxref=GeneID:21404706;Name=LOC21404706;gbkey=Gene;gene=LOC21404706;gene_biotype=protein_coding
LOC21404709	158.403	161.091	155.715	0.966627	-0.0489688	0.789104	1	no changed	161	133	167	179	261.49	217.39	229.88	227.97	NW_010357868.1	704362	707823	704725	ID=gene-LOC21404709;Dbxref=GeneID:21404709;Name=LOC21404709;gbkey=Gene;gene=LOC21404709;gene_biotype=protein_coding
LOC21404711	33.8649	36.1773	31.5524	0.872159	-0.197336	0.597597	1	no changed	39	27	35	35	63.34	44.13	48.18	44.58	NW_010357868.1	716102	721630	717314717729	ID=gene-LOC21404711;Dbxref=GeneID:21404711;Name=LOC21404711;gbkey=Gene;gene=LOC21404711;gene_biotype=protein_coding
LOC21384095	8.86086	10.4283	7.29338	0.699381	-0.51585	0.620082	1	no changed	14	5	10	6	22.74	8.17	13.77	7.64	NW_010357911.1	1998	3722	344834963507	ID=gene-LOC21384095;Dbxref=GeneID:21384095;Name=LOC21384095;gbkey=Gene;gene=LOC21384095;gene_biotype=pseudogene;pseudo=true
LOC21393480	165.527	151.104	179.951	1.1909	0.252054	0.137205	1	no changed	126	150	202	197	204.65	245.18	278.06	250.9	NW_010357935.1	2989	7335	4399465058046130	ID=gene-LOC21393480;Dbxref=GeneID:21393480;Name=LOC21393480;gbkey=Gene;gene=LOC21393480;gene_biotype=protein_coding
LOC21393484	24.5507	24.6388	24.4625	0.992845	-0.0103603	1	1	no changed	21	24	30	24	34.11	39.23	41.3	30.57	NW_010357935.1	16316	19134	1864418895	ID=gene-LOC21393484;Dbxref=GeneID:21393484;Name=LOC21393484;gbkey=Gene;gene=LOC21393484;gene_biotype=protein_coding
LOC21393487	72.0901	68.3903	75.7899	1.1082	0.148212	0.670942	1	no changed	48	77	75	94	77.96	125.86	103.24	119.72	NW_010357935.1	36935	41176	3750638790	ID=gene-LOC21393487;Dbxref=GeneID:21393487;Name=LOC21393487;gbkey=Gene;gene=LOC21393487;gene_biotype=protein_coding
LOC112095373	20.0761	21.3428	18.8093	0.881296	-0.182302	0.745671	1	no changed	16	23	18	24	25.99	37.59	24.78	30.57	NW_010357935.1	45091	47622	47246	ID=gene-LOC112095373;Dbxref=GeneID:112095373;Name=LOC112095373;gbkey=Gene;gene=LOC112095373;gene_biotype=protein_coding
LOC21393488	292.586	309.366	275.806	0.891521	-0.165659	0.22824	1	no changed	266	299	273	342	432.03	488.73	375.79	435.57	NW_010357935.1	46568	56420	4.72465e+24	ID=gene-LOC21393488;Dbxref=GeneID:21393488;Name=LOC21393488;gbkey=Gene;gene=LOC21393488;gene_biotype=protein_coding
LOC21393494	1.4133	0	2.8266	Inf	Inf	0.444186	1	no changed	0	0	6	0	0	0	8.26	0	NW_010357935.1	108292	109996	109801109815	ID=gene-LOC21393494;Dbxref=GeneID:21393494;Name=LOC21393494;gbkey=Gene;gene=LOC21393494;gene_biotype=pseudogene;pseudo=true
LOC21393497	11.4726	8.21295	14.7323	1.79378	0.843006	0.194657	1	no changed	7	8	13	20	11.37	13.08	17.89	25.47	NW_010357935.1	120561	122716	1.21945e+23	ID=gene-LOC21393497;Dbxref=GeneID:21393497;Name=LOC21393497;gbkey=Gene;gene=LOC21393497;gene_biotype=protein_coding
LOC112095372	72.4284	81.5251	63.3317	0.776837	-0.364317	0.323237	1	no changed	58	91	65	76	94.2	148.74	89.47	96.79	NW_010357935.1	138502	139704	138516138729	ID=gene-LOC112095372;Dbxref=GeneID:112095372;Name=LOC112095372;gbkey=Gene;gene=LOC112095372;gene_biotype=protein_coding
LOC21393499	186.87	187.223	186.517	0.996232	-0.00544577	1	1	no changed	153	189	173	244	248.5	308.93	238.14	310.76	NW_010357935.1	195114	198630	1.95532e+29	ID=gene-LOC21393499;Dbxref=GeneID:21393499;Name=LOC21393499;gbkey=Gene;gene=LOC21393499;gene_biotype=protein_coding
LOC21393501	0.550156	1.10031	0	0	#NAME?	0.61787	1	no changed	2	0	0	0	3.25	0	0	0	NW_010357935.1	244935	245529	245317	ID=gene-LOC21393501;Dbxref=GeneID:21393501;Name=LOC21393501;gbkey=Gene;gene=LOC21393501;gene_biotype=protein_coding
LOC21393503	198.544	209.779	187.308	0.892882	-0.163459	0.290163	1	no changed	194	189	203	213	315.09	308.93	279.44	271.28	NW_010357935.1	268871	272816	270998	ID=gene-LOC21393503;Dbxref=GeneID:21393503;Name=LOC21393503;gbkey=Gene;gene=LOC21393503;gene_biotype=protein_coding
LOC21393505	0.272616	0.545232	0	0	#NAME?	0.910281	1	no changed	0	1	0	0	0	1.63	0	0	NW_010357935.1	296054	297644	297506	ID=gene-LOC21393505;Dbxref=GeneID:21393505;Name=LOC21393505;gbkey=Gene;gene=LOC21393505;gene_biotype=protein_coding
LOC21393506	62.3632	65.6987	59.0277	0.898462	-0.154471	0.557918	1	no changed	55	65	65	66	89.33	106.25	89.47	84.06	NW_010357935.1	306060	318671	3.10353e+17	ID=gene-LOC21393506;Dbxref=GeneID:21393506;Name=LOC21393506;gbkey=Gene;gene=LOC21393506;gene_biotype=protein_coding
LOC21396943	25.9029	29.0007	22.805	0.786361	-0.346736	0.417307	1	no changed	21	32	21	30	34.11	52.31	28.91	38.21	NW_010357938.1	903	2642	180118671876	ID=gene-LOC21396943;Dbxref=GeneID:21396943;Name=LOC21396943;gbkey=Gene;gene=LOC21396943;gene_biotype=protein_coding
LOC21396944	1.69899	1.6357	1.76229	1.0774	0.107549	1	1	no changed	0	3	1	3	0	4.9	1.38	3.82	NW_010357938.1	4211	8364	6739	ID=gene-LOC21396944;Dbxref=GeneID:21396944;Name=LOC21396944;gbkey=Gene;gene=LOC21396944;gene_biotype=protein_coding
LOC21396946	381.896	401.506	362.286	0.902317	-0.148294	0.230688	1	no changed	376	357	378	428	610.69	583.53	520.33	545.1	NW_010357938.1	22815	27507	2.41712e+29	ID=gene-LOC21396946;Dbxref=GeneID:21396946;Name=LOC21396946;gbkey=Gene;gene=LOC21396946;gene_biotype=protein_coding
LOC21396947	7.87881	7.13233	8.62528	1.20932	0.274198	0.817719	1	no changed	9	4	11	8	14.62	6.54	15.14	10.19	NW_010357938.1	28504	39388	290813444635999	ID=gene-LOC21396947;Dbxref=GeneID:21396947;Name=LOC21396947;gbkey=Gene;gene=LOC21396947;gene_biotype=protein_coding
LOC21396950	30.1872	24.6635	35.7109	1.44793	0.53399	0.162799	1	no changed	26	19	42	37	42.23	31.06	57.81	47.12	NW_010357938.1	57130	66622	5.72046e+24	ID=gene-LOC21396950;Dbxref=GeneID:21396950;Name=LOC21396950;gbkey=Gene;gene=LOC21396950;gene_biotype=protein_coding
LOC21396952	0.998443	1.09539	0.901497	0.822994	-0.281046	1	1	no changed	1	1	1	1	1.62	1.63	1.38	1.27	NW_010357938.1	86481	96263	867259103595154	ID=gene-LOC21396952;Dbxref=GeneID:21396952;Name=LOC21396952;gbkey=Gene;gene=LOC21396952;gene_biotype=protein_coding
LOC21396955	22.5187	17.5213	27.516	1.57043	0.651164	0.143929	1	no changed	15	17	31	30	24.36	27.79	42.67	38.21	NW_010357938.1	113744	125729	115060120370	ID=gene-LOC21396955;Dbxref=GeneID:21396955;Name=LOC21396955;gbkey=Gene;gene=LOC21396955;gene_biotype=protein_coding
LOC21396956	2.58657	3.84124	1.3319	0.346735	-1.52809	0.377716	1	no changed	5	2	1	2	8.12	3.27	1.38	2.55	NW_010357938.1	125946	128778	126324	ID=gene-LOC21396956;Dbxref=GeneID:21396956;Name=LOC21396956;gbkey=Gene;gene=LOC21396956;gene_biotype=protein_coding
LOC21396961	0.550156	1.10031	0	0	#NAME?	0.61787	1	no changed	2	0	0	0	3.25	0	0	0	NW_010357938.1	220297	221803	221204221215	ID=gene-LOC21396961;Dbxref=GeneID:21396961;Name=LOC21396961;gbkey=Gene;gene=LOC21396961;gene_biotype=protein_coding
LOC21396964	128.138	127.095	129.182	1.01642	0.0235001	0.923946	1	no changed	122	110	139	148	198.15	179.8	191.34	188.49	NW_010357938.1	244777	245415	2.4507e+35	ID=gene-LOC21396964;Dbxref=GeneID:21396964;Name=LOC21396964;gbkey=Gene;gene=LOC21396964;gene_biotype=protein_coding
LOC21396965	1.17658	0.550156	1.80299	3.27724	1.71248	0.630509	1	no changed	1	0	2	2	1.62	0	2.75	2.55	NW_010357938.1	265499	268373	265798266151	ID=gene-LOC21396965;Dbxref=GeneID:21396965;Name=LOC21396965;gbkey=Gene;gene=LOC21396965;gene_biotype=protein_coding
LOC21396969	1.25681	1.10031	1.4133	1.28445	0.361154	1	1	no changed	2	0	3	0	3.25	0	4.13	0	NW_010357938.1	304729	308051	305199	ID=gene-LOC21396969;Dbxref=GeneID:21396969;Name=LOC21396969;gbkey=Gene;gene=LOC21396969;gene_biotype=protein_coding
LOC21396971	47.9787	46.026	49.9314	1.08485	0.117497	0.716167	1	no changed	46	38	53	58	74.71	62.11	72.96	73.87	NW_010357938.1	329918	333092	3.30517e+17	ID=gene-LOC21396971;Dbxref=GeneID:21396971;Name=LOC21396971;gbkey=Gene;gene=LOC21396971;gene_biotype=protein_coding
LOC21396972	0.272616	0.545232	0	0	#NAME?	0.910281	1	no changed	0	1	0	0	0	1.63	0	0	NW_010357938.1	341061	343402	342143	ID=gene-LOC21396972;Dbxref=GeneID:21396972;Name=LOC21396972;gbkey=Gene;gene=LOC21396972;gene_biotype=protein_coding
LOC21396974	6.50011	7.67264	5.32758	0.694361	-0.526242	0.627219	1	no changed	8	6	4	8	12.99	9.81	5.51	10.19	NW_010357938.1	368703	370905	369554369560	ID=gene-LOC21396974;Dbxref=GeneID:21396974;Name=LOC21396974;gbkey=Gene;gene=LOC21396974;gene_biotype=protein_coding
LOC21396976	288.762	289.747	287.776	0.993196	-0.00984905	0.997802	1	no changed	268	261	271	372	435.28	426.62	373.04	473.78	NW_010357938.1	412360	418920	4.14938e+17	ID=gene-LOC21396976;Dbxref=GeneID:21396976;Name=LOC21396976;gbkey=Gene;gene=LOC21396976;gene_biotype=protein_coding
LOC21396978	1.46954	1.09539	1.8437	1.68315	0.75116	0.910555	1	no changed	1	1	3	1	1.62	1.63	4.13	1.27	NW_010357938.1	422736	424380	424018	ID=gene-LOC21396978;Dbxref=GeneID:21396978;Name=LOC21396978;gbkey=Gene;gene=LOC21396978;gene_biotype=protein_coding
LOC112095380	67.6362	78.3325	56.9398	0.726899	-0.460174	0.0642049	1	no changed	74	69	56	71	120.19	112.78	77.09	90.43	NW_010357939.1	26777	100092	2.6872e+19	ID=gene-LOC112095380;Dbxref=GeneID:112095380;Name=LOC112095380;gbkey=Gene;gene=LOC112095380;gene_biotype=pseudogene;pseudo=true
LOC21386287	199.533	202.215	196.852	0.97348	-0.0387765	0.862727	1	no changed	208	161	226	210	337.83	263.16	311.1	267.46	NW_010357941.1	24481	29205	26257	ID=gene-LOC21386287;Dbxref=GeneID:21386287;Name=LOC21386287;gbkey=Gene;gene=LOC21386287;gene_biotype=protein_coding
LOC21386288	11.9826	13.6997	10.2655	0.749319	-0.416349	0.551081	1	no changed	14	11	9	14	22.74	17.98	12.39	17.83	NW_010357941.1	30565	39081	349923500735013	ID=gene-LOC21386288;Dbxref=GeneID:21386288;Name=LOC21386288;gbkey=Gene;gene=LOC21386288;gene_biotype=protein_coding
LOC21386290	0.272616	0.545232	0	0	#NAME?	0.910281	1	no changed	0	1	0	0	0	1.63	0	0	NW_010357941.1	54214	56444	56382	ID=gene-LOC21386290;Dbxref=GeneID:21386290;Name=LOC21386290;gbkey=Gene;gene=LOC21386290;gene_biotype=protein_coding
LOC21386291	24.866	21.9078	27.8243	1.27007	0.344904	0.420699	1	no changed	20	20	28	34	32.48	32.69	38.54	43.3	NW_010357941.1	57400	59838	578265818159573	ID=gene-LOC21386291;Dbxref=GeneID:21386291;Name=LOC21386291;gbkey=Gene;gene=LOC21386291;gene_biotype=protein_coding
LOC21386292	245.628	227.89	263.365	1.15567	0.208729	0.141796	1	no changed	218	198	274	312	354.07	323.64	377.17	397.36	NW_010357941.1	62749	73478	6989169933	ID=gene-LOC21386292;Dbxref=GeneID:21386292;Name=LOC21386292;gbkey=Gene;gene=LOC21386292;gene_biotype=protein_coding
LOC21386293	117.588	125.419	109.756	0.87511	-0.192464	0.306328	1	no changed	114	115	127	116	185.16	187.97	174.82	147.74	NW_010357941.1	76501	80493	78651	ID=gene-LOC21386293;Dbxref=GeneID:21386293;Name=LOC21386293;gbkey=Gene;gene=LOC21386293;gene_biotype=protein_coding
LOC21387577	31.2225	39.989	22.456	0.561555	-0.832502	0.0229919	0.939833	no changed	38	35	23	27	61.72	57.21	31.66	34.39	NW_010357944.1	9166	14621	10690	ID=gene-LOC21387577;Dbxref=GeneID:21387577;Name=LOC21387577;gbkey=Gene;gene=LOC21387577;gene_biotype=protein_coding
LOC21387580	3.3531	4.3914	2.3148	0.527121	-0.923795	0.536735	1	no changed	6	2	4	1	9.75	3.27	5.51	1.27	NW_010357944.1	30010	35667	3526035365	ID=gene-LOC21387580;Dbxref=GeneID:21387580;Name=LOC21387580;gbkey=Gene;gene=LOC21387580;gene_biotype=protein_coding
LOC21387581	6.238	7.10771	5.36828	0.755276	-0.404924	0.732383	1	no changed	4	9	5	7	6.5	14.71	6.88	8.92	NW_010357944.1	42347	45793	429844300843214	ID=gene-LOC21387581;Dbxref=GeneID:21387581;Name=LOC21387581;gbkey=Gene;gene=LOC21387581;gene_biotype=protein_coding
LOC21387582	48.6645	46.5367	50.7922	1.09144	0.126235	0.690982	1	no changed	39	46	53	60	63.34	75.19	72.96	76.42	NW_010357944.1	48191	51644	4947650624	ID=gene-LOC21387582;Dbxref=GeneID:21387582;Name=LOC21387582;gbkey=Gene;gene=LOC21387582;gene_biotype=protein_coding
LOC21387583	54.7593	58.6451	50.8736	0.867482	-0.205095	0.468309	1	no changed	62	45	55	58	100.7	73.55	75.71	73.87	NW_010357944.1	51636	53072	52057	ID=gene-LOC21387583;Dbxref=GeneID:21387583;Name=LOC21387583;gbkey=Gene;gene=LOC21387583;gene_biotype=protein_coding
LOC21387585	0.275078	0.550156	0	0	#NAME?	0.911095	1	no changed	1	0	0	0	1.62	0	0	0	NW_010357944.1	68091	71516	71476	ID=gene-LOC21387585;Dbxref=GeneID:21387585;Name=LOC21387585;gbkey=Gene;gene=LOC21387585;gene_biotype=protein_coding
LOC21387591	3.81318	4.92186	2.70449	0.549486	-0.863846	0.536	1	no changed	3	6	3	3	4.87	9.81	4.13	3.82	NW_010357944.1	128263	131402	128573128695	ID=gene-LOC21387591;Dbxref=GeneID:21387591;Name=LOC21387591;gbkey=Gene;gene=LOC21387591;gene_biotype=protein_coding
LOC21386672	22.4165	24.0985	20.7344	0.860403	-0.216916	0.650238	1	no changed	22	22	23	23	35.73	35.96	31.66	29.29	NW_010357949.1	32605	45107	3.43444e+19	ID=gene-LOC21386672;Dbxref=GeneID:21386672;Name=LOC21386672;gbkey=Gene;gene=LOC21386672;gene_biotype=protein_coding
LOC21395149	117.798	116.72	118.876	1.01846	0.026396	0.916838	1	no changed	119	94	129	135	193.28	153.65	177.57	171.94	NW_010357956.1	6	3381	1187	ID=gene-LOC21395149;Dbxref=GeneID:21395149;Name=LOC21395149;gbkey=Gene;gene=LOC21395149;gene_biotype=protein_coding;partial=true;start_range=.,7
LOC21395150	41.2996	42.1946	40.4046	0.957577	-0.0625392	0.890482	1	no changed	43	34	41	49	69.84	55.57	56.44	62.41	NW_010357956.1	6993	13225	8.64087e+30	ID=gene-LOC21395150;Dbxref=GeneID:21395150;Name=LOC21395150;gbkey=Gene;gene=LOC21395150;gene_biotype=protein_coding
LOC21395152	1.25188	1.09046	1.4133	1.29605	0.374125	1	1	no changed	0	2	3	0	0	3.27	4.13	0	NW_010357956.1	17973	23282	18256	ID=gene-LOC21395152;Dbxref=GeneID:21395152;Name=LOC21395152;gbkey=Gene;gene=LOC21395152;gene_biotype=protein_coding
LOC21395153	0.860796	0	1.72159	Inf	Inf	0.526489	1	no changed	0	0	0	4	0	0	0	5.09	NW_010357956.1	25376	30708	256813019330208	ID=gene-LOC21395153;Dbxref=GeneID:21395153;Name=LOC21395153;gbkey=Gene;gene=LOC21395153;gene_biotype=protein_coding
LOC21395154	158.031	162.668	153.394	0.942991	-0.0846844	0.631363	1	no changed	149	148	184	155	242	241.91	253.28	197.41	NW_010357956.1	35455	37664	3573537470	ID=gene-LOC21395154;Dbxref=GeneID:21395154;Name=LOC21395154;gbkey=Gene;gene=LOC21395154;gene_biotype=protein_coding
LOC21395157	0.275078	0.550156	0	0	#NAME?	0.911095	1	no changed	1	0	0	0	1.62	0	0	0	NW_010357956.1	57144	63916	60877	ID=gene-LOC21395157;Dbxref=GeneID:21395157;Name=LOC21395157;gbkey=Gene;gene=LOC21395157;gene_biotype=pseudogene;pseudo=true
LOC21395159	1.2161	1.10031	1.3319	1.21047	0.275568	1	1	no changed	2	0	1	2	3.25	0	1.38	2.55	NW_010357956.1	73344	84732	7701784140	ID=gene-LOC21395159;Dbxref=GeneID:21395159;Name=LOC21395159;gbkey=Gene;gene=LOC21395159;gene_biotype=protein_coding
LOC21395161	49.6166	47.6617	51.5715	1.08203	0.113745	0.709562	1	no changed	46	41	51	64	74.71	67.02	70.2	81.51	NW_010357956.1	110048	111678	110555111033	ID=gene-LOC21395161;Dbxref=GeneID:21395161;Name=LOC21395161;gbkey=Gene;gene=LOC21395161;gene_biotype=protein_coding
LOC21395163	1.92029	1.09539	2.74519	2.50614	1.32547	0.581242	1	no changed	1	1	4	2	1.62	1.63	5.51	2.55	NW_010357956.1	131667	140659	131826	ID=gene-LOC21395163;Dbxref=GeneID:21395163;Name=LOC21395163;gbkey=Gene;gene=LOC21395163;gene_biotype=protein_coding
LOC21395165	2.42633	4.38155	0.4711	0.107519	-3.21734	0.0888244	1	no changed	4	4	1	0	6.5	6.54	1.38	0	NW_010357956.1	152413	155502	153258153509	ID=gene-LOC21395165;Dbxref=GeneID:21395165;Name=LOC21395165;gbkey=Gene;gene=LOC21395165;gene_biotype=protein_coding
LOC21395166	4.01049	4.92678	3.09419	0.628034	-0.671085	0.657481	1	no changed	4	5	2	5	6.5	8.17	2.75	6.37	NW_010357956.1	188147	189441	188728	ID=gene-LOC21395166;Dbxref=GeneID:21395166;Name=LOC21395166;gbkey=Gene;gene=LOC21395166;gene_biotype=protein_coding
LOC21395168	1.64554	3.29109	0	0	#NAME?	0.073602	1	no changed	4	2	0	0	6.5	3.27	0	0	NW_010357956.1	208282	210142	209348209363	ID=gene-LOC21395168;Dbxref=GeneID:21395168;Name=LOC21395168;gbkey=Gene;gene=LOC21395168;gene_biotype=protein_coding
LOC21395169	73.8588	70.5959	77.1218	1.09244	0.127554	0.647993	1	no changed	53	76	76	96	86.08	124.23	104.62	122.27	NW_010357956.1	214198	214746	2.14489e+23	ID=gene-LOC21395169;Dbxref=GeneID:21395169;Name=LOC21395169;gbkey=Gene;gene=LOC21395169;gene_biotype=protein_coding
LOC21395174	0.275078	0.550156	0	0	#NAME?	0.911095	1	no changed	1	0	0	0	1.62	0	0	0	NW_010357956.1	240561	243520	243168	ID=gene-LOC21395174;Dbxref=GeneID:21395174;Name=LOC21395174;gbkey=Gene;gene=LOC21395174;gene_biotype=protein_coding
LOC21395175	0.215199	0	0.430398	Inf	Inf	1	1	no changed	0	0	0	1	0	0	0	1.27	NW_010357956.1	257023	261254	260533	ID=gene-LOC21395175;Dbxref=GeneID:21395175;Name=LOC21395175;gbkey=Gene;gene=LOC21395175;gene_biotype=protein_coding
LOC21412479	0.450749	0	0.901497	Inf	Inf	0.658654	1	no changed	0	0	1	1	0	0	1.38	1.27	NW_010357956.1	282479	283580	282646282670	ID=gene-LOC21412479;Dbxref=GeneID:21412479;Name=LOC21412479;gbkey=Gene;gene=LOC21412479;gene_biotype=protein_coding
LOC21395178	26.6905	25.7195	27.6615	1.07551	0.10502	0.817556	1	no changed	19	28	24	38	30.86	45.77	33.04	48.4	NW_010357956.1	285518	289510	2.87671e+17	ID=gene-LOC21395178;Dbxref=GeneID:21395178;Name=LOC21395178;gbkey=Gene;gene=LOC21395178;gene_biotype=protein_coding
LOC21395179	0.547694	1.09539	0	0	#NAME?	0.498912	1	no changed	1	1	0	0	1.62	1.63	0	0	NW_010357956.1	297782	298780	298160	ID=gene-LOC21395179;Dbxref=GeneID:21395179;Name=LOC21395179;gbkey=Gene;gene=LOC21395179;gene_biotype=protein_coding
LOC21395182	64.3208	60.2906	68.351	1.13369	0.181028	0.486715	1	no changed	64	46	72	80	103.95	75.19	99.11	101.89	NW_010357956.1	317394	320660	317968318752	ID=gene-LOC21395182;Dbxref=GeneID:21395182;Name=LOC21395182;gbkey=Gene;gene=LOC21395182;gene_biotype=protein_coding
LOC21395183	0.510628	0.550156	0.4711	0.856302	-0.223808	1	1	no changed	1	0	1	0	1.62	0	1.38	0	NW_010357956.1	347523	349390	348974	ID=gene-LOC21395183;Dbxref=GeneID:21395183;Name=LOC21395183;gbkey=Gene;gene=LOC21395183;gene_biotype=protein_coding
LOC21395184	0.23555	0	0.4711	Inf	Inf	1	1	no changed	0	0	1	0	0	0	1.38	0	NW_010357956.1	354481	357875	355019	ID=gene-LOC21395184;Dbxref=GeneID:21395184;Name=LOC21395184;gbkey=Gene;gene=LOC21395184;gene_biotype=protein_coding
LOC21389494	44.6358	49.2974	39.9742	0.810878	-0.302442	0.331228	1	no changed	46	44	41	48	74.71	71.92	56.44	61.13	NW_010357960.1	52482	55133	54132	ID=gene-LOC21389494;Dbxref=GeneID:21389494;Name=LOC21389494;gbkey=Gene;gene=LOC21389494;gene_biotype=protein_coding
LOC21389495	0.938564	0.545232	1.3319	2.4428	1.28854	0.834221	1	no changed	0	1	1	2	0	1.63	1.38	2.55	NW_010357960.1	56780	77357	5692662500	ID=gene-LOC21389495;Dbxref=GeneID:21389495;Name=LOC21389495;gbkey=Gene;gene=LOC21389495;gene_biotype=protein_coding
LOC21389497	14.7027	15.3305	14.075	0.918102	-0.123274	0.864825	1	no changed	13	15	18	13	21.11	24.52	24.78	16.56	NW_010357960.1	85084	88358	8.51149e+19	ID=gene-LOC21389497;Dbxref=GeneID:21389497;Name=LOC21389497;gbkey=Gene;gene=LOC21389497;gene_biotype=protein_coding
LOC21389498	0.275078	0.550156	0	0	#NAME?	0.911095	1	no changed	1	0	0	0	1.62	0	0	0	NW_010357960.1	100564	100920	100882	ID=gene-LOC21389498;Dbxref=GeneID:21389498;Name=LOC21389498;gbkey=Gene;gene=LOC21389498;gene_biotype=protein_coding
LOC21389501	0.4711	0	0.942199	Inf	Inf	0.729394	1	no changed	0	0	2	0	0	0	2.75	0	NW_010357960.1	181359	183265	183097183105	ID=gene-LOC21389501;Dbxref=GeneID:21389501;Name=LOC21389501;gbkey=Gene;gene=LOC21389501;gene_biotype=protein_coding
LOC21385575	88.4359	82.1738	94.6979	1.15241	0.204655	0.363826	1	no changed	79	71	106	104	128.31	116.05	145.91	132.45	NW_010357975.1	3390	10135	7018744175907680	ID=gene-LOC21385575;Dbxref=GeneID:21385575;Name=LOC21385575;gbkey=Gene;gene=LOC21385575;gene_biotype=pseudogene;pseudo=true
LOC21385577	60.4805	49.8475	71.1135	1.42662	0.512602	0.0655635	1	no changed	47	44	87	70	76.34	71.92	119.76	89.15	NW_010357975.1	10454	18414	121771403416906	ID=gene-LOC21385577;Dbxref=GeneID:21385577;Name=LOC21385577;gbkey=Gene;gene=LOC21385577;gene_biotype=protein_coding
LOC112095387	0.272616	0.545232	0	0	#NAME?	0.910281	1	no changed	0	1	0	0	0	1.63	0	0	NW_010357978.1	51585	52865	51734	ID=gene-LOC112095387;Dbxref=GeneID:112095387;Name=LOC112095387;gbkey=Gene;gene=LOC112095387;gene_biotype=protein_coding
LOC21384765	0.980554	1.10031	0.860796	0.78232	-0.35417	1	1	no changed	2	0	0	2	3.25	0	0	2.55	NW_010357981.1	17895	18317	1817118177	ID=gene-LOC21384765;Dbxref=GeneID:21384765;Name=LOC21384765;gbkey=Gene;gene=LOC21384765;gene_biotype=protein_coding
TRNAI-UAU	1.25317	1.64554	0.860796	0.523107	-0.934822	0.871462	1	no changed	2	1	0	2	3.25	1.63	0	2.55	NW_010357993.1	21830	21903	21836	ID=gene-TRNAI-UAU-2;Dbxref=GeneID:112095399;Name=TRNAI-UAU;gbkey=Gene;gene=TRNAI-UAU;gene_biotype=tRNA
LOC21394925	0.4711	0	0.942199	Inf	Inf	0.729394	1	no changed	0	0	2	0	0	0	2.75	0	NW_010357993.1	23315	26811	26440	ID=gene-LOC21394925;Dbxref=GeneID:21394925;Name=LOC21394925;gbkey=Gene;gene=LOC21394925;gene_biotype=protein_coding
LOC21394928	29.5035	25.1398	33.8672	1.34716	0.429918	0.516925	1	no changed	12	34	39	36	19.49	55.57	53.68	45.85	NW_010357993.1	158423	160364	158766	ID=gene-LOC21394928;Dbxref=GeneID:21394928;Name=LOC21394928;gbkey=Gene;gene=LOC21394928;gene_biotype=protein_coding
LOC21394933	124.866	118.788	130.944	1.10233	0.140561	0.466447	1	no changed	96	121	140	151	155.92	197.78	192.71	192.31	NW_010357993.1	192067	195144	193203194342	ID=gene-LOC21394933;Dbxref=GeneID:21394933;Name=LOC21394933;gbkey=Gene;gene=LOC21394933;gene_biotype=protein_coding
LOC21394936	0.645597	0	1.29119	Inf	Inf	0.597178	1	no changed	0	0	0	3	0	0	0	3.82	NW_010357993.1	202792	207231	206743	ID=gene-LOC21394936;Dbxref=GeneID:21394936;Name=LOC21394936;gbkey=Gene;gene=LOC21394936;gene_biotype=protein_coding
LOC21394937	0.487815	0.545232	0.430398	0.789385	-0.341199	1	1	no changed	0	1	0	1	0	1.63	0	1.27	NW_010357993.1	218037	219691	218749218987	ID=gene-LOC21394937;Dbxref=GeneID:21394937;Name=LOC21394937;gbkey=Gene;gene=LOC21394937;gene_biotype=protein_coding
LOC112095395	2.66188	4.38155	0.942199	0.215038	-2.21734	0.174889	1	no changed	4	4	2	0	6.5	6.54	2.75	0	NW_010357993.1	222498	223460	222697223071	ID=gene-LOC112095395;Dbxref=GeneID:112095395;Name=LOC112095395;gbkey=Gene;gene=LOC112095395;gene_biotype=protein_coding
LOC112095396	1.52332	2.18585	0.860796	0.393803	-1.34445	0.644295	1	no changed	1	3	0	2	1.62	4.9	0	2.55	NW_010357993.1	225253	227076	225468	ID=gene-LOC112095396;Dbxref=GeneID:112095396;Name=LOC112095396;gbkey=Gene;gene=LOC112095396;gene_biotype=protein_coding
LOC21394938	24.5419	23.5336	25.5502	1.08569	0.118613	0.815602	1	no changed	18	25	25	32	29.24	40.86	34.41	40.76	NW_010357993.1	244413	248393	245354	ID=gene-LOC21394938;Dbxref=GeneID:21394938;Name=LOC21394938;gbkey=Gene;gene=LOC21394938;gene_biotype=protein_coding
LOC21394939	138.732	124.884	152.58	1.22177	0.288976	0.10762	1	no changed	116	112	164	175	188.41	183.07	225.75	222.88	NW_010357993.1	251245	257245	2.53393e+17	ID=gene-LOC21394939;Dbxref=GeneID:21394939;Name=LOC21394939;gbkey=Gene;gene=LOC21394939;gene_biotype=protein_coding
LOC21394940	22.5241	21.9176	23.1306	1.05535	0.0777152	0.934054	1	no changed	22	18	29	22	35.73	29.42	39.92	28.02	NW_010357993.1	262553	268989	263752	ID=gene-LOC21394940;Dbxref=GeneID:21394940;Name=LOC21394940;gbkey=Gene;gene=LOC21394940;gene_biotype=protein_coding
LOC21412184	3.21696	5.49171	0.942199	0.171568	-2.54315	0.210833	1	no changed	8	2	2	0	12.99	3.27	2.75	0	NW_010357993.1	270849	272106	271995272008	ID=gene-LOC21412184;Dbxref=GeneID:21412184;Name=LOC21412184;gbkey=Gene;gene=LOC21412184;gene_biotype=protein_coding
LOC21394941	2.65203	4.36186	0.942199	0.216009	-2.21084	0.527284	1	no changed	0	8	2	0	0	13.08	2.75	0	NW_010357993.1	286285	290072	2.86635e+17	ID=gene-LOC21394941;Dbxref=GeneID:21394941;Name=LOC21394941;gbkey=Gene;gene=LOC21394941;gene_biotype=protein_coding
LOC21394942	55.8655	52.5638	59.1672	1.12562	0.170726	0.727503	1	no changed	45	51	79	51	73.09	83.36	108.75	64.95	NW_010357993.1	306833	322218	3.12892e+35	ID=gene-LOC21394942;Dbxref=GeneID:21394942;Name=LOC21394942;gbkey=Gene;gene=LOC21394942;gene_biotype=protein_coding
LOC21394943	5.28614	3.8314	6.74088	1.75938	0.815067	0.472879	1	no changed	3	4	7	8	4.87	6.54	9.64	10.19	NW_010357993.1	337653	339050	338389338495	ID=gene-LOC21394943;Dbxref=GeneID:21394943;Name=LOC21394943;gbkey=Gene;gene=LOC21394943;gene_biotype=protein_coding
LOC21394944	18.4029	14.245	22.5608	1.58377	0.663367	0.34567	1	no changed	14	12	15	36	22.74	19.61	20.65	45.85	NW_010357993.1	350769	353005	351240	ID=gene-LOC21394944;Dbxref=GeneID:21394944;Name=LOC21394944;gbkey=Gene;gene=LOC21394944;gene_biotype=protein_coding
LOC21388269	0.215199	0	0.430398	Inf	Inf	1	1	no changed	0	0	0	1	0	0	0	1.27	NW_010358034.1	24056	35273	28552	ID=gene-LOC21388269;Dbxref=GeneID:21388269;Name=LOC21388269;gbkey=Gene;gene=LOC21388269;gene_biotype=protein_coding
LOC112095406	1.7638	2.1957	1.3319	0.606593	-0.7212	0.852766	1	no changed	3	1	1	2	4.87	1.63	1.38	2.55	NW_010358034.1	60252	64336	63137	ID=gene-LOC112095406;Dbxref=GeneID:112095406;Name=LOC112095406;gbkey=Gene;gene=LOC112095406;gene_biotype=protein_coding
LOC112095408	2.80787	3.30094	2.3148	0.701255	-0.511989	0.890027	1	no changed	6	0	4	1	9.75	0	5.51	1.27	NW_010358034.1	63230	71057	6933669770	ID=gene-LOC112095408;Dbxref=GeneID:112095408;Name=LOC112095408;gbkey=Gene;gene=LOC112095408;gene_biotype=protein_coding
LOC21388273	91.0625	85.9904	96.1346	1.11797	0.16088	0.461081	1	no changed	79	78	99	115	128.31	127.49	136.28	146.46	NW_010358034.1	75127	105753	8.46339e+40	ID=gene-LOC21388273;Dbxref=GeneID:21388273;Name=LOC21388273;gbkey=Gene;gene=LOC21388273;gene_biotype=protein_coding
LOC21388277	20.0211	20.8025	19.2397	0.924875	-0.112669	0.872056	1	no changed	17	21	18	25	27.61	34.33	24.78	31.84	NW_010358034.1	126500	131239	129145131215	ID=gene-LOC21388277;Dbxref=GeneID:21388277;Name=LOC21388277;gbkey=Gene;gene=LOC21388277;gene_biotype=protein_coding
LOC21388279	1.44673	1.09046	1.80299	1.65342	0.725453	0.91177	1	no changed	0	2	2	2	0	3.27	2.75	2.55	NW_010358034.1	133902	134828	1.34236e+17	ID=gene-LOC21388279;Dbxref=GeneID:21388279;Name=LOC21388279;gbkey=Gene;gene=LOC21388279;gene_biotype=protein_coding
LOC21388280	4.51619	5.46709	3.56529	0.652136	-0.616755	0.652919	1	no changed	3	7	3	5	4.87	11.44	4.13	6.37	NW_010358034.1	135555	139882	137066	ID=gene-LOC21388280;Dbxref=GeneID:21388280;Name=LOC21388280;gbkey=Gene;gene=LOC21388280;gene_biotype=protein_coding
LOC21388284	338.641	316.002	361.28	1.14328	0.193182	0.130881	1	no changed	285	292	385	418	462.89	477.29	529.97	532.36	NW_010358034.1	156477	161318	1.57442e+41	ID=gene-LOC21388284;Dbxref=GeneID:21388284;Name=LOC21388284;gbkey=Gene;gene=LOC21388284;gene_biotype=protein_coding
LOC21403818	32.6666	34.5367	30.7964	0.8917	-0.16537	0.743331	1	no changed	38	25	27	42	61.72	40.86	37.17	53.49	NW_010358037.1	3852	5099	4189	ID=gene-LOC21403818;Dbxref=GeneID:21403818;Name=LOC21403818;gbkey=Gene;gene=LOC21403818;gene_biotype=protein_coding
LOC21403819	263.611	264.519	262.702	0.993132	-0.00994329	0.930538	1	no changed	238	245	300	282	386.56	400.46	412.96	359.15	NW_010358037.1	6789	11773	80601057210603	ID=gene-LOC21403819;Dbxref=GeneID:21403819;Name=LOC21403819;gbkey=Gene;gene=LOC21403819;gene_biotype=protein_coding
LOC21403823	2.52765	1.10031	3.95498	3.59442	1.84576	0.312964	1	no changed	2	0	2	7	3.25	0	2.75	8.92	NW_010358037.1	40919	44419	432444413044351	ID=gene-LOC21403823;Dbxref=GeneID:21403823;Name=LOC21403823;gbkey=Gene;gene=LOC21403823;gene_biotype=protein_coding
LOC21403824	18.8256	21.3428	16.3084	0.764114	-0.38814	0.426619	1	no changed	16	23	20	16	25.99	37.59	27.53	20.38	NW_010358037.1	49739	53685	524325312653408	ID=gene-LOC21403824;Dbxref=GeneID:21403824;Name=LOC21403824;gbkey=Gene;gene=LOC21403824;gene_biotype=protein_coding
LOC21403825	0.275078	0.550156	0	0	#NAME?	0.911095	1	no changed	1	0	0	0	1.62	0	0	0	NW_010358037.1	63030	68886	64875	ID=gene-LOC21403825;Dbxref=GeneID:21403825;Name=LOC21403825;gbkey=Gene;gene=LOC21403825;gene_biotype=protein_coding
LOC21403827	39.8377	47.6518	32.0235	0.672031	-0.5734	0.0737844	1	no changed	44	43	36	35	71.46	70.29	49.56	44.58	NW_010358037.1	74967	76175	7518475246	ID=gene-LOC21403827;Dbxref=GeneID:21403827;Name=LOC21403827;gbkey=Gene;gene=LOC21403827;gene_biotype=protein_coding
LOC21403828	70.8079	71.7701	69.8457	0.973187	-0.0392108	0.894701	1	no changed	70	61	77	78	113.69	99.71	105.99	99.34	NW_010358037.1	78776	80875	7923279263	ID=gene-LOC21403828;Dbxref=GeneID:21403828;Name=LOC21403828;gbkey=Gene;gene=LOC21403828;gene_biotype=protein_coding
LOC21403829	0.215199	0	0.430398	Inf	Inf	1	1	no changed	0	0	0	1	0	0	0	1.27	NW_010358037.1	85547	89052	88690	ID=gene-LOC21403829;Dbxref=GeneID:21403829;Name=LOC21403829;gbkey=Gene;gene=LOC21403829;gene_biotype=protein_coding
LOC21403830	345.813	350.692	340.935	0.972179	-0.0407062	0.816875	1	no changed	354	286	361	397	574.96	467.48	496.93	505.62	NW_010358037.1	95226	97519	9.6088e+29	ID=gene-LOC21403830;Dbxref=GeneID:21403830;Name=LOC21403830;gbkey=Gene;gene=LOC21403830;gene_biotype=protein_coding
LOC21403831	1.27352	1.64554	0.901497	0.547842	-0.868169	0.872063	1	no changed	2	1	1	1	3.25	1.63	1.38	1.27	NW_010358037.1	106451	107907	107183	ID=gene-LOC21403831;Dbxref=GeneID:21403831;Name=LOC21403831;gbkey=Gene;gene=LOC21403831;gene_biotype=protein_coding
LOC21403832	81.2317	85.4058	77.0577	0.902254	-0.148395	0.517632	1	no changed	71	85	85	86	115.32	138.94	117.01	109.53	NW_010358037.1	112679	117125	1.13949e+23	ID=gene-LOC21403832;Dbxref=GeneID:21403832;Name=LOC21403832;gbkey=Gene;gene=LOC21403832;gene_biotype=protein_coding
LOC21403833	1.48872	1.64554	1.3319	0.809395	-0.305084	1	1	no changed	2	1	1	2	3.25	1.63	1.38	2.55	NW_010358037.1	121354	123480	121915123382	ID=gene-LOC21403833;Dbxref=GeneID:21403833;Name=LOC21403833;gbkey=Gene;gene=LOC21403833;gene_biotype=protein_coding
LOC112090269	6.93286	6.57233	7.29338	1.10971	0.150184	0.974593	1	no changed	6	6	10	6	9.75	9.81	13.77	7.64	NW_010358037.1	137400	140002	138614	ID=gene-LOC112090269;Dbxref=GeneID:112090269;Name=LOC112090269;gbkey=Gene;gene=LOC112090269;gene_biotype=protein_coding
LOC21403838	1.09046	2.18093	0	0	#NAME?	0.447125	1	no changed	0	4	0	0	0	6.54	0	0	NW_010358037.1	140022	143285	140511140515	ID=gene-LOC21403838;Dbxref=GeneID:21403838;Name=LOC21403838;gbkey=Gene;gene=LOC21403838;gene_biotype=protein_coding
LOC21403844	10.6479	10.949	10.3469	0.94501	-0.0815987	0.97982	1	no changed	9	11	11	12	14.62	17.98	15.14	15.28	NW_010358037.1	173103	179354	175983179041	ID=gene-LOC21403844;Dbxref=GeneID:21403844;Name=LOC21403844;gbkey=Gene;gene=LOC21403844;gene_biotype=protein_coding
LOC21403846	23.7219	19.7416	27.7022	1.40324	0.488762	0.274352	1	no changed	23	13	25	37	37.36	21.25	34.41	47.12	NW_010358037.1	197146	201838	1.97653e+23	ID=gene-LOC21403846;Dbxref=GeneID:21403846;Name=LOC21403846;gbkey=Gene;gene=LOC21403846;gene_biotype=protein_coding
LOC21403848	7.33434	7.10771	7.56097	1.06377	0.089187	0.997419	1	no changed	4	9	6	11	6.5	14.71	8.26	14.01	NW_010358037.1	231119	234015	231858	ID=gene-LOC21403848;Dbxref=GeneID:21403848;Name=LOC21403848;gbkey=Gene;gene=LOC21403848;gene_biotype=protein_coding
LOC21403849	89.0708	85.4501	92.6914	1.08474	0.117354	0.607297	1	no changed	80	76	99	107	129.94	124.23	136.28	136.27	NW_010358037.1	239558	243339	242106242466	ID=gene-LOC21403849;Dbxref=GeneID:21403849;Name=LOC21403849;gbkey=Gene;gene=LOC21403849;gene_biotype=protein_coding
LOC21403866	53.9924	54.1798	53.8049	0.99308	-0.0100177	1	1	no changed	41	58	53	67	66.59	94.8	72.96	85.33	NW_010358037.1	319167	321463	320907	ID=gene-LOC21403866;Dbxref=GeneID:21403866;Name=LOC21403866;gbkey=Gene;gene=LOC21403866;gene_biotype=protein_coding
LOC112095412	119.584	128.155	111.012	0.866232	-0.207175	0.296156	1	no changed	116	118	105	143	188.41	192.88	144.54	182.12	NW_010358037.1	327751	330015	328748	ID=gene-LOC112095412;Dbxref=GeneID:112095412;Name=LOC112095412;gbkey=Gene;gene=LOC112095412;gene_biotype=protein_coding
LOC21403869	0.490277	0.550156	0.430398	0.78232	-0.35417	1	1	no changed	1	0	0	1	1.62	0	0	1.27	NW_010358037.1	335415	342657	340292	ID=gene-LOC21403869;Dbxref=GeneID:21403869;Name=LOC21403869;gbkey=Gene;gene=LOC21403869;gene_biotype=protein_coding
LOC21403872	5.29235	4.39632	6.18838	1.40763	0.493264	0.742817	1	no changed	7	1	4	10	11.37	1.63	5.51	12.74	NW_010358037.1	360846	363733	361268	ID=gene-LOC21403872;Dbxref=GeneID:21403872;Name=LOC21403872;gbkey=Gene;gene=LOC21403872;gene_biotype=protein_coding
LOC21403874	8.20884	8.22279	8.19488	0.996605	-0.00490575	1	1	no changed	9	6	11	7	14.62	9.81	15.14	8.92	NW_010358037.1	372767	375978	372883373071	ID=gene-LOC21403874;Dbxref=GeneID:21403874;Name=LOC21403874;gbkey=Gene;gene=LOC21403874;gene_biotype=protein_coding
LOC21403875	162.18	157.274	167.085	1.06238	0.0873019	0.652388	1	no changed	161	126	182	189	261.49	205.95	250.53	240.71	NW_010358037.1	380688	382648	380992381022	ID=gene-LOC21403875;Dbxref=GeneID:21403875;Name=LOC21403875;gbkey=Gene;gene=LOC21403875;gene_biotype=protein_coding
LOC21403877	167.039	191.757	142.321	0.742193	-0.430134	0.0290469	1	no changed	188	162	134	184	305.35	264.8	184.46	234.34	NW_010358037.1	392711	395661	3.93141e+23	ID=gene-LOC21403877;Dbxref=GeneID:21403877;Name=LOC21403877;gbkey=Gene;gene=LOC21403877;gene_biotype=protein_coding
LOC21403878	39.3175	34.5023	44.1327	1.27912	0.355157	0.287862	1	no changed	31	32	48	50	50.35	52.31	66.07	63.68	NW_010358037.1	396057	408311	3.97207e+23	ID=gene-LOC21403878;Dbxref=GeneID:21403878;Name=LOC21403878;gbkey=Gene;gene=LOC21403878;gene_biotype=protein_coding
LOC21403880	4.33578	2.75078	5.92079	2.1524	1.10595	0.420139	1	no changed	5	0	8	5	8.12	0	11.01	6.37	NW_010358037.1	412806	415284	4.1329e+17	ID=gene-LOC21403880;Dbxref=GeneID:21403880;Name=LOC21403880;gbkey=Gene;gene=LOC21403880;gene_biotype=protein_coding
LOC21403881	63.4501	54.2045	72.6957	1.34114	0.423458	0.0955713	1	no changed	46	53	73	89	74.71	86.63	100.49	113.35	NW_010358037.1	426848	431072	431052	ID=gene-LOC21403881;Dbxref=GeneID:21403881;Name=LOC21403881;gbkey=Gene;gene=LOC21403881;gene_biotype=protein_coding
LOC21403882	63.4501	54.2045	72.6957	1.34114	0.423458	0.0955713	1	no changed	46	53	73	89	74.71	86.63	100.49	113.35	NW_010358037.1	429568	431440	431052	ID=gene-LOC21403882;Dbxref=GeneID:21403882;Name=LOC21403882;gbkey=Gene;gene=LOC21403882;gene_biotype=protein_coding
LOC21403884	212.075	209.303	214.847	1.02649	0.0377206	0.808682	1	no changed	208	174	224	254	337.83	284.41	308.34	323.49	NW_010358037.1	447062	455245	4.47505e+29	ID=gene-LOC21403884;Dbxref=GeneID:21403884;Name=LOC21403884;gbkey=Gene;gene=LOC21403884;gene_biotype=protein_coding
LOC21403885	56.6932	49.8278	63.5586	1.27556	0.351135	0.188183	1	no changed	43	48	60	82	69.84	78.46	82.59	104.43	NW_010358037.1	460550	467889	461025465216	ID=gene-LOC21403885;Dbxref=GeneID:21403885;Name=LOC21403885;gbkey=Gene;gene=LOC21403885;gene_biotype=protein_coding
LOC21403886	14.5442	9.84864	19.2397	1.95354	0.966092	0.085727	1	no changed	7	11	18	25	11.37	17.98	24.78	31.84	NW_010358037.1	477699	482158	480238	ID=gene-LOC21403886;Dbxref=GeneID:21403886;Name=LOC21403886;gbkey=Gene;gene=LOC21403886;gene_biotype=protein_coding
LOC21403889	39.5217	35.5681	43.4754	1.22231	0.289615	0.457236	1	no changed	26	39	53	43	42.23	63.75	72.96	54.76	NW_010358037.1	509302	515345	514668	ID=gene-LOC21403889;Dbxref=GeneID:21403889;Name=LOC21403889;gbkey=Gene;gene=LOC21403889;gene_biotype=protein_coding
LOC21403890	31.3339	27.9398	34.728	1.24296	0.313779	0.414945	1	no changed	27	24	39	38	43.85	39.23	53.68	48.4	NW_010358037.1	516872	519581	5.17194e+17	ID=gene-LOC21403890;Dbxref=GeneID:21403890;Name=LOC21403890;gbkey=Gene;gene=LOC21403890;gene_biotype=protein_coding
LOC21403891	0.23555	0	0.4711	Inf	Inf	1	1	no changed	0	0	1	0	0	0	1.38	0	NW_010358037.1	521071	526717	524749	ID=gene-LOC21403891;Dbxref=GeneID:21403891;Name=LOC21403891;gbkey=Gene;gene=LOC21403891;gene_biotype=protein_coding
LOC21403895	9.52137	10.9293	8.11348	0.742363	-0.429803	0.668492	1	no changed	5	15	9	9	8.12	24.52	12.39	11.46	NW_010358037.1	541493	542251	5.41792e+17	ID=gene-LOC21403895;Dbxref=GeneID:21403895;Name=LOC21403895;gbkey=Gene;gene=LOC21403895;gene_biotype=protein_coding
LOC21403896	18.2101	25.7244	10.6959	0.415787	-1.26608	0.0106	0.704315	down	20	27	9	15	32.48	44.13	12.39	19.1	NW_010358037.1	549825	553891	552960553256	ID=gene-LOC21403896;Dbxref=GeneID:21403896;Name=LOC21403896;gbkey=Gene;gene=LOC21403896;gene_biotype=protein_coding
LOC21403897	50.8137	44.3214	57.3061	1.29297	0.370688	0.218563	1	no changed	32	49	65	62	51.97	80.09	89.47	78.96	NW_010358037.1	555486	558113	5.55967e+17	ID=gene-LOC21403897;Dbxref=GeneID:21403897;Name=LOC21403897;gbkey=Gene;gene=LOC21403897;gene_biotype=protein_coding
LOC21403898	28.9666	32.3016	25.6316	0.793509	-0.333682	0.396202	1	no changed	27	32	27	30	43.85	52.31	37.17	38.21	NW_010358037.1	562864	566691	5.63234e+23	ID=gene-LOC21403898;Dbxref=GeneID:21403898;Name=LOC21403898;gbkey=Gene;gene=LOC21403898;gene_biotype=protein_coding
LOC21403899	0.215199	0	0.430398	Inf	Inf	1	1	no changed	0	0	0	1	0	0	0	1.27	NW_010358037.1	593018	594534	593473	ID=gene-LOC21403899;Dbxref=GeneID:21403899;Name=LOC21403899;gbkey=Gene;gene=LOC21403899;gene_biotype=protein_coding
LOC21411417	20.8955	20.8124	20.9787	1.00799	0.0114809	1	1	no changed	19	19	29	17	30.86	31.06	39.92	21.65	NW_010358037.1	599319	600621	599440	ID=gene-LOC21411417;Dbxref=GeneID:21411417;Name=LOC21411417;gbkey=Gene;gene=LOC21411417;gene_biotype=protein_coding
LOC21403904	3.96034	3.29109	4.62959	1.40671	0.492321	0.823009	1	no changed	4	2	8	2	6.5	3.27	11.01	2.55	NW_010358037.1	631228	632619	6.31901e+17	ID=gene-LOC21403904;Dbxref=GeneID:21403904;Name=LOC21403904;gbkey=Gene;gene=LOC21403904;gene_biotype=protein_coding
LOC21403908	0.450749	0	0.901497	Inf	Inf	0.658654	1	no changed	0	0	1	1	0	0	1.38	1.27	NW_010358037.1	657685	659272	658524	ID=gene-LOC21403908;Dbxref=GeneID:21403908;Name=LOC21403908;gbkey=Gene;gene=LOC21403908;gene_biotype=protein_coding
LOC21403909	0.510628	0.550156	0.4711	0.856302	-0.223808	1	1	no changed	1	0	1	0	1.62	0	1.38	0	NW_010358037.1	669616	672069	671403	ID=gene-LOC21403909;Dbxref=GeneID:21403909;Name=LOC21403909;gbkey=Gene;gene=LOC21403909;gene_biotype=protein_coding
LOC21403910	20.9464	18.6167	23.2761	1.25028	0.322256	0.496149	1	no changed	16	18	22	30	25.99	29.42	30.28	38.21	NW_010358037.1	681722	687465	681784682627	ID=gene-LOC21403910;Dbxref=GeneID:21403910;Name=LOC21403910;gbkey=Gene;gene=LOC21403910;gene_biotype=protein_coding
LOC21403912	101.337	93.668	109.006	1.16375	0.218778	0.363666	1	no changed	88	83	98	146	142.93	135.67	134.9	185.95	NW_010358037.1	705178	709680	706934	ID=gene-LOC21403912;Dbxref=GeneID:21403912;Name=LOC21403912;gbkey=Gene;gene=LOC21403912;gene_biotype=protein_coding
LOC21403914	222.43	206.458	238.402	1.15472	0.207547	0.173859	1	no changed	184	193	274	254	298.85	315.47	377.17	323.49	NW_010358037.1	714680	718438	716532716689	ID=gene-LOC21403914;Dbxref=GeneID:21403914;Name=LOC21403914;gbkey=Gene;gene=LOC21403914;gene_biotype=protein_coding
LOC21386349	7.24261	3.30094	11.1843	3.38822	1.76053	0.449936	1	no changed	6	0	21	3	9.75	0	28.91	3.82	NW_010358038.1	10935	26218	135911359613601	ID=gene-LOC21386349;Dbxref=GeneID:21386349;Name=LOC21386349;gbkey=Gene;gene=LOC21386349;gene_biotype=protein_coding
LOC21386351	0.272616	0.545232	0	0	#NAME?	0.910281	1	no changed	0	1	0	0	0	1.63	0	0	NW_010358038.1	65229	79445	73590	ID=gene-LOC21386351;Dbxref=GeneID:21386351;Name=LOC21386351;gbkey=Gene;gene=LOC21386351;gene_biotype=protein_coding
LOC21386352	0.275078	0.550156	0	0	#NAME?	0.911095	1	no changed	1	0	0	0	1.62	0	0	0	NW_010358038.1	89586	94538	90396	ID=gene-LOC21386352;Dbxref=GeneID:21386352;Name=LOC21386352;end_range=94539,.;gbkey=Gene;gene=LOC21386352;gene_biotype=protein_coding;partial=true
LOC21387594	443.213	445.71	440.716	0.988797	-0.016254	0.899196	1	no changed	384	430	465	515	623.69	702.86	640.09	655.9	NW_010358048.1	7568	14238	7.98288e+27	ID=gene-LOC21387594;Dbxref=GeneID:21387594;Name=LOC21387594;gbkey=Gene;gene=LOC21387594;gene_biotype=protein_coding
LOC21387595	158.537	159.475	157.599	0.988238	-0.0170691	0.949549	1	no changed	165	126	171	179	267.99	205.95	235.39	227.97	NW_010358048.1	39755	44616	4.30544e+19	ID=gene-LOC21387595;Dbxref=GeneID:21387595;Name=LOC21387595;gbkey=Gene;gene=LOC21387595;gene_biotype=protein_coding
LOC21387596	0.901497	0	1.80299	Inf	Inf	0.309433	1	no changed	0	0	2	2	0	0	2.75	2.55	NW_010358048.1	45183	48486	46130	ID=gene-LOC21387596;Dbxref=GeneID:21387596;Name=LOC21387596;gbkey=Gene;gene=LOC21387596;gene_biotype=protein_coding
LOC21387597	0.450749	0	0.901497	Inf	Inf	0.658654	1	no changed	0	0	1	1	0	0	1.38	1.27	NW_010358048.1	64175	69741	6470067184	ID=gene-LOC21387597;Dbxref=GeneID:21387597;Name=LOC21387597;gbkey=Gene;gene=LOC21387597;gene_biotype=protein_coding
LOC21387598	94.3028	90.3424	98.2632	1.08768	0.121248	0.593795	1	no changed	77	88	109	109	125.06	143.84	150.04	138.82	NW_010358048.1	71673	79973	727317674777052	ID=gene-LOC21387598;Dbxref=GeneID:21387598;Name=LOC21387598;gbkey=Gene;gene=LOC21387598;gene_biotype=protein_coding
LOC21387599	2.91264	2.73108	3.09419	1.13295	0.180088	1	1	no changed	1	4	2	5	1.62	6.54	2.75	6.37	NW_010358048.1	86703	87831	8.71969e+19	ID=gene-LOC21387599;Dbxref=GeneID:21387599;Name=LOC21387599;gbkey=Gene;gene=LOC21387599;gene_biotype=protein_coding
LOC21387600	0.4711	0	0.942199	Inf	Inf	0.729394	1	no changed	0	0	2	0	0	0	2.75	0	NW_010358048.1	97108	97915	97735	ID=gene-LOC21387600;Dbxref=GeneID:21387600;Name=LOC21387600;gbkey=Gene;gene=LOC21387600;gene_biotype=protein_coding
LOC21387601	14.8485	17.5065	12.1906	0.696345	-0.522126	0.351721	1	no changed	12	20	14	13	19.49	32.69	19.27	16.56	NW_010358048.1	101740	110274	105782	ID=gene-LOC21387601;Dbxref=GeneID:21387601;Name=LOC21387601;gbkey=Gene;gene=LOC21387601;gene_biotype=protein_coding
LOC21387602	1.56649	2.19078	0.942199	0.430076	-1.21734	0.644292	1	no changed	2	2	2	0	3.25	3.27	2.75	0	NW_010358048.1	111478	114231	113536	ID=gene-LOC21387602;Dbxref=GeneID:21387602;Name=LOC21387602;gbkey=Gene;gene=LOC21387602;gene_biotype=pseudogene;pseudo=true
LOC21387607	6.4068	6.03202	6.78158	1.12426	0.168981	0.953041	1	no changed	7	4	8	7	11.37	6.54	11.01	8.92	NW_010358048.1	132520	134482	133742	ID=gene-LOC21387607;Dbxref=GeneID:21387607;Name=LOC21387607;gbkey=Gene;gene=LOC21387607;gene_biotype=protein_coding
LOC112090278	2.07219	2.73108	1.4133	0.517487	-0.950407	0.68461	1	no changed	1	4	3	0	1.62	6.54	4.13	0	NW_010358049.1	1080	1949	148617131800	ID=gene-LOC112090278;Dbxref=GeneID:112090278;Name=LOC112090278;gbkey=Gene;gene=LOC112090278;gene_biotype=protein_coding
LOC21384873	15.2301	16.4259	14.0343	0.854399	-0.227018	0.708816	1	no changed	14	16	17	14	22.74	26.15	23.4	17.83	NW_010358049.1	3423	5728	38315137	ID=gene-LOC21384873;Dbxref=GeneID:21384873;Name=LOC21384873;gbkey=Gene;gene=LOC21384873;gene_biotype=protein_coding
LOC21384874	1.48989	1.09539	1.8844	1.7203	0.782663	0.921181	1	no changed	1	1	4	0	1.62	1.63	5.51	0	NW_010358049.1	8179	9112	8779879988258900	ID=gene-LOC21384874;Dbxref=GeneID:21384874;Name=LOC21384874;gbkey=Gene;gene=LOC21384874;gene_biotype=protein_coding
LOC21384875	119.647	128.735	110.559	0.858806	-0.219595	0.254904	1	no changed	123	112	115	131	199.78	183.07	158.3	166.84	NW_010358049.1	12169	16103	14649	ID=gene-LOC21384875;Dbxref=GeneID:21384875;Name=LOC21384875;gbkey=Gene;gene=LOC21384875;gene_biotype=protein_coding
LOC21384876	0.272616	0.545232	0	0	#NAME?	0.910281	1	no changed	0	1	0	0	0	1.63	0	0	NW_010358049.1	16433	21187	20976	ID=gene-LOC21384876;Dbxref=GeneID:21384876;Name=LOC21384876;gbkey=Gene;gene=LOC21384876;gene_biotype=protein_coding
LOC21389738	79.2244	88.0679	70.3809	0.799166	-0.323433	0.495545	1	no changed	58	103	69	88	94.2	168.36	94.98	112.08	NW_010358050.1	33128	38752	34257	ID=gene-LOC21389738;Dbxref=GeneID:21389738;Name=LOC21389738;gbkey=Gene;gene=LOC21389738;gene_biotype=protein_coding
LOC21389739	0.703014	0.545232	0.860796	1.57877	0.658801	1	1	no changed	0	1	0	2	0	1.63	0	2.55	NW_010358050.1	50658	53456	5136152535	ID=gene-LOC21389739;Dbxref=GeneID:21389739;Name=LOC21389739;gbkey=Gene;gene=LOC21389739;gene_biotype=protein_coding
LOC21389743	0.921848	0	1.8437	Inf	Inf	0.308089	1	no changed	0	0	3	1	0	0	4.13	1.27	NW_010358050.1	109602	112452	109848	ID=gene-LOC21389743;Dbxref=GeneID:21389743;Name=LOC21389743;gbkey=Gene;gene=LOC21389743;gene_biotype=pseudogene;pseudo=true
LOC21389748	7.71	8.20802	7.21198	0.87865	-0.186639	0.894405	1	no changed	6	9	8	8	9.75	14.71	11.01	10.19	NW_010358050.1	134246	145172	144577144593	ID=gene-LOC21389748;Dbxref=GeneID:21389748;Name=LOC21389748;gbkey=Gene;gene=LOC21389748;gene_biotype=pseudogene;pseudo=true
LOC21389749	5.01407	7.67264	2.3555	0.307	-1.70369	0.109482	1	no changed	8	6	5	0	12.99	9.81	6.88	0	NW_010358050.1	152677	155082	1.52755e+35	ID=gene-LOC21389749;Dbxref=GeneID:21389749;Name=LOC21389749;gbkey=Gene;gene=LOC21389749;gene_biotype=protein_coding
LOC21389753	9.93921	9.32803	10.5504	1.13104	0.177651	0.92828	1	no changed	12	5	16	7	19.49	8.17	22.02	8.92	NW_010358050.1	180261	181007	180705	ID=gene-LOC21389753;Dbxref=GeneID:21389753;Name=LOC21389753;gbkey=Gene;gene=LOC21389753;gene_biotype=protein_coding
LOC21389754	60.9768	63.4783	58.4752	0.921184	-0.118439	0.699512	1	no changed	47	69	62	68	76.34	112.78	85.35	86.6	NW_010358050.1	188345	193654	1.88963e+23	ID=gene-LOC21389754;Dbxref=GeneID:21389754;Name=LOC21389754;gbkey=Gene;gene=LOC21389754;gene_biotype=protein_coding
LOC21385440	55.8137	62.9873	48.6402	0.772222	-0.372912	0.168875	1	no changed	58	57	53	55	94.2	93.17	72.96	70.05	NW_010358051.1	12090	26064	1.21241e+24	ID=gene-LOC21385440;Dbxref=GeneID:21385440;Name=LOC21385440;gbkey=Gene;gene=LOC21385440;gene_biotype=protein_coding
LOC21386048	6.02868	4.92678	7.13058	1.44731	0.533373	0.624043	1	no changed	4	5	6	10	6.5	8.17	8.26	12.74	NW_010358052.1	49366	52441	499985125851460	ID=gene-LOC21386048;Dbxref=GeneID:21386048;Name=LOC21386048;gbkey=Gene;gene=LOC21386048;gene_biotype=protein_coding
LOC21386049	0.430398	0	0.860796	Inf	Inf	0.722819	1	no changed	0	0	0	2	0	0	0	2.55	NW_010358052.1	71077	71532	71208	ID=gene-LOC21386049;Dbxref=GeneID:21386049;Name=LOC21386049;gbkey=Gene;gene=LOC21386049;gene_biotype=protein_coding
LOC21397074	52.6822	50.3731	54.9913	1.09168	0.126552	0.685898	1	no changed	43	49	61	61	69.84	80.09	83.97	77.69	NW_010358054.1	87558	93360	8840591794	ID=gene-LOC21397074;Dbxref=GeneID:21397074;Name=LOC21397074;gbkey=Gene;gene=LOC21397074;gene_biotype=pseudogene;pseudo=true
LOC21397075	1.64885	0	3.2977	Inf	Inf	0.415438	1	no changed	0	0	7	0	0	0	9.64	0	NW_010358054.1	111249	115049	114299	ID=gene-LOC21397075;Dbxref=GeneID:21397075;Name=LOC21397075;gbkey=Gene;gene=LOC21397075;gene_biotype=protein_coding
LOC21397077	219.686	196.625	242.747	1.23457	0.30401	0.0439811	1	no changed	180	179	275	263	292.35	292.58	378.55	334.96	NW_010358054.1	137216	144712	140184141082	ID=gene-LOC21397077;Dbxref=GeneID:21397077;Name=LOC21397077;gbkey=Gene;gene=LOC21397077;gene_biotype=protein_coding
LOC21397081	105.088	102.323	107.854	1.05406	0.0759539	0.812771	1	no changed	74	113	112	128	120.19	184.7	154.17	163.02	NW_010358054.1	149319	151400	149724149949	ID=gene-LOC21397081;Dbxref=GeneID:21397081;Name=LOC21397081;gbkey=Gene;gene=LOC21397081;gene_biotype=protein_coding
LOC21397083	81.4439	90.2735	72.6143	0.804381	-0.314049	0.436569	1	no changed	63	102	71	91	102.32	166.72	97.73	115.9	NW_010358054.1	171247	179157	1.72225e+23	ID=gene-LOC21397083;Dbxref=GeneID:21397083;Name=LOC21397083;gbkey=Gene;gene=LOC21397083;gene_biotype=lncRNA
LOC21397085	167.176	162.103	172.25	1.0626	0.0875974	0.60858	1	no changed	145	151	182	201	235.51	246.82	250.53	255.99	NW_010358054.1	181036	197464	1.89808e+53	ID=gene-LOC21397085;Dbxref=GeneID:21397085;Name=LOC21397085;gbkey=Gene;gene=LOC21397085;gene_biotype=protein_coding
LOC21397086	5.1666	4.3717	5.96149	1.36365	0.447477	0.775784	1	no changed	2	6	9	4	3.25	9.81	12.39	5.09	NW_010358054.1	201613	203804	202233	ID=gene-LOC21397086;Dbxref=GeneID:21397086;Name=LOC21397086;gbkey=Gene;gene=LOC21397086;gene_biotype=protein_coding
LOC21397087	0.272616	0.545232	0	0	#NAME?	0.910281	1	no changed	0	1	0	0	0	1.63	0	0	NW_010358054.1	204911	210277	209153	ID=gene-LOC21397087;Dbxref=GeneID:21397087;Name=LOC21397087;gbkey=Gene;gene=LOC21397087;gene_biotype=protein_coding
LOC112090287	8.71454	8.7631	8.66598	0.988917	-0.0160787	1	1	no changed	8	8	12	7	12.99	13.08	16.52	8.92	NW_010358054.1	218081	218623	218535218559	ID=gene-LOC112090287;Dbxref=GeneID:112090287;Name=LOC112090287;gbkey=Gene;gene=LOC112090287;gene_biotype=protein_coding
LOC112090288	0.23555	0	0.4711	Inf	Inf	1	1	no changed	0	0	1	0	0	0	1.38	0	NW_010358054.1	309126	313423	310682	ID=gene-LOC112090288;Dbxref=GeneID:112090288;Name=LOC112090288;gbkey=Gene;gene=LOC112090288;gene_biotype=protein_coding
LOC21397095	293.914	286.397	301.432	1.0525	0.0738147	0.592004	1	no changed	252	271	321	349	409.3	442.96	441.87	444.49	NW_010358054.1	358608	363483	3.59804e+23	ID=gene-LOC21397095;Dbxref=GeneID:21397095;Name=LOC21397095;gbkey=Gene;gene=LOC21397095;gene_biotype=protein_coding
LOC21397096	173.841	151.237	196.445	1.29892	0.377311	0.0210768	0.911403	no changed	153	123	216	220	248.5	201.05	297.33	280.19	NW_010358054.1	371085	375898	3.73517e+17	ID=gene-LOC21397096;Dbxref=GeneID:21397096;Name=LOC21397096;gbkey=Gene;gene=LOC21397096;gene_biotype=protein_coding
LOC21397098	0.272616	0.545232	0	0	#NAME?	0.910281	1	no changed	0	1	0	0	0	1.63	0	0	NW_010358054.1	386919	387939	387530	ID=gene-LOC21397098;Dbxref=GeneID:21397098;Name=LOC21397098;gbkey=Gene;gene=LOC21397098;gene_biotype=protein_coding
LOC21386731	1.52696	1.64062	1.4133	0.861442	-0.215174	1	1	no changed	1	2	3	0	1.62	3.27	4.13	0	NW_010358058.1	9932	11146	10079	ID=gene-LOC21386731;Dbxref=GeneID:21386731;Name=LOC21386731;gbkey=Gene;gene=LOC21386731;gene_biotype=protein_coding
LOC21386735	6.73416	5.47694	7.99137	1.45909	0.545073	0.57621	1	no changed	5	5	6	12	8.12	8.17	8.26	15.28	NW_010358058.1	38034	39291	39135	ID=gene-LOC21386735;Dbxref=GeneID:21386735;Name=LOC21386735;gbkey=Gene;gene=LOC21386735;gene_biotype=protein_coding
LOC21386742	67.3221	66.8925	67.7517	1.01284	0.0184132	1	1	no changed	76	46	89	60	123.44	75.19	122.51	76.42	NW_010358058.1	92529	96908	929629297593586	ID=gene-LOC21386742;Dbxref=GeneID:21386742;Name=LOC21386742;gbkey=Gene;gene=LOC21386742;gene_biotype=protein_coding
LOC112090293	2.15863	3.84617	0.4711	0.122485	-3.02932	0.280832	1	no changed	6	1	1	0	9.75	1.63	1.38	0	NW_010358059.1	13220	13681	13397	ID=gene-LOC112090293;Dbxref=GeneID:112090293;Name=LOC112090293;gbkey=Gene;gene=LOC112090293;gene_biotype=protein_coding
LOC21412593	24.7197	20.2425	29.1969	1.44236	0.528427	0.210875	1	no changed	14	23	30	35	22.74	37.59	41.3	44.58	NW_010358059.1	21104	23030	2157422884	ID=gene-LOC21412593;Dbxref=GeneID:21412593;Name=LOC21412593;gbkey=Gene;gene=LOC21412593;gene_biotype=protein_coding
LOC21391397	38.7359	44.4248	33.0471	0.74389	-0.42684	0.454009	1	no changed	53	28	40	33	86.08	45.77	55.06	42.03	NW_010358059.1	78202	81119	7.88318e+19	ID=gene-LOC21391397;Dbxref=GeneID:21391397;Name=LOC21391397;gbkey=Gene;gene=LOC21391397;gene_biotype=protein_coding
LOC21391399	2.15371	3.83632	0.4711	0.1228	-3.02562	0.131719	1	no changed	4	3	1	0	6.5	4.9	1.38	0	NW_010358059.1	91362	93073	9175192839	ID=gene-LOC21391399;Dbxref=GeneID:21391399;Name=LOC21391399;gbkey=Gene;gene=LOC21391399;gene_biotype=protein_coding
LOC21391400	0.23555	0	0.4711	Inf	Inf	1	1	no changed	0	0	1	0	0	0	1.38	0	NW_010358059.1	95358	98734	96804	ID=gene-LOC21391400;Dbxref=GeneID:21391400;Name=LOC21391400;gbkey=Gene;gene=LOC21391400;gene_biotype=protein_coding
LOC21391402	1.48872	1.64554	1.3319	0.809395	-0.305084	1	1	no changed	2	1	1	2	3.25	1.63	1.38	2.55	NW_010358059.1	99250	107925	106498	ID=gene-LOC21391402;Dbxref=GeneID:21391402;Name=LOC21391402;gbkey=Gene;gene=LOC21391402;gene_biotype=protein_coding
LOC21391408	1.74345	2.1957	1.29119	0.588056	-0.765976	0.852285	1	no changed	3	1	0	3	4.87	1.63	0	3.82	NW_010358059.1	125640	129519	128120129007	ID=gene-LOC21391408;Dbxref=GeneID:21391408;Name=LOC21391408;gbkey=Gene;gene=LOC21391408;gene_biotype=protein_coding
LOC21391410	9.96503	8.7631	11.167	1.27432	0.349723	0.658676	1	no changed	8	8	10	15	12.99	13.08	13.77	19.1	NW_010358059.1	137210	141371	137451	ID=gene-LOC21391410;Dbxref=GeneID:21391410;Name=LOC21391410;gbkey=Gene;gene=LOC21391410;gene_biotype=protein_coding
LOC21391413	1.91324	3.82647	0	0	#NAME?	0.0461913	1	down	2	5	0	0	3.25	8.17	0	0	NW_010358059.1	168979	170357	170069	ID=gene-LOC21391413;Dbxref=GeneID:21391413;Name=LOC21391413;gbkey=Gene;gene=LOC21391413;gene_biotype=protein_coding
LOC21391414	0.921848	0	1.8437	Inf	Inf	0.308089	1	no changed	0	0	3	1	0	0	4.13	1.27	NW_010358059.1	178910	181093	179481	ID=gene-LOC21391414;Dbxref=GeneID:21391414;Name=LOC21391414;gbkey=Gene;gene=LOC21391414;gene_biotype=protein_coding
LOC21391416	95.1905	93.6532	96.7278	1.03283	0.0466027	0.850845	1	no changed	85	86	103	112	138.06	140.57	141.78	142.64	NW_010358059.1	190337	196838	1.9066e+17	ID=gene-LOC21391416;Dbxref=GeneID:21391416;Name=LOC21391416;gbkey=Gene;gene=LOC21391416;gene_biotype=protein_coding
LOC21391418	0.275078	0.550156	0	0	#NAME?	0.911095	1	no changed	1	0	0	0	1.62	0	0	0	NW_010358059.1	201547	203827	202268	ID=gene-LOC21391418;Dbxref=GeneID:21391418;Name=LOC21391418;gbkey=Gene;gene=LOC21391418;gene_biotype=protein_coding
LOC21391421	13.7174	15.3256	12.1092	0.790127	-0.339843	0.595881	1	no changed	12	16	12	15	19.49	26.15	16.52	19.1	NW_010358059.1	222990	228290	2.25898e+17	ID=gene-LOC21391421;Dbxref=GeneID:21391421;Name=LOC21391421;gbkey=Gene;gene=LOC21391421;gene_biotype=protein_coding
LOC21391422	1.52942	1.64554	1.4133	0.858865	-0.219497	1	1	no changed	2	1	3	0	3.25	1.63	4.13	0	NW_010358059.1	229837	233520	230691	ID=gene-LOC21391422;Dbxref=GeneID:21391422;Name=LOC21391422;gbkey=Gene;gene=LOC21391422;gene_biotype=protein_coding
LOC21391423	0.665948	0	1.3319	Inf	Inf	0.445331	1	no changed	0	0	1	2	0	0	1.38	2.55	NW_010358059.1	237290	246706	237468240760	ID=gene-LOC21391423;Dbxref=GeneID:21391423;Name=LOC21391423;gbkey=Gene;gene=LOC21391423;gene_biotype=protein_coding
LOC21384564	15.8487	17.541	14.1564	0.807046	-0.309278	0.593691	1	no changed	19	13	20	11	30.86	21.25	27.53	14.01	NW_010358060.1	4691	9910	49775021	ID=gene-LOC21384564;Dbxref=GeneID:21384564;Name=LOC21384564;gbkey=Gene;gene=LOC21384564;gene_biotype=protein_coding
[truncated: 9,379 more rows]

## Sheet: CG.containing DMGs
Differential methylated genes at the CG level
[truncated: 130 more rows]

## Sheet: CWG.methylated genes
Total Methylated genes at the CWG level
[truncated: 8,412 more rows]

## Sheet: CWG.containing DMGs
DMGs at CWG level
[truncated: 42 more rows]

## Sheet: CG.DMGs GO terms
EG-vs-CK.CG Diff. GO terms
#GO_classify1	GO_classify2	diff-EG-vs-CK.CG.Diff	Gene
[truncated: 37 more rows]

## Sheet: CG.DMGs-Diff. KEGG
Classification_level2	Classification_level1	gene_number	percentage	Genes
[truncated: 20 more rows]

[truncated: 2 more sheets: CWG.DMGs.Diff.KEGG, CWG.DMGs GO terms]
