# Supplementary material for: DNA Methylation Changes and Its Associated Genes in Mulberry (Morus alba L.) Yu-711 Response to Drought Stress Using MethylRAD Sequencing
Source: Plants (Basel). 2022 Jan 12;11(2):190. doi: 10.3390/plants11020190 (PMC8780187; doi:10.3390/plants11020190)
Supplement: Supplementary file 1 [file plants-11-00190-s001.zip › Table S5 EG-vs-CK.xlsx]

## Sheet: EG-vs-CK.CG.Diff
Differential methylated genes at the promoter level
id	baseMean	baseMean_control_CK	baseMean_case_EG	foldChange	log2FoldChange	pval	padj	regulation	CK1-ReadsCount	CK2-ReadsCount	EG1-ReadsCount	EG2-ReadsCount	CK1-RPM	CK2-RPM	EG1-RPM	EG2-RPM	Chr	Start	End	Site_Pos	Description
LOC21410946	6.11495	11.7646	0.465302	0.0395511	-4.66014	0.00845957	1	down	6	16	1	0	28.47	72.58	4.65	0	NW_010356868.1	49308	51307	51117	ID=gene-LOC21410946;Dbxref=GeneID:21410946;Name=LOC21410946;gbkey=Gene;gene=LOC21410946;gene_biotype=protein_coding
LOC112094246	4.47412	0	8.94823	Inf	Inf	0.00431371	1	up	0	0	8	12	0	0	37.23	53.43	NW_010357693.1	230207	232206	230726	ID=gene-LOC112094246;Dbxref=GeneID:112094246;Name=LOC112094246;gbkey=Gene;gene=LOC112094246;gene_biotype=protein_coding
LOC21407057	5.99149	1.11389	10.8691	9.75777	3.28655	0.0136695	1	up	2	0	14	10	9.49	0	65.15	44.52	NW_010357726.1	874189	876190	876030876049	ID=gene-LOC21407057;Dbxref=GeneID:21407057;Name=LOC21407057;gbkey=Gene;gene=LOC21407057;gene_biotype=protein_coding
LOC21390962	2.7237	5.4474	0	0	#NAME?	0.0321284	1	down	6	4	0	0	28.47	18.14	0	0	NW_010358469.1	94026	96027	95189	ID=gene-LOC21390962;Dbxref=GeneID:21390962;Name=LOC21390962;gbkey=Gene;gene=LOC21390962;gene_biotype=protein_coding
LOC21407338	11.957	20.3706	3.54351	0.173952	-2.52324	0.0122326	1	down	12	26	2	6	56.94	117.94	9.31	26.71	NW_010359472.1	50363	52362	5200952017	ID=gene-LOC21407338;Dbxref=GeneID:21407338;Name=LOC21407338;gbkey=Gene;gene=LOC21407338;gene_biotype=protein_coding
LOC21390368	2.44523	4.89045	0	0	#NAME?	0.0473788	1	down	5	4	0	0	23.73	18.14	0	0	NW_010359501.1	162090	164091	1.62951e+17	ID=gene-LOC21390368;Dbxref=GeneID:21390368;Name=LOC21390368;gbkey=Gene;gene=LOC21390368;gene_biotype=protein_coding
LOC21393261	8.36332	14.0839	2.64273	0.187642	-2.41395	0.0162051	1	down	13	13	1	5	61.69	58.97	4.65	22.26	NW_010362182.1	39055	41054	39886	ID=gene-LOC21393261;Dbxref=GeneID:21393261;Name=LOC21393261;gbkey=Gene;gene=LOC21393261;gene_biotype=protein_coding
LOC21407816	8.58071	14.0534	3.10803	0.221159	-2.17685	0.0248499	1	down	12	14	2	5	56.94	63.51	9.31	22.26	NW_010362230.1	159292	161291	160099	ID=gene-LOC21407816;Dbxref=GeneID:21407816;Name=LOC21407816;gbkey=Gene;gene=LOC21407816;gene_biotype=protein_coding
LOC21397198	2.70236	0	5.40472	Inf	Inf	0.0442608	1	up	0	0	6	6	0	0	27.92	26.71	NW_010362321.1	395023	397024	395556	ID=gene-LOC21397198;Dbxref=GeneID:21397198;Name=LOC21397198;gbkey=Gene;gene=LOC21397198;gene_biotype=protein_coding
LOC112092489	22.2157	11.7646	32.6669	2.77671	1.47338	0.0345142	1	up	6	16	44	28	28.47	72.58	204.74	124.66	NW_010362819.1	181302	183301	182452	ID=gene-LOC112092489;Dbxref=GeneID:112092489;Name=LOC112092489;gbkey=Gene;gene=LOC112092489;gene_biotype=pseudogene;pseudo=true
LOC112092852	7.2949	12.3826	2.20724	0.178254	-2.48799	0.021715	1	down	9	14	1	4	42.71	63.51	4.65	17.81	NW_010363745.1	30521	32522	31861	ID=gene-LOC112092852;Dbxref=GeneID:112092852;Name=LOC112092852;gbkey=Gene;gene=LOC112092852;gene_biotype=protein_coding
LOC21397511	17.4443	27.3363	7.55233	0.276275	-1.85582	0.0399174	1	down	16	35	5	12	75.92	158.76	23.27	53.43	NW_010363794.1	353402	355403	353755354324	ID=gene-LOC21397511;Dbxref=GeneID:21397511;Name=LOC21397511;gbkey=Gene;gene=LOC21397511;gene_biotype=protein_coding
LOC21399446	16.3279	7.55313	25.1028	3.32349	1.7327	0.010271	1	up	6	8	24	32	28.47	36.29	111.68	142.47	NW_010364200.1	346781	348782	347022347034	ID=gene-LOC21399446;Dbxref=GeneID:21399446;Name=LOC21399446;gbkey=Gene;gene=LOC21399446;gene_biotype=protein_coding
LOC21401786	12.16	18.5395	5.78057	0.311798	-1.68132	0.0330846	1	down	21	13	4	9	99.65	58.97	18.61	40.07	NW_010364333.1	23834	25833	23958	ID=gene-LOC21401786;Dbxref=GeneID:21401786;Name=LOC21401786;gbkey=Gene;gene=LOC21401786;gene_biotype=protein_coding
LOC21402359	16.2395	28.3509	4.12809	0.145607	-2.77985	0.000459051	0.403391	down	32	20	7	2	151.84	90.72	32.57	8.9	NW_010364747.1	337531	339532	3.37732e+17	ID=gene-LOC21402359;Dbxref=GeneID:21402359;Name=LOC21402359;gbkey=Gene;gene=LOC21402359;gene_biotype=protein_coding
LOC21402365	5.29508	9.68937	0.900787	0.0929665	-3.42715	0.014871	1	down	7	11	1	1	33.22	49.9	4.65	4.45	NW_010364747.1	446194	448195	447421	ID=gene-LOC21402365;Dbxref=GeneID:21402365;Name=LOC21402365;gbkey=Gene;gene=LOC21402365;gene_biotype=protein_coding
LOC21385351	26.3635	39.6806	13.0465	0.328788	-1.60477	0.00194252	1	down	41	32	14	15	194.55	145.16	65.15	66.78	NW_010364817.1	29948	31949	3026730397	ID=gene-LOC21385351;Dbxref=GeneID:21385351;Name=LOC21385351;gbkey=Gene;gene=LOC21385351;gene_biotype=protein_coding
LOC21400312	11.8511	18.8523	4.84997	0.257261	-1.95869	0.0147695	1	down	14	21	2	9	66.43	95.26	9.31	40.07	NW_010365273.1	411990	413989	413422413476	ID=gene-LOC21400312;Dbxref=GeneID:21400312;Name=LOC21400312;gbkey=Gene;gene=LOC21400312;gene_biotype=protein_coding
LOC21386659	25.3819	35.164	15.5998	0.443629	-1.17257	0.0249616	1	down	31	34	12	23	147.1	154.23	55.84	102.4	NW_010365319.1	11753	13754	12038	ID=gene-LOC21386659;Dbxref=GeneID:21386659;Name=LOC21386659;gbkey=Gene;gene=LOC21386659;gene_biotype=protein_coding
LOC21395103	23.7723	12.909	34.6356	2.68306	1.42388	0.009631	1	up	9	15	37	40	42.71	68.04	172.17	178.09	NW_010366660.1	219544	221543	220811	ID=gene-LOC21395103;Dbxref=GeneID:21395103;Name=LOC21395103;gbkey=Gene;gene=LOC21395103;gene_biotype=protein_coding
LOC112094141	1254.69	1747.37	762.019	0.436096	-1.19728	4.23e-12	1.49e-08	down	1471	1763	713	988	6979.9	7997.17	3317.78	4398.83	NW_010366896.1	94717	96718	9584396008	ID=gene-LOC112094141;Dbxref=GeneID:112094141;Name=LOC112094141;gbkey=Gene;gene=LOC112094141;gene_biotype=snRNA
LOC21396408	3.85146	0.526432	7.17648	13.6323	3.76896	0.0432071	1	up	0	1	7	9	0	4.54	32.57	40.07	NW_010367011.1	18624	20625	19247	ID=gene-LOC21396408;Dbxref=GeneID:21396408;Name=LOC21396408;gbkey=Gene;gene=LOC21396408;gene_biotype=protein_coding
TRNAW-CCA	25.3366	15.1368	35.5364	2.34768	1.23124	0.0192599	1	up	13	15	38	41	61.69	68.04	176.82	182.54	NW_010367319.1	644013	646012	645405	ID=gene-TRNAW-CCA-8;Dbxref=GeneID:112094317;Name=TRNAW-CCA;gbkey=Gene;gene=TRNAW-CCA;gene_biotype=tRNA
LOC21388470	39.4719	58.9296	20.0143	0.33963	-1.55796	0.0301498	1	down	68	40	14	31	322.66	181.44	65.15	138.02	NW_010367535.1	97582	99581	988229894499176	ID=gene-LOC21388470;Dbxref=GeneID:21388470;Name=LOC21388470;gbkey=Gene;gene=LOC21388470;gene_biotype=protein_coding
LOC21400661	18.7086	29.2207	8.19654	0.280505	-1.8339	0.00294005	1	down	26	28	12	6	123.37	127.01	55.84	26.71	NW_010367753.1	418787	420786	419583419593	ID=gene-LOC21400661;Dbxref=GeneID:21400661;Name=LOC21400661;gbkey=Gene;gene=LOC21400661;gene_biotype=protein_coding
LOC21400662	18.7086	29.2207	8.19654	0.280505	-1.8339	0.00294005	1	down	26	28	12	6	123.37	127.01	55.84	26.71	NW_010367753.1	418232	420233	419583419593	ID=gene-LOC21400662;Dbxref=GeneID:21400662;Name=LOC21400662;gbkey=Gene;gene=LOC21400662;gene_biotype=protein_coding
LOC21403369	11.8959	18.8523	4.93942	0.262006	-1.93233	0.0146861	1	down	14	21	5	6	66.43	95.26	23.27	26.71	NW_010368055.1	530935	532936	531140531406	ID=gene-LOC21403369;Dbxref=GeneID:21403369;Name=LOC21403369;gbkey=Gene;gene=LOC21403369;gene_biotype=protein_coding
LOC21402956	5.76003	9.65886	1.86121	0.192695	-2.37561	0.0482537	1	down	6	12	4	0	28.47	54.43	18.61	0	NW_010368056.1	471015	473016	472641	ID=gene-LOC21402956;Dbxref=GeneID:21402956;Name=LOC21402956;gbkey=Gene;gene=LOC21402956;gene_biotype=protein_coding

## Sheet: EG-vs-CK.CWG.Diff
id	baseMean	baseMean_control_CK	baseMean_case_EG	foldChange	log2FoldChange	pval	padj	regulation	CK1-ReadsCount	CK2-ReadsCount	EG1-ReadsCount	EG2-ReadsCount	CK1-RPM	CK2-RPM	EG1-RPM	EG2-RPM	Chr	Start	End	Site_Pos	Description
LOC21389187	16.2002	8.43315	23.9673	2.84203	1.50692	0.0176652	1	up	6	10	26	25	102.14	174.39	540.78	489.03	NW_010356696.1	112817	114816	114807	ID=gene-LOC21389187;Dbxref=GeneID:21389187;Name=LOC21389187;gbkey=Gene;gene=LOC21389187;gene_biotype=protein_coding
LOC21395530	13.0803	21.0284	5.13215	0.244058	-2.03471	0.00474704	1	down	17	23	5	6	289.4	401.1	104	117.37	NW_010356865.1	332474	334475	333577	ID=gene-LOC21395530;Dbxref=GeneID:21395530;Name=LOC21395530;gbkey=Gene;gene=LOC21395530;gene_biotype=protein_coding
LOC21388625	2.50477	0	5.00953	Inf	Inf	0.0326027	1	up	0	0	3	8	0	0	62.4	156.49	NW_010357427.1	143437	145436	145326	ID=gene-LOC21388625;Dbxref=GeneID:21388625;Name=LOC21388625;gbkey=Gene;gene=LOC21388625;gene_biotype=protein_coding
LOC21385296	3.15562	6.31125	0	0	#NAME?	0.0103271	1	down	5	7	0	0	85.12	122.07	0	0	NW_010358218.1	20004	22005	20022	ID=gene-LOC21385296;Dbxref=GeneID:21385296;Name=LOC21385296;gbkey=Gene;gene=LOC21385296;gene_biotype=protein_coding
LOC21409051	2.31607	0	4.63215	Inf	Inf	0.0450603	1	up	0	0	4	6	0	0	83.2	117.37	NW_010360565.1	1049652	1051653	10501531050168	ID=gene-LOC21409051;Dbxref=GeneID:21409051;Name=LOC21409051;gbkey=Gene;gene=LOC21409051;gene_biotype=protein_coding
LOC112091508	32.8823	44.0426	21.722	0.493206	-1.01974	0.0271169	1	down	40	44	18	29	680.94	767.31	374.38	567.27	NW_010360916.1	131383	133382	132979	ID=gene-LOC112091508;Dbxref=GeneID:112091508;Name=LOC112091508;gbkey=Gene;gene=LOC112091508;gene_biotype=snoRNA
LOC112091509	32.8823	44.0426	21.722	0.493206	-1.01974	0.0271169	1	down	40	44	18	29	680.94	767.31	374.38	567.27	NW_010360916.1	131547	133546	132979	ID=gene-LOC112091509;Dbxref=GeneID:112091509;Name=LOC112091509;gbkey=Gene;gene=LOC112091509;gene_biotype=snoRNA
LOC21408908	15.8585	8.9432	22.7738	2.5465	1.34851	0.0368323	1	up	7	10	28	20	119.17	174.39	582.37	391.22	NW_010361515.1	572546	574547	574315	ID=gene-LOC21408908;Dbxref=GeneID:21408908;Name=LOC21408908;gbkey=Gene;gene=LOC21408908;gene_biotype=protein_coding
LOC112092852	7.18361	12.1124	2.25477	0.186153	-2.42544	0.0180519	1	down	9	14	1	4	153.21	244.14	20.8	78.24	NW_010363745.1	30521	32522	31872	ID=gene-LOC112092852;Dbxref=GeneID:112092852;Name=LOC112092852;gbkey=Gene;gene=LOC112092852;gene_biotype=protein_coding
LOC21390464	21.5754	30.2638	12.8869	0.425819	-1.23169	0.0207026	1	down	33	25	17	10	561.78	435.97	353.58	195.61	NW_010363745.1	40232	42231	40956	ID=gene-LOC21390464;Dbxref=GeneID:21390464;Name=LOC21390464;gbkey=Gene;gene=LOC21390464;gene_biotype=protein_coding
LOC21405899	9.01566	4.13487	13.8964	3.36079	1.7488	0.0431948	1	up	6	2	12	18	102.14	34.88	249.59	352.1	NW_010363915.1	825235	827236	825970825975	ID=gene-LOC21405899;Dbxref=GeneID:21405899;Name=LOC21405899;gbkey=Gene;gene=LOC21405899;gene_biotype=protein_coding
LOC112093470	24.7088	16.2473	33.1703	2.04158	1.02969	0.0452151	1	up	15	16	33	38	255.35	279.02	686.37	743.32	NW_010365282.1	151214	153215	152110	ID=gene-LOC112093470;Dbxref=GeneID:112093470;Name=LOC112093470;gbkey=Gene;gene=LOC112093470;gene_biotype=protein_coding
LOC21409778	4.79205	1.07457	8.50953	7.91901	2.98532	0.0271646	1	up	0	2	10	8	0	34.88	207.99	156.49	NW_010366577.1	851987	853986	853742	ID=gene-LOC21409778;Dbxref=GeneID:21409778;Name=LOC21409778;gbkey=Gene;gene=LOC21409778;gene_biotype=protein_coding
LOC21401232	2.37738	0	4.75477	Inf	Inf	0.0434974	1	up	0	0	6	4	0	0	124.79	78.24	NW_010366841.1	96220	98219	9707497079	ID=gene-LOC21401232;Dbxref=GeneID:21401232;Name=LOC21401232;gbkey=Gene;gene=LOC21401232;gene_biotype=protein_coding
LOC112094104	13.4801	19.3893	7.57084	0.390464	-1.35674	0.0455294	1	down	18	19	9	7	306.42	331.34	187.19	136.93	NW_010366841.1	435378	437377	436358	ID=gene-LOC112094104;Dbxref=GeneID:112094104;Name=LOC112094104;gbkey=Gene;gene=LOC112094104;gene_biotype=protein_coding
LOC21393122	6.75943	2.63196	10.8869	4.13643	2.04839	0.0480165	1	up	2	3	13	10	34.05	52.32	270.39	195.61	NW_010367845.1	270298	272299	270327	ID=gene-LOC21393122;Dbxref=GeneID:21393122;Name=LOC21393122;gbkey=Gene;gene=LOC21393122;gene_biotype=protein_coding
LOC112094731	10.4747	4.29828	16.6512	3.87392	1.9538	0.013272	1	up	0	8	14	22	0	139.51	291.19	430.34	NW_010368059.1	218904	220905	220802220807	ID=gene-LOC112094731;Dbxref=GeneID:112094731;Name=LOC112094731;gbkey=Gene;gene=LOC112094731;gene_biotype=protein_coding
