# Supplementary material for: DNA Methylation Changes and Its Associated Genes in Mulberry (Morus alba L.) Yu-711 Response to Drought Stress Using MethylRAD Sequencing
Source: Plants (Basel). 2022 Jan 12;11(2):190. doi: 10.3390/plants11020190 (PMC8780187; doi:10.3390/plants11020190)
Supplement: Supplementary file 1 [file plants-11-00190-s001.zip › Table S6.xlsx]

## Sheet: qRT-PCR primers
Genes and primers used for qRT-PCR gene validation
Gene symbol	common name	Description	Forward primer (5' to 3')	Reverse primer (5' to 3')
LOC112091302	BGLU12	beta-glucosidase 12-like	CCGAAGGCGGCTTCAGAATG	TTGACCCCGTCCTTGATCGC
LOC21396224	COMT	caffeic acid 3-O-methyltransferase	AAGGTTCCTACCGGGGATGC	AGGCCAGGAATTGTTGCGTG
LOC21409376	CAD1	probable mannitol dehydrogenase	ACGGCGAACGCATTACCAAG	TCATGCCCGGGAACAAGTGG
LOC21403877	BCCP2	biotin carboxyl carrier protein of acetyl-CoA carboxylase 2	CAGCTAAGTAAGGTTGGATCACCG	ACAATCGGCACTTGTGGTGG
LOC21408242	SHMT2	serine hydroxymethyltransferase 2	ATGGGAACCCCTGCCCTTAC	ATAGTCCTCAACCTCGTGGCG
LOC21408525	FBA3	fructose-bisphosphate aldolase 3	CTGCTTGCGCGAGGAGAAAA	TAGCGGCATAACGGGCAAGT
LOC21409479	SHMT4	serine hydroxymethyltransferase 4	TGGCCCACATTAGTGGCCTT	CGCCCTGAAGGGAAGGGAAA
LOC21399309	AG118	acetylornithine aminotransferase	ATCTCGACATGAGCTCCGGC	AGCGGCTTCATTTGCTTCGG
LOC112093581	eIF3G	eukaryotic translation initiation factor 3 subunit G-like	AGCAGGCTCACCATGGTCTC	ATCCTTCAGATGGTGGGGCG
LOC21390633	SCEI	SUMO-conjugating enzyme SCE1	TGTCGGGTGGTATTGCTCGT	ACACTTTGGCGGCTTGCTTG
LOC21401767	eIF2B	eukaryotic translation initiation factor 2 subunit beta	TGACGAGAGTGGCGATGCAC	TAACGGTCCTACGCCTGTCC
LOC21403185	NUP58	nuclear pore complex protein NUP58	ATGCTGCGGAACACTGAGGT	TTTCCGGGGAATCCCGTTGT
LOC21386798	SR34A	serine/arginine-rich splicing factor SR34A	ACGTTGGAAACCTGCCCTCA	TGGGCAAGCTCAACCCTCAA
LOC21394373	SNRPA	U1 small nuclear ribonucleoprotein A	CGCTCAAGCACAAAGGCCAA	ACCCATTGCAGCTTGGTTAGC
LOC21386679	ARF9	auxin response factor 9	TTCCGCAGGGACACATGGAG	TGAGTGAACAGTCGGCCTCG
LOC21408287	IAA1	auxin-responsive protein IAA1	ACCGAGCTTACACTGGGACC	GTCCACACGAGTTTCGCCAG
LOC21387341		uncharacterized	ATGGTCTCCTCGCATGCACC	CACCCGTTTTCGTAAGCCGC
LOC21397046	SECA1	protein translocase subunit SECA1	ATGACTGGCACTGCAGCAAC	GTACCAACAAGCACAGGGCG
LOC21400038		probable pectate lyase 18	AAAGGTCCGTCAACGCCTCA	GACGTAGATCTGGCCGCCTT
LOC21395612	CYSC1	bifunctional L-3-cyanoalanine synthase/cysteine synthase 1	TTCTCCGCTCAAGCAGTCGT	TAGCAAGTGCTGGCCTGTCT
LOC21400491	PDHB	pyruvate dehydrogenase E1 component subunit beta-1	TCCTCAGCATGGTGTCGGTG	TAAGCAGTCGCAGCCACAGG
LOC21400607		ribulose-phosphate 3-epimerase, cytoplasmic isoform	TGGATTTGGCGGGCAGAAGT	TCTTTGGGCCTCCTCAACGC
LOC21409534		probable N-acetyl-gamma-glutamyl-phosphate reductase	GCCAATGAGCCGTGGTATGC	TGCTCGACCGGGAATTCGAT

## Sheet: MethylRAD primers and adaptors
Adaptors and primers used for MethylRAD library preparation
Adaptors and primers	Sequence (5’ to 3’)
Adap-1 sense	ACACTCTTTCCCTACACGACGCTCTTCCGATCT
Adap-1 antisense	NNNNAGATCGGAAGAGC(AminoC6)
Adap-2 sense	GTGACTGGAGTTCAGACGTGTGCTCTTCCGATCT
Adap-2 antisense	NNNNAGATCGGAAGAGC(AminoC6)
Primers
Primer1	ACACTCTTTCCCTACACGACGCT
Primer2	GTGACTGGAGTTCAGACGTGTGCT
Primer3	AATGATACGGCGACCACCGAGATCTACACTCTTTCCCTACACGACGCT
Index primer	CAAGCAGAAGACGGCATACGAGATXXXXXXGTGACTGGAGTTCAGACGTGT
